# Supplementary material for: Visual evoked feedforward–feedback traveling waves organize neural activity across the cortical hierarchy in mice
Source: Nat Commun. 2022 Aug 13;13:4754. doi: 10.1038/s41467-022-32378-x (PMC9376099; doi:10.1038/s41467-022-32378-x)
Supplement: Supplementary file 9 — Source Data [file 41467_2022_32378_MOESM9_ESM.zip]

Archive with 92 entries (87 files):
- ExcelSheets/
- __MACOSX/._ExcelSheets
- ExcelSheets/figureSup9all.xlsx
- __MACOSX/ExcelSheets/._figureSup9all.xlsx
- ExcelSheets/figure6 (1).xlsx
- __MACOSX/ExcelSheets/._figure6 (1).xlsx
- ExcelSheets/figureSup2de.xlsx
- __MACOSX/ExcelSheets/._figureSup2de.xlsx
- ExcelSheets/.DS_Store
- __MACOSX/ExcelSheets/._.DS_Store
- ExcelSheets/figureSup8all.xlsx
- __MACOSX/ExcelSheets/._figureSup8all.xlsx
- ExcelSheets/Figure3/
- __MACOSX/ExcelSheets/._Figure3
- ExcelSheets/figureSup2gh.xlsx
- __MACOSX/ExcelSheets/._figureSup2gh.xlsx
- ExcelSheets/figure6.xlsx
- __MACOSX/ExcelSheets/._figure6.xlsx
- ExcelSheets/spikeFigs/
- __MACOSX/ExcelSheets/._spikeFigs
- ExcelSheets/figure5all.xlsx
- __MACOSX/ExcelSheets/._figure5all.xlsx
- ExcelSheets/figureSup4b.xlsx
- __MACOSX/ExcelSheets/._figureSup4b.xlsx
- ExcelSheets/Figure1/
- __MACOSX/ExcelSheets/._Figure1
- ExcelSheets/figureSup4d.xlsx
- __MACOSX/ExcelSheets/._figureSup4d.xlsx
- ExcelSheets/Figure14/
- __MACOSX/ExcelSheets/._Figure14
- ExcelSheets/figureSup13all.xlsx
- __MACOSX/ExcelSheets/._figureSup13all.xlsx
- ExcelSheets/figureSup4e.xlsx
- __MACOSX/ExcelSheets/._figureSup4e.xlsx
- ExcelSheets/Figure3/PhaseOffsetCoordinates.xlsx
- __MACOSX/ExcelSheets/Figure3/._PhaseOffsetCoordinates.xlsx
- ExcelSheets/Figure3/detaPhaseOFFset.xlsx
- __MACOSX/ExcelSheets/Figure3/._detaPhaseOFFset.xlsx
- ExcelSheets/Figure3/PhaseGradient_delta.xlsx
- __MACOSX/ExcelSheets/Figure3/._PhaseGradient_delta.xlsx
- ExcelSheets/Figure3/gammaPhaseDiffV1.xlsx
- __MACOSX/ExcelSheets/Figure3/._gammaPhaseDiffV1.xlsx
- ExcelSheets/Figure3/gammaPhaseDiffPPA.xlsx
- __MACOSX/ExcelSheets/Figure3/._gammaPhaseDiffPPA.xlsx
- ExcelSheets/Figure3/gammaPhaseOFFset.xlsx
- __MACOSX/ExcelSheets/Figure3/._gammaPhaseOFFset.xlsx
- ExcelSheets/Figure3/PhaseGradient_gamma.xlsx
- __MACOSX/ExcelSheets/Figure3/._PhaseGradient_gamma.xlsx
- ExcelSheets/spikeFigs/figure7DBarPPARaster.xlsx
- __MACOSX/ExcelSheets/spikeFigs/._figure7DBarPPARaster.xlsx
- ExcelSheets/spikeFigs/figure7EPhaseProbV1.xlsx
- __MACOSX/ExcelSheets/spikeFigs/._figure7EPhaseProbV1.xlsx
- ExcelSheets/spikeFigs/figure7BWaveformPPA.xlsx
- __MACOSX/ExcelSheets/spikeFigs/._figure7BWaveformPPA.xlsx
- ExcelSheets/spikeFigs/figure7AWaveformV1.xlsx
- __MACOSX/ExcelSheets/spikeFigs/._figure7AWaveformV1.xlsx
- ExcelSheets/spikeFigs/figure7FPhaseProbPPA.xlsx
- __MACOSX/ExcelSheets/spikeFigs/._figure7FPhaseProbPPA.xlsx
- ExcelSheets/spikeFigs/figureSup15FSCF.xlsx
- __MACOSX/ExcelSheets/spikeFigs/._figureSup15FSCF.xlsx
- ExcelSheets/spikeFigs/figure7CBarV1Raster.xlsx
- __MACOSX/ExcelSheets/spikeFigs/._figure7CBarV1Raster.xlsx
- ExcelSheets/spikeFigs/figure7AWaveformV1 (1).xlsx
- __MACOSX/ExcelSheets/spikeFigs/._figure7AWaveformV1 (1).xlsx
- ExcelSheets/spikeFigs/figureSup16CrossProbe.xlsx
- __MACOSX/ExcelSheets/spikeFigs/._figureSup16CrossProbe.xlsx
- ExcelSheets/Figure1/meanGamma.xlsx
- __MACOSX/ExcelSheets/Figure1/._meanGamma.xlsx
- ExcelSheets/Figure1/deltaPhaseDiff.xlsx
- __MACOSX/ExcelSheets/Figure1/._deltaPhaseDiff.xlsx
- ExcelSheets/Figure1/figureSup14B.xlsx
- __MACOSX/ExcelSheets/Figure1/._figureSup14B.xlsx
- ExcelSheets/Figure1/SupFigure14A.xlsx
- __MACOSX/ExcelSheets/Figure1/._SupFigure14A.xlsx
- ExcelSheets/Figure1/PPA_itpc.xlsx
- __MACOSX/ExcelSheets/Figure1/._PPA_itpc.xlsx
- ExcelSheets/Figure1/V1_itpc.xlsx
- __MACOSX/ExcelSheets/Figure1/._V1_itpc.xlsx
- ExcelSheets/Figure1/itpc_timeAxis.xlsx
- __MACOSX/ExcelSheets/Figure1/._itpc_timeAxis.xlsx
- ExcelSheets/Figure1/gammaPhaseDiff.xlsx
- __MACOSX/ExcelSheets/Figure1/._gammaPhaseDiff.xlsx
- ExcelSheets/Figure1/SupFigure14C.xlsx
- __MACOSX/ExcelSheets/Figure1/._SupFigure14C.xlsx
- ExcelSheets/Figure1/SupFigure14E.xlsx
- __MACOSX/ExcelSheets/Figure1/._SupFigure14E.xlsx
- ExcelSheets/Figure1/meanDelta.xlsx
- __MACOSX/ExcelSheets/Figure1/._meanDelta.xlsx
- ExcelSheets/Figure1/SupFigure14D.xlsx
- __MACOSX/ExcelSheets/Figure1/._SupFigure14D.xlsx
- ExcelSheets/Figure1/itpc_FreqAxis.xlsx
- __MACOSX/ExcelSheets/Figure1/._itpc_FreqAxis.xlsx
