# Supplementary material for: Visual evoked feedforward–feedback traveling waves organize neural activity across the cortical hierarchy in mice
Source: Nat Commun. 2022 Aug 13;13:4754. doi: 10.1038/s41467-022-32378-x (PMC9376099; doi:10.1038/s41467-022-32378-x)
Supplement: Supplementary file 9 — Source Data [file 41467_2022_32378_MOESM9_ESM.zip › ExcelSheets/figureSup9all.xlsx]

## Sheet: Sheet1
	-2.91587
	-3.05315	3.12098	-2.99792	-3.13555
	-3.01203	-3.06686
		-0.272597	-0.228093
	-0.111646	-0.0675307	-0.0656891	-0.154469
-0.16095	0.074153	0.0129046	0.0190008
	0.0812553	0.103843	0.201613		3.07475
					2.8469
			2.90482	3.05315	3.09151
	0.0491618
	0.000196891	0.0124012	0.00184417	-0.029455
	0.00593729	-0.0208319
		-0.021917	-0.0376211
	-0.00445526	-0.0128418	-0.0281829	-0.0230861
0.0116441	-0.0429404	-0.00976266	-0.0258078
	-0.00519059	-0.00501854	0.00947403		0.00108068
					-0.0192549
			0.00507066	-0.0155381	-0.0121065
	-0.00167
	0.00273673	0.00888389	0.00137253	-0.0237472
	0.00641094	-0.0176106
		0.0582934	0.0410591
	0.0604523	0.0866525	0.0282558	-0.0182726
-0.00972303	-0.0273258	0.060139	0.00965341
	0.0157941	0.0577659	0.0394742		-0.0299332
					-0.00452891
			0.0376025	0.0187101	-0.025974

## Sheet: Sheet2
					3.07105
	-2.97535	-2.97825		3.13249	-3.13815
	-2.93051
		-0.405848	-0.301977
		-0.0627197	-0.0802666	-0.0448647
	0.0814128	0.0262717	0.0318894	0.0987689
	0.0689458	0.13596	0.261382
				-2.98779
					-0.00978281
	0.00605841	-0.0154045		-0.0379793	-0.00188629
	0.0542164
		-0.00543108	-0.012947
		0.0054548	0.0124026	-0.0114968
	-0.030809	-0.00641637	0.00179111	0.015399
	0.0334333	0.0351861	0.0106184
				0.0135009
					-0.000583107
	0.00582894	0.0173225		-0.00930968	-0.0469981
	0.041884
		0.0392008	0.0242032
		0.0851291	0.047471	-0.0302303
	0.00671767	0.0584302	0.0366223	-0.0145579
	0.0352447	0.0527549	0.0585656
				0.0333319

## Sheet: Sheet3
	2.24135	2.54845	2.90682	2.93938	2.93924	2.88844
	2.35548	2.6077	2.88401	2.91926	2.99754	-3.11706
	2.32742	2.50659	2.80734	2.87697	-3.11746	-2.95518
	1.76842	1.8586	2.07629	2.75258	-3.06336	-2.8052
	0.938131	0.658123	0.903213		-2.80849	-2.63632
	0.467726	0.295435	0.12954		-2.36532	-2.61119
0.277349	0.213128	0.0845887	0.0925095	-0.43617	-2.50073	-2.79559
0.219439	0.155558	0.0195008	-0.152012		-2.82963	-3.01144
-0.000513518	0.0101013	-0.252952	-0.616118	-2.21599	-2.86942	-2.9444
	-0.448669	-0.897457	-1.20311	-2.3368	-2.74013	-2.87911
		-1.97994	-2.66054	-3.07035	-3.03154	-3.01246
	0.157179	0.228527	0.192467	0.109048	0.00859162	0.0261729
	0.203794	0.246269	0.144225	0.0900414	0.142267	0.188985
	0.107682	0.0979454	0.102213	0.0958119	0.166137	0.288412
	0.0632089	0.0264659	0.0334944	0.0576368	0.103023	0.060252
	0.00297154	-0.0160085	-0.0740969		-0.075175	-0.211403
	-0.0292525	-0.0776818	-0.110868		-0.201149	-0.288027
-0.0865288	-0.000921692	-0.00637725	-0.104341	-0.119732	-0.119296	0.00752851
-0.00718575	-0.0572598	-0.0553507	-0.0592021		-0.056791	-0.114582
0.0156659	-0.146813	-0.121802	-0.196058	-0.243997	-0.145005	-0.225416
	-0.128276	-0.115514	-0.180058	-0.303237	-0.253691	-0.174763
		-0.0748355	-0.15651	-0.196289	-0.0316372	0.245828
	0.0190197	0.0846799	0.117504	0.0996756	0.140086	0.242574
	0.0457753	0.0750528	0.00953478	0.0284784	0.128122	0.261765
	-0.0950419	-0.108308	-0.0995279	-0.0553124	0.114972	0.16323
	-0.16433	-0.156024	-0.120503	-0.0206134	0.100133	0.0730516
	-0.135606	-0.135764	-0.0886773		0.0250588	-0.0341486
	-0.174266	-0.121995	-0.116771		-0.0887063	-0.0133362
-0.164271	-0.204642	-0.157685	-0.102049	-0.0940786	-0.102297	-0.201079
-0.138726	-0.0791782	-0.192302	-0.214283		-0.14987	-0.232492
-0.243176	-0.184942	-0.253541	-0.17817	-0.12197	-0.0138131	-0.0263459
	-0.10941	-0.138678	-0.179069	-0.154336	-0.091299	-0.0341208
		-0.146497	-0.208188	-0.202252	-0.177604	0.0370167

## Sheet: Sheet4
	2.13296	2.48629	2.84815	2.95561	2.99017	2.94076
	2.15268	2.4124	2.85393	2.92879	3.05725	-3.09657
	2.13367	2.44635	2.73122	2.92821	-3.05232	-2.9429
	1.61978	1.89041	2.17594	2.71545	-2.92173	-2.73664
1.05659	0.9106	0.808085	1.21357		-2.61049	-2.56531
	0.466304	0.338686	0.265542		-2.21891	-2.58618
0.360115	0.244793	0.104384	0.0976919		-2.50136	-2.78855
0.264918	0.153579	0.00550973	-0.165973		-2.78191	-2.93518
0.0207244	0.00357597	-0.299843	-0.73212	-2.17857	-2.84297	-2.92862
	-0.245273	-0.847346	-1.26747	-2.29146	-2.69689	-2.86982
			-2.75793	-3.05985	-3.07344	-3.05161
	0.168594	0.24746	0.168668	0.089448	-0.0146318	-0.00208515
	0.231472	0.239482	0.162535	0.072724	0.148493	0.199193
	0.0835844	0.114926	0.138634	0.114513	0.185173	0.297115
	0.0390539	0.00594658	0.0472712	0.07891	0.146635	0.0951341
0.0436231	-0.0355111	-0.0210756	-0.0751549		-0.0446495	-0.229353
	-0.0165329	-0.0455069	-0.0955057		-0.183061	-0.329628
-0.024875	0.0239729	-0.0138122	-0.0793494		-0.0804592	-0.0432344
-0.0764599	-0.0418814	-0.0531574	-0.0667516		-0.0670412	-0.133481
-0.00585242	-0.203612	-0.187318	-0.237484	-0.313272	-0.147337	-0.221431
	-0.122163	-0.135432	-0.216241	-0.342793	-0.236587	-0.143443
			-0.135154	-0.164838	-0.0192331	0.247259
	0.02778	0.00685362	0.0752107	0.0765823	0.12381	0.277927
	-0.0257339	-0.0131954	-0.0492731	0.0082655	0.106793	0.301592
	-0.138525	-0.121104	-0.12912	-0.0862787	0.120198	0.184845
	-0.167082	-0.164438	-0.118418	-0.0534332	0.0953763	0.101517
-0.0785907	-0.16902	-0.14831	-0.13464		0.0396687	-0.0228759
	-0.155408	-0.168761	-0.101949		-0.123184	-0.0204072
-0.136316	-0.219038	-0.177878	-0.152232		-0.17528	-0.201008
-0.120861	-0.145953	-0.205957	-0.234642		-0.221185	-0.280191
-0.217129	-0.153933	-0.22977	-0.198585	-0.149023	-0.0407253	-0.111281
	-0.10206	-0.0940105	-0.172148	-0.169446	-0.135772	-0.0784197
			-0.234903	-0.268908	-0.232291	-0.0905669
