# Supplementary material for: Visual evoked feedforward–feedback traveling waves organize neural activity across the cortical hierarchy in mice
Source: Nat Commun. 2022 Aug 13;13:4754. doi: 10.1038/s41467-022-32378-x (PMC9376099; doi:10.1038/s41467-022-32378-x)
Supplement: Supplementary file 9 — Source Data [file 41467_2022_32378_MOESM9_ESM.zip › ExcelSheets/figure6 (1).xlsx]

## Sheet: Sheet1
-3.14159	-2.82743	-2.51327	-2.19911	-1.88496	-1.5708	-1.25664	-0.942478	-0.628319	-0.314159	0	0.314159	0.628319	0.942478	1.25664	1.5708	1.88496	2.19911	2.51327	2.82743
0.0296958	0.0298044	0.0284495	0.026375	0.0259504	0.0255009	0.024626	0.0236994	0.0233876	0.023066	0.0220878	0.0232654	0.0241173	0.024667	0.0251568	0.0271391	0.0277826	0.0269977	0.0290415	0.0308811

## Sheet: Sheet2
-3.14159	-2.82743	-2.51327	-2.19911	-1.88496	-1.5708	-1.25664	-0.942478	-0.628319	-0.314159	0	0.314159	0.628319	0.942478	1.25664	1.5708	1.88496	2.19911	2.51327	2.82743
0.0569222	0.0571302	0.0545331	0.0505567	0.0497428	0.0488811	0.0472042	0.045428	0.0448303	0.0442138	0.0423388	0.0445962	0.0462291	0.0472827	0.0482216	0.0520215	0.0532549	0.0517504	0.055668	0.0591943

## Sheet: Sheet3
				0.000646252	0.00031989
	0.00122649	0.000305277	0.000309017	0.000439389	0.000899415	0.0010581
0.000505432	0.00131882	0.00107618	0.000818951	0.000832685	0.000956783	0.00159293
0.000482471	0.0043524	0.00207323	0.00140779	0.000971794	0.00113981	0.00194739
0.00139868	0.00826431	0.00885768	0.00590745	0.00191098	0.00149963	0.00177937
0.00744079	0.0116769	0.0129555	0.0115685	0.00548201	0.00201277	0.00312315
0.0104011	0.0145166	0.0194428	0.0134382	0.00519835	0.00299211	0.00371222
0.00376263	0.015639	0.0178579	0.00998209	0.00639776	0.00374933	0.0032479
0.00156416	0.0113658	0.0122976	0.00783876	0.00758505	0.00397869	0.000672042
	0.00481994	0.00483992	0.0063374	0.00555167	0.00201354	0.00229338
	0.00184822	0.00345661	0.00374968	0.0021375	0.00199394	0.00225744

## Sheet: Sheet4
				1.88496
		1.88496	2.19911	1.88496	1.88496
		1.88496	1.5708	1.88496	2.51327
-0.942478	-1.25664	1.25664	0.942478	1.88496	2.51327
-0.314159	-0.628319	-0.628319	-0.314159	2.19911	2.51327
-0.628319	-0.628319	-0.942478	-0.942478	2.19911	2.51327
-0.628319	-0.942478	-0.942478	-0.942478	2.51327	2.51327
-0.314159	-0.942478	-1.25664	-1.5708	2.82743
-0.628319	-1.88496	-1.88496	-2.19911	2.51327
-1.88496	-2.82743	-3.14159	2.82743	2.51327	2.51327
	2.82743	2.82743	2.51327	2.51327	2.51327
