# Supplementary material for: Visual evoked feedforward–feedback traveling waves organize neural activity across the cortical hierarchy in mice
Source: Nat Commun. 2022 Aug 13;13:4754. doi: 10.1038/s41467-022-32378-x (PMC9376099; doi:10.1038/s41467-022-32378-x)
Supplement: Supplementary file 9 — Source Data [file 41467_2022_32378_MOESM9_ESM.zip › ExcelSheets/figureSup2de.xlsx]

## Sheet: Sheet1
5.85938	6.83594	7.8125	8.78906	9.76562	10.7422	11.7188	12.6953	13.6719	14.6484	15.625	16.6016	17.5781	18.5547	19.5312	20.5078	21.4844	22.4609	23.4375	24.4141	25.3906	26.3672	27.3438	28.3203	29.2969	30.2734	31.25	32.2266	33.2031	34.1797	35.1562	36.1328	37.1094	38.0859	39.0625	40.0391	41.0156	41.9922	42.9688	43.9453	44.9219	45.8984	46.875	47.8516	48.8281	49.8047	50.7812	51.7578	52.7344	53.7109
1.53319e-05	1.54036e-05	1.53461e-05	1.51973e-05	1.50598e-05	1.50204e-05	1.5079e-05	1.51411e-05	1.50841e-05	1.48505e-05	1.4501e-05	1.41829e-05	1.40299e-05	1.40582e-05	1.4133e-05	1.40345e-05	1.35887e-05	1.27809e-05	1.17805e-05	1.0859e-05	1.0249e-05	1.00311e-05	1.01116e-05	1.02998e-05	1.04294e-05	1.04464e-05	1.04135e-05	1.04354e-05	1.0562e-05	1.07343e-05	1.08071e-05	1.06309e-05	1.01396e-05	9.38998e-06	8.53289e-06	7.73763e-06	7.11696e-06	6.69271e-06	6.41312e-06	6.20166e-06	6.00336e-06	5.80366e-06	5.6169e-06	5.46059e-06	5.33618e-06	5.22725e-06	5.11166e-06	4.97571e-06	4.81988e-06	4.65444e-06
1.63548e-05	1.64313e-05	1.637e-05	1.62113e-05	1.60646e-05	1.60226e-05	1.6085e-05	1.61513e-05	1.60905e-05	1.58413e-05	1.54684e-05	1.51291e-05	1.49659e-05	1.49961e-05	1.50759e-05	1.49709e-05	1.44953e-05	1.36336e-05	1.25665e-05	1.15835e-05	1.09328e-05	1.07003e-05	1.07862e-05	1.0987e-05	1.11252e-05	1.11434e-05	1.11083e-05	1.11316e-05	1.12666e-05	1.14505e-05	1.15281e-05	1.13401e-05	1.0816e-05	1.00165e-05	9.10219e-06	8.25387e-06	7.59179e-06	7.13924e-06	6.84099e-06	6.61542e-06	6.40389e-06	6.19087e-06	5.99165e-06	5.82491e-06	5.6922e-06	5.576e-06	5.4527e-06	5.30768e-06	5.14145e-06	4.96498e-06
1.74841e-05	1.75659e-05	1.75004e-05	1.73307e-05	1.71739e-05	1.71289e-05	1.71957e-05	1.72666e-05	1.72016e-05	1.69352e-05	1.65366e-05	1.61738e-05	1.59994e-05	1.60316e-05	1.61169e-05	1.60046e-05	1.54962e-05	1.4575e-05	1.34342e-05	1.23833e-05	1.16877e-05	1.14392e-05	1.1531e-05	1.17457e-05	1.18934e-05	1.19129e-05	1.18753e-05	1.19003e-05	1.20446e-05	1.22411e-05	1.23242e-05	1.21232e-05	1.15629e-05	1.07081e-05	9.73071e-06	8.82382e-06	8.11602e-06	7.63222e-06	7.31338e-06	7.07223e-06	6.84609e-06	6.61836e-06	6.40539e-06	6.22713e-06	6.08526e-06	5.96103e-06	5.82922e-06	5.67418e-06	5.49648e-06	5.30782e-06
[truncated: 47 more columns]

## Sheet: Sheet2
5.85938	6.83594	7.8125	8.78906	9.76562	10.7422	11.7188	12.6953	13.6719	14.6484	15.625	16.6016	17.5781	18.5547	19.5312	20.5078	21.4844	22.4609	23.4375	24.4141	25.3906	26.3672	27.3438	28.3203	29.2969	30.2734	31.25	32.2266	33.2031	34.1797	35.1562	36.1328	37.1094	38.0859	39.0625	40.0391	41.0156	41.9922	42.9688	43.9453	44.9219	45.8984	46.875	47.8516	48.8281	49.8047	50.7812	51.7578	52.7344	53.7109
6.23542e-05	6.3573e-05	6.34408e-05	6.19588e-05	5.99916e-05	5.86187e-05	5.83818e-05	5.89581e-05	5.94662e-05	5.91573e-05	5.79712e-05	5.65476e-05	5.56849e-05	5.56454e-05	5.58268e-05	5.50687e-05	5.24131e-05	4.78098e-05	4.22796e-05	3.74035e-05	3.44568e-05	3.37374e-05	3.45063e-05	3.55458e-05	3.59454e-05	3.55976e-05	3.51045e-05	3.52014e-05	3.61167e-05	3.73072e-05	3.7735e-05	3.64891e-05	3.33369e-05	2.88634e-05	2.4135e-05	2.01329e-05	1.73125e-05	1.55303e-05	1.43172e-05	1.3266e-05	1.22674e-05	1.14709e-05	1.10556e-05	1.10109e-05	1.10939e-05	1.09784e-05	1.04745e-05	9.65096e-06	8.77957e-06	8.14976e-06
6.65143e-05	6.78144e-05	6.76734e-05	6.60925e-05	6.39941e-05	6.25296e-05	6.22769e-05	6.28916e-05	6.34337e-05	6.31042e-05	6.18389e-05	6.03203e-05	5.94001e-05	5.9358e-05	5.95514e-05	5.87428e-05	5.59099e-05	5.09995e-05	4.51004e-05	3.9899e-05	3.67556e-05	3.59883e-05	3.68085e-05	3.79174e-05	3.83436e-05	3.79726e-05	3.74466e-05	3.75499e-05	3.85264e-05	3.97963e-05	4.02526e-05	3.89235e-05	3.55611e-05	3.07891e-05	2.57452e-05	2.14761e-05	1.84675e-05	1.65664e-05	1.52724e-05	1.41511e-05	1.30859e-05	1.22362e-05	1.17932e-05	1.17456e-05	1.1834e-05	1.17109e-05	1.11734e-05	1.02948e-05	9.36532e-06	8.6935e-06
7.11073e-05	7.24971e-05	7.23464e-05	7.06564e-05	6.8413e-05	6.68474e-05	6.65773e-05	6.72344e-05	6.78139e-05	6.74616e-05	6.6109e-05	6.44856e-05	6.35018e-05	6.34568e-05	6.36636e-05	6.27991e-05	5.97706e-05	5.45211e-05	4.82146e-05	4.26541e-05	3.92937e-05	3.84733e-05	3.93502e-05	4.05356e-05	4.09913e-05	4.05947e-05	4.00323e-05	4.01428e-05	4.11867e-05	4.25443e-05	4.30321e-05	4.16113e-05	3.80167e-05	3.29151e-05	2.7523e-05	2.2959e-05	1.97428e-05	1.77104e-05	1.6327e-05	1.51283e-05	1.39895e-05	1.30812e-05	1.26075e-05	1.25566e-05	1.26512e-05	1.25195e-05	1.19449e-05	1.10057e-05	1.0012e-05	9.2938e-06
[truncated: 47 more columns]

## Sheet: Sheet3
5.85938	6.83594	7.8125	8.78906	9.76562	10.7422	11.7188	12.6953	13.6719	14.6484	15.625	16.6016	17.5781	18.5547	19.5312	20.5078	21.4844	22.4609	23.4375	24.4141	25.3906	26.3672	27.3438	28.3203	29.2969	30.2734	31.25	32.2266	33.2031	34.1797	35.1562	36.1328	37.1094	38.0859	39.0625	40.0391	41.0156	41.9922	42.9688	43.9453	44.9219	45.8984	46.875	47.8516	48.8281	49.8047	50.7812	51.7578	52.7344	53.7109
5.01595e-05	5.13831e-05	5.13034e-05	4.98812e-05	4.79295e-05	4.6507e-05	4.61919e-05	4.67403e-05	4.73432e-05	4.72629e-05	4.63705e-05	4.51912e-05	4.44342e-05	4.43618e-05	4.44756e-05	4.37719e-05	4.14146e-05	3.73659e-05	3.25339e-05	2.83156e-05	2.58228e-05	2.52879e-05	2.60223e-05	2.69304e-05	2.72184e-05	2.68292e-05	2.63383e-05	2.64183e-05	2.72597e-05	2.83458e-05	2.87245e-05	2.75834e-05	2.47451e-05	2.07726e-05	1.6643e-05	1.32222e-05	1.08757e-05	9.4272e-06	8.43138e-06	7.53571e-06	6.68201e-06	6.04537e-06	5.80151e-06	5.92066e-06	6.14181e-06	6.13485e-06	5.72066e-06	4.98717e-06	4.22387e-06	3.72852e-06
[truncated: 47 more columns]
