# Supplementary material for: Visual evoked feedforward–feedback traveling waves organize neural activity across the cortical hierarchy in mice
Source: Nat Commun. 2022 Aug 13;13:4754. doi: 10.1038/s41467-022-32378-x (PMC9376099; doi:10.1038/s41467-022-32378-x)
Supplement: Supplementary file 9 — Source Data [file 41467_2022_32378_MOESM9_ESM.zip › ExcelSheets/figureSup8all.xlsx]

## Sheet: Sheet1
		0.0602808	0.0186401						-0.0430598	-0.0567191	-0.159382						-0.108364	-0.0603546	-0.0682152						-0.309607	-0.0218131	-0.0360176									-0.15722	-0.208155						-0.0128173	-0.0411731	-0.186513
	-0.00597131	0.017271	-0.00329255						0.130387	0.040116	-0.0365835	0.0793457						0.0231859	-0.00172822	-0.00993772					-0.0142743	0.0706952	0.0527911	0.0470727							0.0155591	0.0598679	0.0257936	0.297224					0.150788	0.0503992	-0.0563575	-0.0140307
		0.0484183	-0.0034923							0.218981	0.227972							0.141934	0.180286							0.249779	0.227492									0.26957	0.292706						0.362656	0.226727	0.203145
																					-3.01015
					2.96677																-2.96766
		-0.0260477	-0.00455157						0.0700313	-0.0103606	0.0154849						0.0903149	-0.00302119	0.0264936						0.159493	0.0280855	-0.0192357									-0.0349302	-0.0236182						0.062351	-0.0671482	-0.0465096
	0.0259529	-0.0171512	0.0151063						0.0785488	0.0101573	0.049808	0.0426254						0.0112743	-0.0206449	0.0335571					0.122678	0.0452319	-0.00747401	0.0212849							0.0724794	0.0109825	0.0350523	0.0117638					0.0246185	-0.0267058	0.00884156	-0.0413214
		-0.0437798	-0.0753639							0.0216345	0.0627408							0.00196342	-0.0345998							0.0301235	-0.0358759									0.0431371	0.045562						0.0158374	-0.0181758	0.0129304
																					-0.0314011
					-0.0290967																-0.0274857
		-0.00652601	-0.0223131						0.0479257	0.0842464	0.11803						0.0201659	0.0538719	0.0387684						0.171137	0.131079	0.0425877									0.13832	0.141185						0.0617212	0.0621013	0.119009
	-0.0359915	0.0167678	-0.00168723						0.0393509	0.120155	0.142208	-0.0484517						0.0421106	0.0576408	-0.00349889					0.0655316	0.0667923	0.0818781	-0.0463408							0.0712731	0.162543	0.181375	0.0101046					0.0840901	0.115886	0.11091	-0.0526608
		0.0418846	0.0424182							0.0739438	0.0614946							0.0729894	0.0786902							0.080449	0.0318193									0.173342	0.152897						0.0618364	0.119008	0.0928119
																					-0.0656797
					-0.0059242																0.00344525

## Sheet: Sheet2
												3.03637	2.88456	3.07089						2.85653	2.94932	3.00799						2.59871	2.74324										2.77166	2.80001					2.88041	2.998	2.85688	2.91828
												2.85185	2.87513	3.06358						2.82511	2.94384	-3.12036						2.50748	2.73812	-3.13748								2.85308	2.79064	2.90941					2.8269	2.84115	2.8379	3.07388
												2.86004	2.96737	-2.95977						2.89155	2.96612	-3.00206					2.27517	2.56744	2.76636	-2.98655								2.77972	2.80225	3.06815					2.6855	2.85425	2.87556	-3.13553
												2.80936	-3.08271	-2.80004						2.83953	3.1105	-2.7864						2.50331	3.04019	-2.70136								2.75622	3.08918	-2.83006						2.83363	3.07439
													-2.81675	-2.8201			0.510951	0.480401	0.600108		-2.91084	-2.81209			0.375909	0.359752	0.499875		-2.83822	-2.68293					0.508499	0.421209	0.483674		-2.81424	-2.70475			0.502647	0.470055	0.577844		-2.92512	-2.89022
	0.0871916	0.168408	0.146548						0.258199	0.158141	0.205422		-2.75392				0.209023	0.234444	0.233631		-2.85208	-2.74287			0.0118798	0.150306	0.13896		-2.81809						0.230554	0.225991	0.203461		-2.69617				0.196655	0.265404	0.202188		-2.93202	-2.97669
	0.107099	0.0789711	0.0583286						0.156553	0.147183	0.11873	0.0413347	-2.90516	-2.86651			0.12294	0.105287	0.0771085	-0.0824139	-2.87002	-2.81967			0.0115119	0.0626292	0.0270733	0.0934028	-2.93535	-2.87408					0.0820911	0.0997325	0.061859		-2.82295	-2.79801			0.0310984	0.121452	0.101432	-0.0550408	-3.02326	-2.91247
	0.102036	-0.0150287	-0.0460094						0.115974	0.0757868	-0.0113919	-0.370805	-2.84709	-2.8534			0.104312	0.019794	-0.13499	-0.769896	-2.865	-2.95281			0.0259085	-0.0145387	-0.140682		-2.89443	-2.97383					0.0633884	0.0381333	-0.132301		-2.81905	-2.93306			0.0364622	0.028992	-0.102114	-0.545257	-2.82448	-2.83446
	-0.013212	-0.120187	-0.313577		-3.08231				-0.00294416	-0.100483	-0.473887		-2.98179	-2.98817			-0.0688457	-0.155944	-0.524338	-1.79787	-2.92597	-3.07689			-0.107558	-0.2059	-0.631697	-1.87231	-2.92048	-3.07733					-0.0433705	-0.102613	-0.520761	-1.86084	-2.99484	-3.05754			-0.0530761	-0.0451587	-0.496029	-1.66006	-2.79904	-2.90274
					-2.95453	-2.88617						-2.68733	-3.02051	3.10451				-0.809716	-1.75539	-2.528	-2.96913	-3.10493				-1.12825	-1.96465	-2.70544	-2.99803	3.10071						-0.810621		-2.7427	-3.0773	-3.1179					-1.72142	-2.41576	-2.79938	-2.92261
					-3.11982	-2.95					-2.77734	-3.06596	3.13256	2.99663					-2.76805	-3.03379	3.06874	3.0965				-2.64662	-2.84914	-2.99751	3.0634	3.05573						-2.71802	-2.85456	-3.01845	3.04457	3.09312				-2.70987	-2.71888	-2.91161	-3.07839	-3.02491
												-0.0223917	-0.00584627	0.042875						0.11474	0.0624175	0.141347						0.0579246	-0.0607623										0.105394	0.0694935					0.170998	-0.0152988	-0.0319639	0.032251
												-0.0166263	0.0666868	0.127126						0.00895975	0.103437	0.139495						-0.00692899	0.108129	0.137234								-0.00733222	0.151088	0.181493					0.0607457	-0.05501	0.0834356	0.186206
												-0.0376519	0.00554859	0.178686						0.0773195	0.0748202	0.150527					0.240357	0.0788455	0.0989947	0.158214								0.0463356	0.172749	0.235538					0.162693	-0.0250754	0.154338	0.252374
												0.000524974	0.0860906	0.193495						0.121217	0.147671	0.268856						0.0376185	0.164039	0.156099								0.0894564	0.165559	0.159819						-0.000299639	0.155233
													0.0794338	0.0362943			0.0262771	0.0116543	0.0148103		0.127984	0.116939			0.0427488	-0.0258859	0.0135866		0.0528305	0.0427667					0.00766049	-0.0599676	-0.0477479		0.0894598	0.00141911			-0.0405506	-0.0118882	-0.012722		0.13221	0.0504467
	0.0865725	-0.000735617	-0.00391884						0.0307062	-0.0581502	0.0162235		0.0347254				0.096037	-0.0519104	-0.0202606		0.0312387	-0.0768963			0.0263542	-0.0966081	-0.0351074		-0.0553363						0.0578019	-0.0866016	-0.120521		-0.058406				0.0130752	-0.0790466	-0.0551167		-0.0767409	-0.0563462
	-0.0393913	-0.0760985	-0.0202884						-0.0059603	-0.0818465	-0.068963	-0.0997706	-0.151924	0.00240577			0.0567094	-0.0571291	-0.082611	-0.119968	-0.169716	-0.121721			-0.0172129	-0.134613	-0.096248	-0.122419	-0.128516	0.0270384					-0.0176299	-0.0906935	-0.140659		-0.0978361	-0.0797796			0.0295846	-0.064361	-0.171885	-0.113739	-0.140452	-0.129464
	-0.0994562	-0.11469	-0.0441429						-0.132951	-0.1655	-0.170799	-0.157163	-0.176043	0.00644414			-0.151785	-0.209125	-0.228306	-0.186909	-0.232742	-0.110161			-0.162735	-0.185471	-0.16279		-0.163232	0.0730373					-0.150671	-0.198652	-0.161105		-0.189774	-0.0613441			-0.128176	-0.171023	-0.174115	-0.16497	-0.214896	-0.150311
	-0.0307064	-0.0710373	-0.0974437		-0.133061				-0.13759	-0.198205	-0.227817		-0.232925	-0.0756407			-0.171931	-0.259925	-0.298865	-0.264682	-0.309316	-0.0910643			-0.133631	-0.217474	-0.236016	-0.234707	-0.260602	-0.0742476					-0.128876	-0.243995	-0.266198	-0.249707	-0.310483	-0.115974			-0.131207	-0.290333	-0.294488	-0.282842	-0.309282	-0.197807
					-0.156366	-0.117756						-0.211788	-0.20923	-0.212621				-0.171665	-0.254906	-0.252579	-0.231349	-0.166314				-0.177241	-0.218526	-0.216363	-0.241127	-0.208739						-0.176046		-0.246471	-0.266672	-0.226974					-0.285789	-0.314209	-0.29704	-0.244941
					-0.184741	-0.0612712					-0.103891	-0.219288	-0.18901	-0.129838					-0.173113	-0.298333	-0.274495	-0.123716				0.00474295	-0.151472	-0.254073	-0.30904	-0.15586						0.0178909	-0.166116	-0.273876	-0.29531	-0.152456				-0.00478517	-0.177176	-0.271362	-0.266631	-0.0885366
												-0.0331262	-0.00283048	0.0221774						-0.0715687	-0.0302063	0.0290341						-0.0578717	-0.00680082										-0.0162645	-0.0303177					0.0636971	-0.0228003	-0.066071	-0.0376446
												0.024504	-0.0596804	0.149339						-0.00629751	0.0166233	0.0806404						0.0362883	0.00622931	0.120521								0.0101018	0.0445763	0.175929					0.00781349	-0.0237858	-0.00835583	0.112656
												-0.0418549	0.00792223	0.161902						-0.0448542	0.114663	0.143774					-0.0931234	-0.0318478	0.0537867	0.0827527								-0.0777448	0.0829901	0.174237					-0.147943	-0.0820511	0.0481142	0.133625
												-0.0698474	0.0791684	0.0949878						-0.0681383	0.141117	0.0516242						-0.0517672	0.11396	0.0380119								-0.100519	0.16395	0.0946117						-0.0822834	0.0941264
													0.10238	0.0416746			-0.234483	-0.212443	-0.131283		0.138255	0.0627277			-0.245651	-0.202264	-0.155495		0.0905315	-0.0214398					-0.269976	-0.202442	-0.147952		0.129926	0.0974993			-0.261549	-0.262398	-0.147892		0.101779	0.0984843
	-0.0798909	-0.0669024	-0.0933625						-0.0572255	-0.109334	-0.112239		-0.029809				-0.13382	-0.155792	-0.143635		7.28681e-05	-0.031867			-0.220645	-0.122058	-0.101304		-0.00635842						-0.201635	-0.166915	-0.152717		-0.0245165				-0.190586	-0.165068	-0.156442		-0.00567745	0.0232424
	-0.0861468	-0.113788	-0.105255						-0.0935993	-0.0971046	-0.134912	-0.100764	-0.0403602	-0.0556552			-0.144397	-0.207064	-0.133371	-0.0930931	-0.0274362	-0.0806082			-0.150377	-0.154169	-0.0968544	-0.112961	-0.0484358	-0.0270237					-0.181349	-0.163023	-0.183734		-0.0702309	-0.143409			-0.167293	-0.189915	-0.166831	-0.104226	-0.0528829	-0.152753
	-0.119023	-0.0512964	-0.114381						-0.0777865	-0.189137	-0.180171	-0.188993	-0.0803353	-0.0869607			-0.131763	-0.238789	-0.210633	-0.17555	-0.0212461	-0.109602			-0.138974	-0.195033	-0.219955		-0.0921352	-0.145093					-0.17538	-0.204721	-0.204016		-0.0655495	-0.147021			-0.191508	-0.199585	-0.187069	-0.226043	-0.0981444	-0.168264
	-0.121433	-0.146253	-0.116283		-0.00932499				-0.139465	-0.157918	-0.138675		-0.0695116	-0.135548			-0.253281	-0.222806	-0.216456	-0.181926	-0.0056431	-0.0961758			-0.249682	-0.263573	-0.221637	-0.164997	-0.0705008	-0.179233					-0.202014	-0.212499	-0.1877	-0.164272	-0.0692092	-0.203575			-0.291517	-0.199087	-0.205229	-0.123891	-0.0589471	-0.18935
					0.024909	-0.0126722						-0.0762283	-0.0483425	-0.164839				-0.227969	-0.240736	-0.101847	0.0140686	-0.0901953				-0.240886	-0.285571	-0.169667	-0.100911	-0.251718						-0.150794		-0.16625	-0.0888703	-0.26785					-0.277176	-0.0949425	-0.0781928	-0.148338
					-0.0357491	0.00857271					-0.111039	-0.181114	-0.162077	-0.130635					-0.175062	-0.149139	-0.165641	-0.132851				-0.294963	-0.243114	-0.229356	-0.246183	-0.308056						-0.241286	-0.274884	-0.249541	-0.236978	-0.292988				-0.254549	-0.258501	-0.267188	-0.198789	-0.157173
