# Supplementary material for: Visual evoked feedforward–feedback traveling waves organize neural activity across the cortical hierarchy in mice
Source: Nat Commun. 2022 Aug 13;13:4754. doi: 10.1038/s41467-022-32378-x (PMC9376099; doi:10.1038/s41467-022-32378-x)
Supplement: Supplementary file 9 — Source Data [file 41467_2022_32378_MOESM9_ESM.zip › ExcelSheets/figureSup2gh.xlsx]

## Sheet: Sheet1
1.2207	1.46484	1.70898	1.95312	2.19727	2.44141	2.68555	2.92969	3.17383	3.41797	3.66211	3.90625	4.15039	4.39453	4.63867	4.88281	5.12695	5.37109	5.61523	5.85938	6.10352	6.34766	6.5918	6.83594	7.08008	7.32422	7.56836	7.8125	8.05664	8.30078	8.54492	8.78906	9.0332	9.27734	9.52148	9.76562	10.0098	10.2539	10.498	10.7422	10.9863	11.2305	11.4746	11.7188	11.9629	12.207	12.4512	12.6953	12.9395	13.1836
0.000158214	0.000157348	0.00015738	0.000157521	0.00015614	0.00015342	0.000150917	0.000148259	0.000142655	0.000133089	0.000123222	0.000118006	0.000118161	0.000120046	0.000120745	0.000120973	0.000122214	0.000123051	0.000120201	0.000112508	0.000102376	9.32394e-05	8.67417e-05	8.24785e-05	7.93687e-05	7.65984e-05	7.37713e-05	7.0867e-05	6.808e-05	6.5455e-05	6.27297e-05	5.96333e-05	5.61503e-05	5.23447e-05	4.81522e-05	4.36031e-05	3.91039e-05	3.51835e-05	3.19667e-05	2.91384e-05	2.6463e-05	2.41138e-05	2.23906e-05	2.12829e-05	2.04623e-05	1.96268e-05	1.87256e-05	1.78763e-05	1.71851e-05	1.66672e-05
0.000168769	0.000167846	0.00016788	0.000168031	0.000166558	0.000163656	0.000160986	0.00015815	0.000152173	0.000141969	0.000131443	0.000125879	0.000126045	0.000128055	0.000128801	0.000129044	0.000130368	0.000131261	0.00012822	0.000120014	0.000109206	9.94602e-05	9.25289e-05	8.79812e-05	8.4664e-05	8.17089e-05	7.86932e-05	7.5595e-05	7.26222e-05	6.9822e-05	6.69148e-05	6.36119e-05	5.98965e-05	5.5837e-05	5.13648e-05	4.65122e-05	4.17128e-05	3.75309e-05	3.40994e-05	3.10824e-05	2.82286e-05	2.57227e-05	2.38844e-05	2.27029e-05	2.18275e-05	2.09362e-05	1.99749e-05	1.9069e-05	1.83316e-05	1.77792e-05
0.000180423	0.000179436	0.000179472	0.000179633	0.000178059	0.000174957	0.000172103	0.000169071	0.000162681	0.000151772	0.000140519	0.000134571	0.000134748	0.000136897	0.000137695	0.000137955	0.00013937	0.000140325	0.000137074	0.000128302	0.000116747	0.000106328	9.89182e-05	9.40565e-05	9.05102e-05	8.73511e-05	8.41271e-05	8.0815e-05	7.76369e-05	7.46434e-05	7.15354e-05	6.80044e-05	6.40325e-05	5.96927e-05	5.49116e-05	4.9724e-05	4.45931e-05	4.01225e-05	3.64541e-05	3.32287e-05	3.01778e-05	2.74989e-05	2.55337e-05	2.42706e-05	2.33347e-05	2.23819e-05	2.13542e-05	2.03857e-05	1.95975e-05	1.90069e-05
[truncated: 68 more columns]

## Sheet: Sheet2
1.2207	1.46484	1.70898	1.95312	2.19727	2.44141	2.68555	2.92969	3.17383	3.41797	3.66211	3.90625	4.15039	4.39453	4.63867	4.88281	5.12695	5.37109	5.61523	5.85938	6.10352	6.34766	6.5918	6.83594	7.08008	7.32422	7.56836	7.8125	8.05664	8.30078	8.54492	8.78906	9.0332	9.27734	9.52148	9.76562	10.0098	10.2539	10.498	10.7422	10.9863	11.2305	11.4746	11.7188	11.9629	12.207	12.4512	12.6953	12.9395	13.1836
0.00113708	0.00111462	0.00109416	0.00106871	0.00104491	0.00103052	0.0010216	0.00100557	0.000975489	0.000938623	0.000910295	0.000900768	0.000907837	0.000920676	0.000930155	0.000935634	0.000941705	0.000948739	0.000948637	0.000931946	0.000898676	0.000859872	0.000827709	0.000805283	0.000786611	0.000764872	0.000738808	0.000711309	0.000683125	0.000648876	0.000599894	0.000532142	0.000452021	0.000373661	0.000309355	0.000262328	0.000228402	0.000202907	0.000184374	0.000172585	0.000165934	0.000161976	0.000159248	0.00015737	0.000156095	0.000155183	0.000154579	0.000153704	0.000151002	0.000145248
0.00121294	0.00118899	0.00116716	0.00114001	0.00111462	0.00109927	0.00108976	0.00107265	0.00104057	0.00100125	0.000971028	0.000960865	0.000968406	0.000982101	0.000992212	0.000998057	0.00100453	0.00101204	0.00101193	0.000994123	0.000958633	0.000917241	0.000882932	0.000859009	0.000839092	0.000815902	0.000788099	0.000758766	0.000728702	0.000692167	0.000639918	0.000567646	0.000482179	0.000398591	0.000329994	0.00027983	0.00024364	0.000216444	0.000196675	0.0001841	0.000177005	0.000172783	0.000169873	0.000167869	0.000166509	0.000165536	0.000164892	0.000163959	0.000161077	0.000154938
0.0012967	0.00127109	0.00124776	0.00121873	0.00119159	0.00117518	0.00116501	0.00114672	0.00111243	0.00107038	0.00103808	0.00102722	0.00103528	0.00104992	0.00106073	0.00106697	0.0010739	0.00108192	0.0010818	0.00106277	0.00102483	0.000980579	0.0009439	0.000918326	0.000897033	0.000872242	0.000842519	0.00081116	0.00077902	0.000739963	0.000684105	0.000606843	0.000515475	0.000426114	0.000352781	0.000299153	0.000260464	0.00023139	0.000210256	0.000196812	0.000189227	0.000184714	0.000181603	0.000179461	0.000178007	0.000176967	0.000176278	0.000175281	0.000172199	0.000165637
[truncated: 68 more columns]

## Sheet: Sheet3
1.2207	1.46484	1.70898	1.95312	2.19727	2.44141	2.68555	2.92969	3.17383	3.41797	3.66211	3.90625	4.15039	4.39453	4.63867	4.88281	5.12695	5.37109	5.61523	5.85938	6.10352	6.34766	6.5918	6.83594	7.08008	7.32422	7.56836	7.8125	8.05664	8.30078	8.54492	8.78906	9.0332	9.27734	9.52148	9.76562	10.0098	10.2539	10.498	10.7422	10.9863	11.2305	11.4746	11.7188	11.9629	12.207	12.4512	12.6953	12.9395	13.1836
0.00104418	0.00102114	0.000999282	0.000971983	0.000948067	0.000935615	0.000928777	0.000914504	0.000888399	0.000859277	0.000839585	0.000834987	0.000842362	0.000854046	0.000863411	0.000869012	0.000874166	0.000880776	0.000883708	0.000874109	0.000849427	0.000817781	0.000790403	0.000771028	0.000754428	0.000734193	0.000709406	0.000683171	0.00065608	0.000622345	0.000573003	0.000504034	0.000422283	0.000342753	0.000278629	0.000233318	0.000201928	0.000178913	0.000162576	0.000153017	0.000148776	0.00014706	0.000145988	0.000145167	0.000144681	0.0001446	0.000144917	0.00014489	0.000142745	0.000137159
[truncated: 68 more columns]
