# Supplementary material for: Visual evoked feedforward–feedback traveling waves organize neural activity across the cortical hierarchy in mice
Source: Nat Commun. 2022 Aug 13;13:4754. doi: 10.1038/s41467-022-32378-x (PMC9376099; doi:10.1038/s41467-022-32378-x)
Supplement: Supplementary file 9 — Source Data [file 41467_2022_32378_MOESM9_ESM.zip › ExcelSheets/figure5all.xlsx]

## Sheet: Sheet1
0.1	0.2	0.3	0.4	0.5	0.6	0.7	0.8	0.9	1	1.1	1.2	1.3	1.4	1.5	1.6	1.7	1.8	1.9	2	2.1	2.2	2.3	2.4	2.5	2.6	2.7	2.8	2.9	3	3.1	3.2	3.3	3.4	3.5	3.6	3.7
0.000425146	0.0223294	0.080556	0.142147	0.115215	0.0778388	0.0583005	0.0475979	0.0422928	0.0355829	0.0340302	0.0279118	0.0255642	0.0231058	0.0220522	0.0201852	0.0181519	0.0181889	0.0164328	0.0146029	0.0135862	0.0134014	0.0128468	0.0116453	0.011368	0.0108874	0.0095011	0.00968595	0.00883565	0.00879868	0.00848445	0.00704264	0.00713507	0.00689477	0.00628477	0.00574872	0.00534206
0.01	0.02	0.03	0.04	0.05	0.06	0.07	0.08	0.09	0.1	0.11	0.12	0.13	0.14	0.15	0.16	0.17	0.18	0.19	0.2	0.21	0.22	0.23	0.24	0.25	0.26	0.27	0.28	0.29	0.3	0.31	0.32	0.33	0.34	0.35	0.36	0.37	0.38	0.39	0.4	0.41	0.42	0.43	0.44	0.45	0.46
0.00149428	0.0110122	0.0315424	0.0609732	0.0806588	0.0827215	0.0730249	0.0632147	0.050432	0.0443737	0.0383316	0.0349695	0.0297232	0.0295771	0.0251429	0.0230152	0.0225117	0.0210661	0.0193282	0.0172979	0.016697	0.0163721	0.0156088	0.0135947	0.0121167	0.0123603	0.0112234	0.0114508	0.0100539	0.0104925	0.00911188	0.00935551	0.00906315	0.00800741	0.00794244	0.00797492	0.00742269	0.00657809	0.00643191	0.00674051	0.00535993	0.00566853	0.00518126	0.00510005	0.00518126	0.00449909

## Sheet: Sheet2
4	6	8	10	12	14	16	18	20	22	24	26	28	30	32	34	36	38	40	42	44	46	48	50	52	54	56	58	60	62	64	66	68	70	72	74	76	78	80	82	84	86	88	90	92	94	96	98	100	102
0.00107126	0.0201322	0.0399505	0.0908722	0.113369	0.0822467	0.0608215	0.047911	0.0412803	0.0342618	0.0315282	0.0281851	0.0253038	0.0243988	0.0222932	0.0202431	0.0202615	0.0180821	0.0163828	0.0152192	0.0147021	0.0131691	0.0133353	0.012892	0.0123195	0.0115807	0.0101585	0.00967825	0.00989989	0.0102324	0.00847771	0.00890252	0.00807137	0.00783126	0.00744339	0.00722175	0.00679694	0.0074988	0.00720328	0.00674153	0.00688929	0.00622437	0.00487607	0.00546711	0.0050423	0.00469137	0.00445126	0.00470984	0.00489454	0.00408186
4	6	8	10	12	14	16	18	20	22	24	26	28	30	32	34	36	38	40	42	44	46	48	50	52	54	56	58	60	62	64	66	68	70	72	74	76	78	80	82	84	86	88	90	92	94	96	98	100	102
0.000978537	0.0218377	0.0326995	0.073162	0.100463	0.0778753	0.0616479	0.0498402	0.0444745	0.0378368	0.0343467	0.0298291	0.0280514	0.0262574	0.0231261	0.0218377	0.0211201	0.0191793	0.018315	0.0174017	0.0159828	0.0158523	0.0138137	0.0138952	0.0131613	0.0124927	0.0112206	0.0108128	0.0100137	0.00958967	0.00980168	0.0100463	0.00919825	0.00849697	0.00817079	0.00738796	0.00748581	0.00688238	0.00717594	0.00616479	0.00561028	0.00645835	0.00569183	0.00497423	0.00539826	0.00565921	0.00446865	0.00526779	0.00410986	0.00443604
[truncated: 1 more columns]
