# Supplementary material for: Visual evoked feedforward–feedback traveling waves organize neural activity across the cortical hierarchy in mice
Source: Nat Commun. 2022 Aug 13;13:4754. doi: 10.1038/s41467-022-32378-x (PMC9376099; doi:10.1038/s41467-022-32378-x)
Supplement: Supplementary file 9 — Source Data [file 41467_2022_32378_MOESM9_ESM.zip › ExcelSheets/figureSup4b.xlsx]

## Sheet: Sheet1
85.5611	80.7589	76.2263	71.948	67.9099	64.0984	60.5008	57.1052	53.9001	50.8749	48.0195	45.3244	42.7805	40.3795	38.1131	35.974	33.9549	32.0492	30.2504	28.5526	26.9501	25.4375	24.0098	22.6622	21.3903	20.1897	19.0566	17.987	16.9775	16.0246	15.1252	14.2763	13.475	12.7187	12.0049	11.3311	10.6951	10.0949	9.52828	8.9935	8.48874	8.0123	7.5626	7.13815	6.73751	6.35937	6.00244	5.66555	5.34757	5.04743
0.356275	0.396249	0.433171	0.46355	0.485086	0.4964	0.496819	0.488857	0.484307	0.493645	0.520841	0.557113	0.593409	0.623384	0.643031	0.649887	0.644411	0.633981	0.625502	0.621057	0.611908	0.589714	0.552848	0.514767	0.488297	0.479297	0.480795	0.485115	0.488458	0.494463	0.507065	0.526806	0.546405	0.558998	0.561778	0.55983	0.558448	0.56152	0.57224	0.592758	0.622233	0.65227	0.67517	0.687937	0.697012	0.708947	0.726859	0.747551	0.767467	0.784223
0.386258	0.426156	0.462522	0.492137	0.512898	0.523571	0.523577	0.51541	0.510544	0.519163	0.54506	0.579398	0.613122	0.640026	0.65666	0.661056	0.653931	0.642525	0.633561	0.628974	0.619895	0.597885	0.561247	0.523424	0.497237	0.48847	0.489849	0.493439	0.495401	0.499849	0.511161	0.530137	0.549467	0.562204	0.565403	0.563787	0.562337	0.564848	0.574892	0.594987	0.62447	0.654782	0.678037	0.691115	0.700416	0.712478	0.73042	0.751083	0.770948	0.787653
0.416241	0.456062	0.491873	0.520724	0.540711	0.550741	0.550334	0.541962	0.53678	0.544681	0.569279	0.601683	0.632835	0.656668	0.670288	0.672225	0.663451	0.651069	0.64162	0.63689	0.627883	0.606055	0.569647	0.532082	0.506178	0.497643	0.498904	0.501762	0.502345	0.505234	0.515257	0.533469	0.552529	0.565411	0.569029	0.567744	0.566225	0.568176	0.577543	0.597216	0.626707	0.657295	0.680904	0.694292	0.70382	0.71601	0.733981	0.754616	0.77443	0.791084
[truncated: 40 more columns]

## Sheet: Sheet2
85.5611	80.7589	76.2263	71.948	67.9099	64.0984	60.5008	57.1052	53.9001	50.8749	48.0195	45.3244	42.7805	40.3795	38.1131	35.974	33.9549	32.0492	30.2504	28.5526	26.9501	25.4375	24.0098	22.6622	21.3903	20.1897	19.0566	17.987	16.9775	16.0246	15.1252	14.2763	13.475	12.7187	12.0049	11.3311	10.6951	10.0949	9.52828	8.9935	8.48874	8.0123	7.5626	7.13815	6.73751	6.35937	6.00244	5.66555	5.34757	5.04743
0.083686	0.0823139	0.0858973	0.0913703	0.096502	0.0997204	0.0999689	0.0971734	0.0935153	0.0910569	0.0906694	0.0908775	0.0901547	0.0879561	0.0857977	0.0851773	0.0864543	0.0874247	0.0859892	0.0818307	0.0788222	0.0805894	0.0884241	0.0989195	0.10863	0.115982	0.123045	0.132001	0.143969	0.158339	0.174296	0.190941	0.206654	0.220083	0.230832	0.240523	0.250744	0.26178	0.270813	0.275217	0.274795	0.275147	0.28149	0.297871	0.328842	0.377607	0.441239	0.500269	0.537144	0.546346
0.0867434	0.0847415	0.0881186	0.0935915	0.0987696	0.101966	0.102047	0.098936	0.0950072	0.0924998	0.0923369	0.0928278	0.0922356	0.0899115	0.087454	0.0864589	0.0873885	0.0882261	0.0870243	0.0834669	0.0810659	0.0831106	0.0907805	0.101029	0.110764	0.118517	0.125916	0.134714	0.1459	0.159369	0.174797	0.191557	0.207964	0.222549	0.234722	0.245625	0.256434	0.267325	0.276023	0.28043	0.280541	0.281445	0.287849	0.30362	0.333799	0.38208	0.445777	0.505208	0.542579	0.552222
0.0898008	0.0871691	0.0903398	0.0958126	0.101037	0.104213	0.104125	0.100699	0.0964992	0.0939426	0.0940044	0.0947781	0.0943165	0.0918669	0.0891104	0.0877406	0.0883228	0.0890275	0.0880595	0.0851032	0.0833096	0.0856317	0.0931369	0.103138	0.112897	0.121053	0.128787	0.137427	0.147831	0.160399	0.175297	0.192172	0.209274	0.225014	0.238612	0.250727	0.262125	0.27287	0.281232	0.285642	0.286288	0.287743	0.294209	0.309369	0.338756	0.386554	0.450314	0.510148	0.548015	0.558098
[truncated: 40 more columns]

## Sheet: Sheet3
85.5611	80.7589	76.2263	71.948	67.9099	64.0984	60.5008	57.1052	53.9001	50.8749	48.0195	45.3244	42.7805	40.3795	38.1131	35.974	33.9549	32.0492	30.2504	28.5526	26.9501	25.4375	24.0098	22.6622	21.3903	20.1897	19.0566	17.987	16.9775	16.0246	15.1252	14.2763	13.475	12.7187	12.0049	11.3311	10.6951	10.0949	9.52828	8.9935	8.48874	8.0123	7.5626	7.13815	6.73751	6.35937	6.00244	5.66555	5.34757	5.04743
0.079855	0.0801361	0.0840559	0.0896045	0.0953054	0.100105	0.10328	0.104498	0.104062	0.10235	0.0998141	0.0973375	0.0956684	0.0950745	0.0948388	0.0942432	0.0930012	0.0917006	0.0909362	0.0911383	0.0926735	0.0957801	0.100132	0.103827	0.105164	0.10346	0.0999687	0.0960147	0.0925312	0.0900949	0.089067	0.0895233	0.0909648	0.092891	0.0949684	0.0970895	0.0992062	0.101104	0.101981	0.101151	0.0982901	0.0936374	0.0875123	0.080685	0.0755392	0.0741286	0.0770119	0.081582	0.0852824	0.0868844
0.0826541	0.0821072	0.0856977	0.0912202	0.0970511	0.102027	0.105348	0.106634	0.106199	0.104434	0.101822	0.0993259	0.0977613	0.0974011	0.0973828	0.0968529	0.0954746	0.0939574	0.0930195	0.0931836	0.0949002	0.0984655	0.1035	0.107745	0.109178	0.106995	0.10273	0.0979901	0.0939004	0.0911264	0.0900755	0.090787	0.0925105	0.094517	0.0963801	0.0981668	0.100009	0.10178	0.102604	0.101704	0.0987275	0.0939952	0.0879099	0.0812572	0.0762824	0.0749085	0.0776479	0.0820229	0.0856061	0.0872246
0.0854533	0.0840784	0.0873395	0.0928359	0.0987968	0.10395	0.107415	0.10877	0.108335	0.106518	0.10383	0.101314	0.0998543	0.0997277	0.0999268	0.0994625	0.0979479	0.0962141	0.0951029	0.0952289	0.0971269	0.101151	0.106868	0.111663	0.113191	0.110531	0.105491	0.0999656	0.0952695	0.0921579	0.091084	0.0920507	0.0940562	0.0961429	0.0977918	0.099244	0.100811	0.102457	0.103226	0.102258	0.0991649	0.094353	0.0883074	0.0818293	0.0770256	0.0756883	0.0782839	0.0824639	0.0859298	0.0875647
[truncated: 40 more columns]
