# Supplementary material for: Visual evoked feedforward–feedback traveling waves organize neural activity across the cortical hierarchy in mice
Source: Nat Commun. 2022 Aug 13;13:4754. doi: 10.1038/s41467-022-32378-x (PMC9376099; doi:10.1038/s41467-022-32378-x)
Supplement: Supplementary file 9 — Source Data [file 41467_2022_32378_MOESM9_ESM.zip › ExcelSheets/figureSup13all.xlsx]

## Sheet: Sheet1
3.63844
3.75102	2.30056	1.49376	1.2527	1.663	2.2725	1.59676
3.16365	1.55847	1.32981	1.03168	1.18355	1.6424	1.39448
1.91137	1.29926	0.967497	0.913784	1.10974	1.41011	1.27871
1.21725	1.09346	0.814532	0.80998	1.02873	1.11186	1.13517
1.02358	0.762288	0.719615	0.611094	0.788205	1.05704
0.872642	0.860788	0.975517	0.593223	0.627089
	1.02419	1.3268	0.774273	0.612382		1.10601
	1.04458	1.29101	0.840339	0.799962	1.0999	1.6424
		1.30621	1.44589	1.62498	2.57773	3.30672

## Sheet: Sheet2
		0.188674	0.218173	0.255857	0.24354	0.208214
0.26078	0.310003	0.244195	0.218495	0.233246	0.228917	0.173906
0.241994	0.19256	0.153054	0.13667	0.140577	0.142444	0.131294
0.13603	0.1423	0.123548	0.0886792	0.0926257	0.110836	0.124542
	0.140473	0.139768	0.0810889		0.0934609	0.130545
	0.184185	0.147959	0.0971479		0.084879	0.141014
0.143793	0.181326	0.156202	0.0958879	0.0730621	0.0800819	0.171999
0.132121	0.150994	0.140611	0.0936258	0.0748443	0.104593	0.245482
	0.140139	0.105915	0.0884186	0.0939897	0.153019	0.350595
	0.114031		0.0991342	0.149086	0.288501	0.565673

## Sheet: Sheet3
100.642
104.796	65.8588	42.6023	35.7904	47.2599	64.9579	43.9603
83.9842	43.4424	36.4027	28.5206	32.7284	46.1203	38.5927
51.8922	36.2252	27.0188	25.1202	30.874	39.5409	35.5943
34.6482	29.7573	22.469	22.4546	29.1583	31.1658	31.5119
28.5991	20.8454	20.0521	16.9323	22.3611	28.6465
24.2484	23.4836	26.9907	16.4416	17.227
	28.1381	36.6534	21.5494	16.9763		31.8752
	28.1273	36.7781	23.1836	21.8734	30.5697	45.0611
		37.4314	40.3195	44.4003	71.2705	90.2759

## Sheet: Sheet4
		43.7339	48.957	56.9692	58.0337	47.4652
59.5995	66.8357	52.8707	48.0568	51.8672	51.5047	38.8494
51.9811	43.5662	33.923	30.5028	31.3093	30.8268	27.6942
30.7247	31.7016	26.9682	18.9192	19.9541	24.9006	28.543
	30.7506	30.1064	17.4796		20.1509	30.5342
	39.2158	34.1607	21.2815		18.2575	31.1377
32.7564	40.7862	34.8236	21.1582	15.8838	17.2149	38.8734
27.3531	34.3243	31.4334	20.6229	16.6332	23.1182	56.8893
	31.3474	23.192	19.5882	20.4287	33.456	80.3257
	25.1205		21.7641	33.2532	63.7753	122.986
