# Supplementary material for: Visual evoked feedforward–feedback traveling waves organize neural activity across the cortical hierarchy in mice
Source: Nat Commun. 2022 Aug 13;13:4754. doi: 10.1038/s41467-022-32378-x (PMC9376099; doi:10.1038/s41467-022-32378-x)
Supplement: Supplementary file 9 — Source Data [file 41467_2022_32378_MOESM9_ESM.zip › ExcelSheets/Figure3/PhaseOffsetCoordinates.xlsx]

## Sheet: Sheet1
-3.5	-3	-2.5	-2	-1.5	-1	-0.5	0	-0.5	-1	-1.5	-2	-2.5	-3	-3.5	-4	-4.5	-5
