# Supplementary material for: Visual evoked feedforward–feedback traveling waves organize neural activity across the cortical hierarchy in mice
Source: Nat Commun. 2022 Aug 13;13:4754. doi: 10.1038/s41467-022-32378-x (PMC9376099; doi:10.1038/s41467-022-32378-x)
Supplement: Supplementary file 9 — Source Data [file 41467_2022_32378_MOESM9_ESM.zip › ExcelSheets/Figure3/detaPhaseOFFset.xlsx]

## Sheet: Sheet1
2.53824	2.53649	2.53785	2.75129	2.93129	2.97422	2.957
2.72571	1.89081	1.99845	2.45471	2.71046	2.89042	2.98977
2.53953	1.89011	2.02668	2.42626	2.76404	2.89088	-3.05939
2.37243	1.51708	1.44009	2.07319	2.76468	3.11048	-2.90342
1.91449	0.574824	0.419264	0.672292	2.50093	-2.81675	-2.7267
0.417583	0.188629	0.139512	0.187416	0.558158	-2.59277	-2.60286
0.303164	0.171689	0.132534	0.0920146	-0.36769	-2.65811	-2.75159
0.310479	0.153545	0.0586678	-0.119839	-1.05776	-2.66515	-2.77745
-0.0451178	0.085134	-0.0698557	-0.548543	-1.90613	-2.81151	-2.87714
-2.60356	-0.190558	-1.11784	-2.116	-2.68356	-2.93944	-3.01883
2.82167	-0.953521	-2.78157	-2.91352	-2.95105	-3.09239	-3.02669
