# Supplementary material for: Visual evoked feedforward–feedback traveling waves organize neural activity across the cortical hierarchy in mice
Source: Nat Commun. 2022 Aug 13;13:4754. doi: 10.1038/s41467-022-32378-x (PMC9376099; doi:10.1038/s41467-022-32378-x)
Supplement: Supplementary file 9 — Source Data [file 41467_2022_32378_MOESM9_ESM.zip › ExcelSheets/Figure3/PhaseGradient_delta.xlsx]

## Sheet: Sheet1
-3.5	-3	-2.5	-2	-1.5	-1	-0.5	0	0	0	0	0	0	0	0.163384	0.0861699	0.152072	0.123049	0.140702	0.0528763	0.0669216	-0.0894629	-0.0710951	0.0290303	0.0670699	-0.118503	-0.0276108	-0.00571339
-3.5	-3	-2.5	-2	-1.5	-1	-0.5	-0.5	-0.5	-0.5	-0.5	-0.5	-0.5	-0.5	0.208099	0.177896	0.211766	0.152205	0.0877804	0.156649	0.149606	-0.198014	-0.186208	-0.0639341	0.0647776	0.0957467	-0.0261103	0.105818
-3.5	-3	-2.5	-2	-1.5	-1	-0.5	-1	-1	-1	-1	-1	-1	-1	0.101137	0.152059	0.299202	0.266479	0.0601563	0.119228	0.194254	-0.192332	-0.2282	-0.129595	-0.201401	-0.110499	0.0198001	0.105159
-3.5	-3	-2.5	-2	-1.5	-1	-0.5	-1.5	-1.5	-1.5	-1.5	-1.5	-1.5	-1.5	0.0591943	0.132932	0.0892055	0.0540382	0.0687041	0.145169	0.136872	-0.174036	-0.246628	-0.301677	-0.275605	-0.0754949	0.137803	0.0216521
-3.5	-3	-2.5	-2	-1.5	-1	-0.5	-2	-2	-2	-2	-2	-2	-2	0.16008	0.0179839	-0.0627925	-0.0565749	-0.0573002	0.0273707	0.106583	-0.175449	-0.237878	-0.268964	-0.141986	-0.0643366	0.0462857	0.124833
-3.5	-3	-2.5	-2	-1.5	-1	-0.5	-2.5	-2.5	-2.5	-2.5	-2.5	-2.5	-2.5	0.0891065	-0.0558871	-0.106042	-0.0490637	-0.178242	-0.105561	0.00761596	-0.166229	-0.236295	-0.119941	-0.117637	-0.0709138	-0.0472075	-0.0231792
-3.5	-3	-2.5	-2	-1.5	-1	-0.5	-3	-3	-3	-3	-3	-3	-3	-0.0968277	-0.0403655	-0.153537	-0.205759	-0.169936	-0.166984	-0.175651	-0.215933	-0.095942	-0.0973785	-0.154256	-0.121631	-0.0797692	-0.160137
-3.5	-3	-2.5	-2	-1.5	-1	-0.5	-3.5	-3.5	-3.5	-3.5	-3.5	-3.5	-3.5	-0.0765193	-0.198685	-0.286131	-0.280001	-0.251374	-0.310269	-0.22627	-0.14553	-0.0895126	-0.184658	-0.187115	-0.194977	-0.120816	-0.208686
-3.5	-3	-2.5	-2	-1.5	-1	-0.5	-4	-4	-4	-4	-4	-4	-4	-0.0762725	-0.252644	-0.313845	-0.280243	-0.335657	-0.332178	-0.251499	-0.225421	-0.1694	-0.0988354	-0.143448	-0.16824	-0.155369	-0.26054
-3.5	-3	-2.5	-2	-1.5	-1	-0.5	-4.5	-4.5	-4.5	-4.5	-4.5	-4.5	-4.5	-0.0605873	-0.178733	-0.135247	-0.214797	-0.23337	-0.238598	-0.207842	-0.159413	-0.128945	-0.0567018	-0.208704	-0.167692	-0.136325	-0.353736
-3.5	-3	-2.5	-2	-1.5	-1	-0.5	-5	-5	-5	-5	-5	-5	-5	-0.00726882	-0.0387167	0.125923	-0.0489237	-0.258204	-0.321275	-0.166727	-0.116091	-0.0831098	-0.0968897	-0.211185	-0.210008	-0.268934	-0.452287
