# Supplementary material for: Visual evoked feedforward–feedback traveling waves organize neural activity across the cortical hierarchy in mice
Source: Nat Commun. 2022 Aug 13;13:4754. doi: 10.1038/s41467-022-32378-x (PMC9376099; doi:10.1038/s41467-022-32378-x)
Supplement: Supplementary file 9 — Source Data [file 41467_2022_32378_MOESM9_ESM.zip › ExcelSheets/Figure3/gammaPhaseDiffV1.xlsx]

## Sheet: Sheet1
-2.82743	-2.52981	-2.23218	-1.93456	-1.63694	-1.33931	-1.04169	-0.744061	-0.446437	-0.148812	0.148812	0.446437	0.744061	1.04169	1.33931	1.63694	1.93456	2.23218	2.52981	2.82743
13	21	15	16	14	18	20	36	108	233	308	226	130	54	35	31	32	19	31	16
