# Supplementary material for: Visual evoked feedforward–feedback traveling waves organize neural activity across the cortical hierarchy in mice
Source: Nat Commun. 2022 Aug 13;13:4754. doi: 10.1038/s41467-022-32378-x (PMC9376099; doi:10.1038/s41467-022-32378-x)
Supplement: Supplementary file 9 — Source Data [file 41467_2022_32378_MOESM9_ESM.zip › ExcelSheets/Figure3/gammaPhaseDiffPPA.xlsx]

## Sheet: Sheet1
-2.82743	-2.52981	-2.23218	-1.93456	-1.63694	-1.33931	-1.04169	-0.744061	-0.446437	-0.148812	0.148812	0.446437	0.744061	1.04169	1.33931	1.63694	1.93456	2.23218	2.52981	2.82743
143	88	65	52	55	51	56	53	39	42	30	36	32	26	38	50	52	120	192	171
