# Supplementary material for: Visual evoked feedforward–feedback traveling waves organize neural activity across the cortical hierarchy in mice
Source: Nat Commun. 2022 Aug 13;13:4754. doi: 10.1038/s41467-022-32378-x (PMC9376099; doi:10.1038/s41467-022-32378-x)
Supplement: Supplementary file 9 — Source Data [file 41467_2022_32378_MOESM9_ESM.zip › ExcelSheets/Figure3/gammaPhaseOFFset.xlsx]

## Sheet: Sheet1
-3.02327	-2.8754	-3.12165	2.59896	2.20747	2.39488	2.41732
-3.12512	-3.09526	-3.08639	2.84088	2.5864	2.59565	2.63441
-3.09885	-3.05129	-3.07295	3.03836	2.76808	2.74615	2.73279
-3.0117	-2.86722	-2.9941	-3.11484	2.99853	2.9241	2.87945
-2.71546	-2.41285	-2.34178	-2.71369	-3.11974	3.11332	2.94584
-2.18209	-0.938499	-0.437467	-1.43011	-2.67967	-2.83466	2.99344
-1.04355	-0.07809	-0.0286799	-0.271414	-0.980939	-2.91197	2.98733
-0.763882	0.00957079	0.0969788	0.0424007	0.00690074	2.32985	2.56807
-0.244811	0.101569	0.232564	0.362265	0.537652	2.0559	2.428
-2.38544	0.378129	0.529747	0.810398	1.26923	2.05386	2.29579
-0.768883	1.8176	1.32768	1.60318	1.99839	2.21469	2.37031
