# Supplementary material for: Visual evoked feedforward–feedback traveling waves organize neural activity across the cortical hierarchy in mice
Source: Nat Commun. 2022 Aug 13;13:4754. doi: 10.1038/s41467-022-32378-x (PMC9376099; doi:10.1038/s41467-022-32378-x)
Supplement: Supplementary file 9 — Source Data [file 41467_2022_32378_MOESM9_ESM.zip › ExcelSheets/Figure3/PhaseGradient_gamma.xlsx]

## Sheet: Sheet1
-3.5	-3	-2.5	-2	-1.5	-1	-0.5	0	0	0	0	0	0	0	0.0390704	0.0652697	0.0248365	-0.00871738	-0.036599	-0.0354556	0.102133	-0.0421855	-0.0395097	0.0292517	0.0449334	0.00781604	-0.0438178	-0.0426102
-3.5	-3	-2.5	-2	-1.5	-1	-0.5	-0.5	-0.5	-0.5	-0.5	-0.5	-0.5	-0.5	0.0577433	0.00667624	-0.0288549	-0.0571781	-0.0446792	-0.00605945	0.0947844	-0.0161971	0.0364625	0.0468011	0.0403595	0.00291463	-0.0338437	0.0550876
-3.5	-3	-2.5	-2	-1.5	-1	-0.5	-1	-1	-1	-1	-1	-1	-1	-0.0377583	-0.0395405	-0.0183593	-0.0815708	-0.065747	0.0295655	0.170666	0.032813	0.0386235	0.00480543	0.0493855	0.0287028	-0.0278032	0.114042
-3.5	-3	-2.5	-2	-1.5	-1	-0.5	-1.5	-1.5	-1.5	-1.5	-1.5	-1.5	-1.5	-0.149534	-0.202294	-0.144851	-0.162783	-0.148422	0.0032615	0.0905526	0.147998	0.103811	0.0701298	0.111743	0.0598382	0.0570697	0.0978486
-3.5	-3	-2.5	-2	-1.5	-1	-0.5	-2	-2	-2	-2	-2	-2	-2	-0.0370402	-0.103952	-0.183806	-0.20563	-0.188704	-0.0476113	-0.0212939	0.229905	0.181776	0.0908607	0.231608	0.107744	0.115929	0.101376
-3.5	-3	-2.5	-2	-1.5	-1	-0.5	-2.5	-2.5	-2.5	-2.5	-2.5	-2.5	-2.5	0.0875261	-0.00510004	-0.202367	-0.195718	-0.203076	-0.101388	-0.0326075	0.262147	0.179438	0.257428	0.248664	0.081923	0.00977191	0.0536709
-3.5	-3	-2.5	-2	-1.5	-1	-0.5	-3	-3	-3	-3	-3	-3	-3	0.250395	0.156046	-0.153052	-0.191336	-0.16033	-0.0912335	-0.027036	0.227615	0.218388	0.150455	0.31021	0.0250417	-0.133021	-0.130721
-3.5	-3	-2.5	-2	-1.5	-1	-0.5	-3.5	-3.5	-3.5	-3.5	-3.5	-3.5	-3.5	0.285843	0.21155	0.0677215	-0.00566256	-0.0255108	-0.0550994	-0.0301994	0.107861	0.0886081	0.15478	0.192121	-0.0301588	-0.185817	-0.165289
-3.5	-3	-2.5	-2	-1.5	-1	-0.5	-4	-4	-4	-4	-4	-4	-4	0.233797	0.22424	0.188957	0.0127066	0.0253091	0.0133982	0.055681	0.142203	0.137999	0.19128	0.192861	-0.027785	-0.180539	-0.174297
-3.5	-3	-2.5	-2	-1.5	-1	-0.5	-4.5	-4.5	-4.5	-4.5	-4.5	-4.5	-4.5	0.17792	0.161262	0.157445	0.0608832	0.0104151	0.0440672	0.0593103	0.227379	0.129019	0.181934	0.138184	0.0119143	-0.107285	-0.14607
-3.5	-3	-2.5	-2	-1.5	-1	-0.5	-5	-5	-5	-5	-5	-5	-5	0.256002	0.15877	0.103084	0.0471489	0.0564686	0.101115	0.0557047	0.118013	0.0384857	0.0905184	0.117719	0.0778891	0.0106594	-0.04842
