# Supplementary material for: Visual evoked feedforward–feedback traveling waves organize neural activity across the cortical hierarchy in mice
Source: Nat Commun. 2022 Aug 13;13:4754. doi: 10.1038/s41467-022-32378-x (PMC9376099; doi:10.1038/s41467-022-32378-x)
Supplement: Supplementary file 9 — Source Data [file 41467_2022_32378_MOESM9_ESM.zip › ExcelSheets/spikeFigs/figure7DBarPPARaster.xlsx]

## Sheet: Sheet1
-970	-940	-910	-880	-850	-820	-790	-760	-730	-700	-670	-640	-610	-580	-550	-520	-490	-460	-430	-400	-370	-340	-310	-280	-250	-220	-190	-160	-130	-100	-70	-40	-10	20	50	80	110	140	170	200	230	260	290	320	350	380	410	440	470	500
6	15	9	5	7	7	14	7	6	3	8	7	6	8	10	9	6	17	10	18	10	13	9	10	10	14	10	15	9	6	7	8	13	12	12	13	39	27	16	10	2	12	16	25	22	19	5	7	9	18
[truncated: 50 more columns]
