# Supplementary material for: Visual evoked feedforward–feedback traveling waves organize neural activity across the cortical hierarchy in mice
Source: Nat Commun. 2022 Aug 13;13:4754. doi: 10.1038/s41467-022-32378-x (PMC9376099; doi:10.1038/s41467-022-32378-x)
Supplement: Supplementary file 9 — Source Data [file 41467_2022_32378_MOESM9_ESM.zip › ExcelSheets/spikeFigs/figure7EPhaseProbV1.xlsx]

## Sheet: Sheet1
0.122807	0.140351	0.0526316	0.0526316	0.0350877	0.0175439	0.0175439	0.0175439	0	0.00877193	0.00877193	0.0175439	0	0.0263158	0.0175439	0.0438596	0.0877193	0.0877193	0.131579	0.114035
0.11236	0.134831	0.101124	0.123596	0.0898876	0.0337079	0.0449438	0.0898876	0.0674157	0.011236	0.0449438	0	0	0.011236	0.011236	0.011236	0	0.011236	0.0224719	0.0786517
0.136986	0.136986	0.178082	0.0410959	0.0273973	0.0136986	0.0136986	0.0273973	0.0273973	0.0410959	0.0136986	0	0.0136986	0.0136986	0.0136986	0.0273973	0	0.0273973	0.0821918	0.164384
0.0344828	0.0862069	0.0632184	0.132184	0.195402	0.0862069	0.0804598	0.0689655	0.0747126	0.0344828	0.0402299	0	0	0.0172414	0.0287356	0.0114943	0	0.0114943	0.0114943	0.0229885
0.0226365	0.0359521	0.0505992	0.0958722	0.117177	0.122503	0.142477	0.106525	0.0679095	0.0545939	0.0426099	0.0213049	0.0226365	0.0159787	0.0186418	0.00798935	0.011984	0.0106525	0.0173103	0.0146471
0.0333333	0.0285714	0.0238095	0.047619	0.0238095	0.0666667	0.0761905	0.0666667	0.109524	0.0952381	0.0714286	0.0666667	0.0714286	0.0428571	0.0333333	0.0428571	0.0238095	0.0238095	0.0142857	0.0380952
0.00653595	0.0196078	0.0261438	0.0392157	0.0588235	0.0915033	0.117647	0.137255	0.143791	0.0849673	0.0522876	0.0392157	0.0392157	0.0326797	0.0196078	0.0196078	0.0261438	0.00653595	0.0261438	0.0130719
0.04039	0.0376045	0.04039	0.0487465	0.0557103	0.0640669	0.0445682	0.0654596	0.0557103	0.0571031	0.0766017	0.0626741	0.0571031	0.0752089	0.051532	0.0334262	0.0320334	0.0306407	0.0348189	0.0362117
0.0354391	0.0354391	0.0400616	0.0400616	0.0400616	0.0523883	0.0477658	0.0631741	0.0755008	0.0693374	0.0600924	0.0477658	0.0708783	0.0816641	0.0631741	0.03698	0.0400616	0.0338983	0.027735	0.0385208
0.0681818	0.0590909	0.0409091	0.0409091	0.0454545	0.0227273	0.0545455	0.0272727	0.0272727	0.0272727	0.0318182	0.0136364	0.0181818	0.0363636	0.0454545	0.0454545	0.113636	0.0909091	0.0909091	0.1
0.114286	0.0971429	0.0742857	0.0571429	0.0571429	0.00571429	0.0171429	0.0228571	0.0114286	0.0114286	0.0114286	0.0285714	0	0.04	0.0457143	0.0342857	0.0571429	0.08	0.114286	0.12
0.142066	0.112546	0.0645756	0.0424354	0.0295203	0.0221402	0.0110701	0.0147601	0.0184502	0.0221402	0.0295203	0.0184502	0.0129151	0.0129151	0.0202952	0.0166052	0.0221402	0.0553506	0.136531	0.195572
0.144444	0.0666667	0.0666667	0.0666667	0.0333333	0.0222222	0	0.0222222	0.0222222	0.0333333	0	0	0.0444444	0.0111111	0.0111111	0.0333333	0.0333333	0.144444	0.0777778	0.166667
0.189781	0.080292	0.10219	0.0656934	0.0291971	0	0	0	0	0.0145985	0.00729927	0	0.0145985	0.00729927	0.0437956	0.0291971	0.0656934	0.0583942	0.160584	0.131387
0.108696	0.0815217	0.076087	0.0543478	0.0434783	0.048913	0.0597826	0.0326087	0.0108696	0.0326087	0.0108696	0.0271739	0.0271739	0.0217391	0.0434783	0.0271739	0.0326087	0.0597826	0.103261	0.0978261
0.168605	0.151163	0.0988372	0.0348837	0.0290698	0.0174419	0.0290698	0.0232558	0.0174419	0	0.0290698	0.0116279	0.0174419	0.0232558	0	0.0232558	0.0406977	0.0639535	0.104651	0.116279
0.15544	0.160622	0.103627	0.0829016	0.0518135	0.0414508	0.0207254	0.015544	0	0.00518135	0.00518135	0.015544	0	0.0362694	0.015544	0.015544	0.0207254	0.0673575	0.0673575	0.119171
0.0610687	0.0687023	0.167939	0.114504	0.0992366	0.129771	0.0458015	0.0534351	0.0229008	0	0.00763359	0	0	0.0152672	0.00763359	0.0152672	0.0229008	0.0305344	0.0610687	0.0763359
0.099768	0.109049	0.12065	0.0788863	0.037123	0.0301624	0.0278422	0.0417633	0.025522	0.0139211	0.0116009	0.0139211	0.0185615	0.0208817	0.0185615	0.0440835	0.0301624	0.0788863	0.0719258	0.106729
0.0464135	0.0527426	0.0780591	0.0886076	0.120253	0.128692	0.101266	0.0949367	0.0443038	0.0548523	0.0168776	0.00843882	0.0253165	0.0147679	0.021097	0.0147679	0.021097	0.00632911	0.0232068	0.0379747
0.0144928	0.0144928	0.0144928	0	0	0	0.00724638	0	0	0	0.00724638	0	0.0217391	0.0362319	0.0507246	0.0652174	0.166667	0.369565	0.152174	0.0797101
0.138528	0.0909091	0.0952381	0.038961	0.021645	0.038961	0.034632	0.021645	0.00865801	0.017316	0.021645	0.004329	0.004329	0.030303	0.038961	0.0606061	0.0519481	0.034632	0.0909091	0.155844
0.102941	0.0514706	0.0514706	0.0661765	0.0441176	0.0294118	0.0367647	0.0220588	0.0514706	0.00735294	0	0.0147059	0.0661765	0.0367647	0.0441176	0.0735294	0.0441176	0.0661765	0.0882353	0.102941
0.140805	0.133621	0.091954	0.0632184	0.0445402	0.0258621	0.0158046	0.0186782	0.0158046	0.0172414	0.0143678	0.0100575	0.0143678	0.0186782	0.0172414	0.0258621	0.0402299	0.0646552	0.103448	0.123563
0.0842541	0.0745856	0.0635359	0.0538674	0.0441989	0.0441989	0.0372928	0.0414365	0.0331492	0.0428177	0.0331492	0.038674	0.0248619	0.0290055	0.0524862	0.0290055	0.0428177	0.0621547	0.0842541	0.0842541
0.161702	0.0978723	0.12766	0.0851064	0.0297872	0.0212766	0.0297872	0.0255319	0.00425532	0.012766	0.012766	0.00851064	0.0212766	0.0170213	0	0.00851064	0.0553191	0.0723404	0.0680851	0.140426
0.0233645	0.0514019	0.11215	0.147196	0.135514	0.142523	0.10514	0.0771028	0.0700935	0.0116822	0.021028	0.00934579	0.0116822	0.0116822	0.00700935	0.00700935	0.0163551	0.0046729	0.0186916	0.0163551
0.02	0.0733333	0.04	0.0666667	0.153333	0.153333	0.0333333	0.04	0.0266667	0.0133333	0.00666667	0.0333333	0.0533333	0.0466667	0.0466667	0.06	0.0333333	0.0333333	0.0466667	0.02
0.0503356	0.0671141	0.0771812	0.090604	0.14094	0.104027	0.0805369	0.0671141	0.0536913	0.0268456	0.0201342	0.0134228	0.0201342	0.0234899	0.0201342	0.0167785	0.0302013	0.0302013	0.033557	0.033557
0.0378007	0.0206186	0.0378007	0.0309278	0.0687285	0.103093	0.158076	0.134021	0.0687285	0.0206186	0.0274914	0.0137457	0.0378007	0.0206186	0.0549828	0.0274914	0.0343643	0.0378007	0.0274914	0.0378007
0.0307692	0.0153846	0.0292308	0.0446154	0.0630769	0.0492308	0.0446154	0.0846154	0.14	0.147692	0.0830769	0.0415385	0.0338462	0.0369231	0.0307692	0.0323077	0.0246154	0.0246154	0.0246154	0.0184615
0.0103093	0.0180412	0.0206186	0.0231959	0.0386598	0.0721649	0.0953608	0.134021	0.146907	0.175258	0.123711	0.0412371	0.0128866	0.0231959	0.0309278	0.00773196	0.00773196	0.00515464	0.0128866	0
0.0213523	0.0106762	0.0213523	0.0177936	0.0177936	0.0355872	0.0391459	0.0498221	0.117438	0.120996	0.135231	0.11032	0.0818505	0.0533808	0.0320285	0.0427046	0.024911	0.0355872	0.0213523	0.0106762
0.00777202	0.00518135	0.015544	0.0310881	0.0207254	0.0492228	0.0751295	0.111399	0.145078	0.139896	0.147668	0.0880829	0.0492228	0.0336788	0.015544	0.0181347	0.00777202	0.00777202	0.015544	0.015544
0.0115652	0.0123362	0.0146492	0.0146492	0.0269854	0.0277564	0.0385505	0.0647648	0.079414	0.0956052	0.134927	0.131072	0.104857	0.0848111	0.0639938	0.0370085	0.0223593	0.0146492	0.0100231	0.0100231
0	0.0140845	0.00704225	0.0140845	0.00704225	0.00704225	0.00704225	0.0492958	0.0704225	0.0774648	0.119718	0.190141	0.140845	0.112676	0.0140845	0.0352113	0.0492958	0.056338	0.0140845	0.0140845
0.0253165	0.00759494	0.00506329	0.0126582	0.0151899	0.0379747	0.0455696	0.0607595	0.0607595	0.0835443	0.0835443	0.126582	0.106329	0.0835443	0.111392	0.0506329	0.0329114	0.0303797	0.00759494	0.0126582
0.00968992	0.0155039	0.0155039	0.0116279	0.0348837	0.0426357	0.0852713	0.0813953	0.0717054	0.0581395	0.0639535	0.114341	0.0852713	0.104651	0.0639535	0.0620155	0.0387597	0.0174419	0.0155039	0.00775194
0.0526316	0.0457666	0.01373	0.01373	0.0343249	0.0366133	0.0228833	0.0228833	0.0366133	0.0320366	0.0572082	0.0755149	0.128146	0.121281	0.10984	0.0686499	0.0411899	0.0297483	0.0251716	0.0320366
0.0231481	0.0208333	0.0219907	0.0196759	0.0173611	0.0162037	0.0266204	0.0196759	0.0231481	0.0393519	0.0706019	0.0914352	0.136574	0.122685	0.105324	0.0763889	0.0543981	0.0474537	0.037037	0.0300926
0.0397924	0.0155709	0.017301	0.0103806	0.00692042	0.0380623	0.017301	0.0311419	0.0449827	0.0761246	0.0865052	0.0986159	0.117647	0.108997	0.0795848	0.0726644	0.0570934	0.032872	0.0276817	0.0207612
0.0348837	0.0302326	0.0302326	0.0232558	0.027907	0.0139535	0.0232558	0.0488372	0.0418605	0.0604651	0.0511628	0.0651163	0.102326	0.113953	0.0883721	0.0651163	0.0651163	0.0465116	0.0372093	0.0302326
0.0220408	0.0220408	0.0261224	0.0244898	0.0342857	0.0359184	0.0465306	0.044898	0.0514286	0.0481633	0.0653061	0.0571429	0.08	0.102041	0.084898	0.0734694	0.0693878	0.0457143	0.0367347	0.0293878
0.0248139	0.0223325	0.0347395	0.0223325	0.0397022	0.0397022	0.0297767	0.0223325	0.0322581	0.0372208	0.0397022	0.044665	0.08933	0.0942928	0.111663	0.111663	0.0918114	0.0545906	0.0347395	0.0223325
0.0378378	0.0216216	0.0216216	0.0324324	0.0432432	0.027027	0.0324324	0.0486486	0.0432432	0.0486486	0.0486486	0.102703	0.0702703	0.102703	0.12973	0.0486486	0.0702703	0.0108108	0.027027	0.0324324
0.0117647	0.0352941	0.0117647	0.0705882	0.0117647	0.0235294	0.0117647	0.0117647	0.0235294	0.0235294	0.0352941	0.0117647	0.0470588	0.129412	0.223529	0.0705882	0.152941	0.0235294	0.0705882	0
0.0229508	0.0295082	0.0262295	0.0163934	0.0262295	0.0393443	0.0295082	0.0229508	0.042623	0.0327869	0.052459	0.0786885	0.108197	0.095082	0.114754	0.101639	0.0557377	0.0622951	0.0327869	0.00983607
0.0516014	0.0462633	0.0355872	0.0124555	0.0480427	0.0320285	0.0266904	0.0373665	0.0462633	0.0320285	0.0355872	0.0516014	0.0711744	0.0747331	0.101423	0.0871886	0.0569395	0.0640569	0.0480427	0.0409253
0.0421348	0.0308989	0.0337079	0.0252809	0.0196629	0.0168539	0.0168539	0.0168539	0.0308989	0.0337079	0.0365169	0.0393258	0.0561798	0.0898876	0.109551	0.101124	0.0842697	0.101124	0.0674157	0.0477528
0.0229358	0.0344037	0.0458716	0.0458716	0.0344037	0.0642202	0.0848624	0.0481651	0.0389908	0.0252294	0.0412844	0.0389908	0.0665138	0.0711009	0.0917431	0.0802752	0.0458716	0.0344037	0.0504587	0.0344037
0.0157068	0.0314136	0.0314136	0.026178	0.0209424	0.026178	0.0471204	0.0994764	0.0680628	0.0837696	0.0680628	0.0471204	0.0680628	0.078534	0.109948	0.0732984	0.0418848	0.0209424	0.0209424	0.0209424
0.0282051	0.0179487	0.025641	0.0153846	0.0179487	0.0128205	0.0128205	0.0230769	0.00769231	0.0205128	0.0128205	0.0153846	0.0410256	0.0897436	0.138462	0.166667	0.14359	0.0846154	0.0666667	0.0589744
0.0238095	0.0119048	0.0208333	0.0208333	0.0178571	0.0119048	0.0178571	0.00892857	0.00892857	0.014881	0.014881	0.0327381	0.0565476	0.077381	0.0982143	0.16369	0.136905	0.14881	0.0714286	0.0416667
0.0504886	0.0407166	0.019544	0.019544	0.0130293	0.0228013	0.029316	0.0162866	0.0211726	0.0358306	0.0472313	0.0602606	0.0814332	0.109121	0.112378	0.114007	0.0765472	0.0488599	0.0521173	0.029316
0.0280374	0.0560748	0.0420561	0.0140187	0.0140187	0	0.0327103	0.0140187	0.0140187	0.0280374	0.0140187	0.0233645	0.0186916	0.0560748	0.0747664	0.17757	0.158879	0.102804	0.0700935	0.0607477
0.0294118	0.00980392	0	0	0.0196078	0.0294118	0.0294118	0.0196078	0.0196078	0.0196078	0.0784314	0.0686275	0.0784314	0.107843	0.117647	0.127451	0.107843	0.0392157	0.0392157	0.0588235
0.0406504	0.0276423	0.0422764	0.0308943	0.0276423	0.0357724	0.0325203	0.0373984	0.0406504	0.0650407	0.0634146	0.0796748	0.0650407	0.0731707	0.0617886	0.0894309	0.0439024	0.0536585	0.0471545	0.0422764
0.040404	0.030303	0.0252525	0.0151515	0	0.010101	0	0.00505051	0	0.00505051	0.010101	0.030303	0.0454545	0.0555556	0.0707071	0.0909091	0.217172	0.191919	0.0858586	0.0707071
0.0641562	0.0488145	0.0571827	0.027894	0.0209205	0.0181311	0.0320781	0.0181311	0.0237099	0.0097629	0.0195258	0.0181311	0.0251046	0.0543933	0.0822873	0.114365	0.129707	0.107392	0.0683403	0.0599721
0.0564103	0.0769231	0.0410256	0.0410256	0.025641	0.0205128	0.0205128	0.00512821	0.0102564	0.025641	0.0358974	0.0153846	0.0461538	0.0410256	0.0666667	0.0974359	0.112821	0.0923077	0.0974359	0.0717949
0.0921986	0.070922	0.0141844	0.0283688	0	0	0	0.0141844	0.0283688	0.0425532	0.0283688	0.0567376	0.035461	0.0496454	0.0567376	0.0921986	0.113475	0.113475	0.0638298	0.0992908
0.0833898	0.0691525	0.0630508	0.0427119	0.0461017	0.0372881	0.0271186	0.0325424	0.0244068	0.0284746	0.0284746	0.0359322	0.0250847	0.0311864	0.0338983	0.0555932	0.0738983	0.0928814	0.0935593	0.0752542
0.0733333	0.08	0.02	0.0666667	0.00666667	0.00666667	0.0133333	0.02	0.0133333	0.02	0.0133333	0.0266667	0.0333333	0.0533333	0.0333333	0.0933333	0.0933333	0.106667	0.113333	0.113333
0.0802005	0.0463659	0.037594	0.0213033	0.018797	0.0137845	0.0225564	0.0162907	0.0150376	0.0175439	0.0213033	0.0150376	0.0150376	0.037594	0.0438596	0.0726817	0.12406	0.110276	0.159148	0.111529
0.0570571	0.0780781	0.033033	0.042042	0.0630631	0.039039	0.03003	0.027027	0.03003	0.024024	0.039039	0.024024	0.039039	0.018018	0.0600601	0.0570571	0.0840841	0.0750751	0.0870871	0.0930931
0.0921659	0.0737327	0.0460829	0.0645161	0.0645161	0.0414747	0.0552995	0.0276498	0.0276498	0.0138249	0.0322581	0.0230415	0.0368664	0.0368664	0.0276498	0.0460829	0.0414747	0.0599078	0.0875576	0.101382
0.077551	0.0857143	0.0612245	0.0489796	0.0204082	0.0285714	0.0244898	0.0163265	0.00816327	0.0122449	0.0163265	0.0122449	0.0408163	0.0408163	0.0163265	0.0489796	0.0938776	0.0979592	0.102041	0.146939
0.174775	0.138739	0.0432432	0.0306306	0.00720721	0.00540541	0.0144144	0.0126126	0.0108108	0.00720721	0.0108108	0.00720721	0.0144144	0.00900901	0.0414414	0.0342342	0.0414414	0.0810811	0.118919	0.196396
0.0993789	0.0496894	0.0434783	0.0124224	0.0186335	0.0124224	0.0124224	0.00621118	0.0186335	0.0186335	0.00621118	0.0124224	0.0372671	0.0372671	0.0559006	0.0559006	0.0434783	0.118012	0.161491	0.180124
0.076	0.088	0.056	0.02	0.024	0.032	0.028	0.016	0.018	0.014	0.02	0.028	0.034	0.05	0.052	0.062	0.082	0.09	0.086	0.124
0.0866337	0.0915842	0.049505	0.0544554	0.0371287	0.0643564	0.0321782	0.00742574	0.0321782	0.0272277	0.0346535	0.0371287	0.019802	0.0173267	0.0321782	0.0346535	0.0420792	0.0816832	0.0891089	0.128713
0.0958628	0.073663	0.074672	0.0595358	0.0534813	0.0665994	0.0474268	0.0393542	0.0302725	0.0282543	0.0282543	0.0302725	0.0221998	0.0343088	0.0443996	0.0322906	0.0403633	0.0464178	0.073663	0.0787084
0.0674157	0.11236	0.11236	0.101124	0.0337079	0.0449438	0.0561798	0	0.0449438	0.011236	0.0337079	0.0337079	0.011236	0.0224719	0.0224719	0.0561798	0.0224719	0.0561798	0.0449438	0.11236
0.0191781	0.0356164	0.0575342	0.106849	0.112329	0.134247	0.10137	0.0794521	0.0547945	0.0520548	0.0520548	0.0273973	0.0219178	0.030137	0.0246575	0.0191781	0.0136986	0.0136986	0.0191781	0.0246575
0.0138249	0.0138249	0.0368664	0.0599078	0.078341	0.0852535	0.119816	0.124424	0.09447	0.0691244	0.0599078	0.0529954	0.0668203	0.0184332	0.016129	0.0207373	0.00691244	0.00921659	0.0207373	0.0322581
0.0157835	0.0157835	0.0191657	0.0394589	0.0642616	0.0822999	0.117249	0.154453	0.127396	0.0856821	0.0777903	0.054115	0.0360767	0.0236753	0.0180383	0.0157835	0.011274	0.0146561	0.0135287	0.0135287
0.00394218	0.00131406	0.00525624	0.00394218	0.0065703	0.022339	0.0367937	0.0670171	0.153745	0.228647	0.197109	0.148489	0.0486202	0.0197109	0.022339	0.0131406	0.0065703	0.00525624	0.00525624	0.00394218
0.00641026	0	0	0	0.0320513	0.025641	0.025641	0.0512821	0.115385	0.198718	0.121795	0.205128	0.115385	0.0384615	0.0128205	0.0192308	0.0320513	0	0	0
0.0327273	0.04	0.0254545	0.0436364	0.0327273	0.0145455	0.0327273	0.04	0.0290909	0.0509091	0.0945455	0.116364	0.12	0.0763636	0.0363636	0.0436364	0.0654545	0.0472727	0.0290909	0.0290909
0	0.0212766	0.0319149	0.0212766	0.0106383	0	0.0531915	0.0212766	0.0425532	0.0319149	0.0319149	0.0425532	0.12766	0.0957447	0.0957447	0.12766	0.0638298	0.0744681	0.0425532	0.0638298
0.00769231	0	0.0115385	0.00769231	0.00384615	0.0269231	0.0423077	0.0192308	0.0230769	0.0730769	0.111538	0.111538	0.15	0.134615	0.0923077	0.05	0.0269231	0.0615385	0.0307692	0.0153846
0.0378788	0.0416667	0.0189394	0.0340909	0.0265152	0.0416667	0.030303	0.0265152	0.0530303	0.030303	0.030303	0.0492424	0.0643939	0.0378788	0.0719697	0.121212	0.102273	0.0719697	0.0568182	0.0530303
0.0357143	0.0357143	0.0214286	0.00714286	0.00714286	0.0142857	0.00714286	0.00714286	0.0285714	0.00714286	0.0142857	0.00714286	0.0571429	0.0857143	0.107143	0.171429	0.0928571	0.171429	0.0428571	0.0785714
0.0382514	0.0245902	0.0245902	0.0273224	0.0300546	0.0327869	0.0355191	0.0300546	0.0464481	0.0382514	0.057377	0.0546448	0.0956284	0.0519126	0.0928962	0.103825	0.0655738	0.0846995	0.0355191	0.0300546
0.0535714	0.0428571	0.0178571	0.0178571	0.0142857	0.0142857	0.0178571	0.0142857	0.0142857	0.00714286	0.0214286	0.0392857	0.0392857	0.075	0.075	0.125	0.128571	0.0928571	0.0892857	0.1
0.0956399	0.0886076	0.07173	0.0436006	0.021097	0.0337553	0.0168776	0.0196906	0.021097	0.02391	0.0154712	0.0182841	0.02391	0.0196906	0.0365682	0.0759494	0.108298	0.0843882	0.0829817	0.0984529
0.072479	0.0630252	0.0651261	0.0420168	0.0441176	0.0367647	0.0388655	0.0357143	0.032563	0.0231092	0.032563	0.0367647	0.0304622	0.0388655	0.0409664	0.0556723	0.0955882	0.085084	0.0672269	0.0630252
0.097035	0.110512	0.0997305	0.107817	0.0539084	0.0539084	0.0242588	0.0188679	0.032345	0.0161725	0.0188679	0.0242588	0.0134771	0.0161725	0.0215633	0.0296496	0.0161725	0.0566038	0.0700809	0.118598
