# Supplementary material for: Visual evoked feedforward–feedback traveling waves organize neural activity across the cortical hierarchy in mice
Source: Nat Commun. 2022 Aug 13;13:4754. doi: 10.1038/s41467-022-32378-x (PMC9376099; doi:10.1038/s41467-022-32378-x)
Supplement: Supplementary file 9 — Source Data [file 41467_2022_32378_MOESM9_ESM.zip › ExcelSheets/spikeFigs/figure7FPhaseProbPPA.xlsx]

## Sheet: Sheet1
0.085	0.0525	0.07	0.0575	0.0575	0.0625	0.05125	0.05	0.04875	0.0475	0.04125	0.04375	0.035	0.03	0.04875	0.03625	0.05	0.05125	0.02875	0.0525
0.0888208	0.0796325	0.0735069	0.0719755	0.0627871	0.0382848	0.042879	0.0382848	0.0245023	0.0306279	0.0275651	0.0275651	0.0382848	0.0260337	0.0321593	0.0490046	0.0413476	0.0704441	0.0689127	0.0673813
0.0666667	0.0635659	0.096124	0.0589147	0.0341085	0.0527132	0.0589147	0.0511628	0.0496124	0.0604651	0.0356589	0.0294574	0.0418605	0.0387597	0.0465116	0.0232558	0.0372093	0.0496124	0.0589147	0.0465116
0.0426009	0.044843	0.0426009	0.0829596	0.0493274	0.073991	0.0605381	0.0493274	0.0560538	0.0493274	0.0403587	0.0695067	0.0605381	0.0470852	0.0605381	0.0179372	0.0605381	0.029148	0.044843	0.0179372
0.0672926	0.0751174	0.0672926	0.0610329	0.0938967	0.0516432	0.0485133	0.0516432	0.0391236	0.0469484	0.0375587	0.0391236	0.0375587	0.0250391	0.029734	0.0422535	0.0516432	0.0594679	0.029734	0.0453834
0.0229885	0.0431034	0.0316092	0.0517241	0.0316092	0.0517241	0.0804598	0.0775862	0.0833333	0.0775862	0.0488506	0.0833333	0.0373563	0.045977	0.0488506	0.0402299	0.0172414	0.0373563	0.0402299	0.0488506
0.0123153	0.0320197	0.0246305	0.0295567	0.046798	0.0517241	0.0517241	0.0615764	0.08867	0.0738916	0.0689655	0.0837438	0.0763547	0.0615764	0.0640394	0.0517241	0.0394089	0.0270936	0.0246305	0.0295567
0.0734967	0.064588	0.064588	0.0690423	0.0512249	0.0512249	0.0378619	0.0378619	0.0334076	0.0400891	0.0244989	0.0200445	0.0356347	0.0267261	0.0356347	0.0423163	0.0556793	0.0801782	0.077951	0.077951
0.0658824	0.101176	0.0847059	0.0705882	0.0541176	0.0329412	0.0376471	0.0588235	0.0352941	0.0376471	0.0352941	0.0282353	0.0258824	0.0211765	0.0305882	0.0352941	0.0376471	0.0423529	0.0729412	0.0917647
0.0670786	0.0635481	0.0873786	0.0776699	0.0873786	0.0697264	0.0476611	0.0485437	0.0467785	0.0423654	0.0370697	0.0326567	0.0291262	0.0300088	0.027361	0.0300088	0.0353045	0.0414828	0.0344219	0.0644307
0.0745342	0.0807453	0.0496894	0.0807453	0.0931677	0.0248447	0.0434783	0.0621118	0.0124224	0.0186335	0.0310559	0.0434783	0.0496894	0.0434783	0.0248447	0.0248447	0.0931677	0.0434783	0.068323	0.0372671
0.0373264	0.0451389	0.0460069	0.0598958	0.0737847	0.0807292	0.0720486	0.0685764	0.0555556	0.0486111	0.0477431	0.0451389	0.0486111	0.0373264	0.0355903	0.046875	0.0381944	0.0390625	0.0399306	0.0338542
0.0397727	0.0610795	0.0454545	0.0525568	0.0696023	0.0809659	0.0852273	0.0767045	0.0497159	0.0525568	0.0482955	0.0383523	0.0397727	0.0269886	0.0482955	0.0397727	0.03125	0.0383523	0.0397727	0.0355114
0.0218069	0.0280374	0.0498442	0.0623053	0.0498442	0.0623053	0.0685358	0.0778816	0.0872274	0.0809969	0.0778816	0.0623053	0.0560748	0.0280374	0.0342679	0.0436137	0.0529595	0.0218069	0.0155763	0.0186916
0.0259887	0.0327684	0.0316384	0.0384181	0.039548	0.0553672	0.0632768	0.0937853	0.102825	0.079096	0.0711864	0.0768362	0.059887	0.0474576	0.039548	0.0248588	0.0248588	0.0237288	0.0327684	0.0361582
0.0478261	0.0246377	0.0362319	0.0304348	0.042029	0.0478261	0.0507246	0.0550725	0.0623188	0.0942029	0.0666667	0.0681159	0.0666667	0.0565217	0.0391304	0.0492754	0.0347826	0.0405797	0.0463768	0.0405797
0.0165746	0.0552486	0.0441989	0.0497238	0.0939227	0.0662983	0.0607735	0.0773481	0.0607735	0.0607735	0.104972	0.0497238	0.0497238	0.0165746	0.0276243	0.0165746	0.0441989	0.0220994	0.038674	0.0441989
0.0240642	0.0320856	0.0187166	0.0347594	0.0374332	0.0240642	0.0347594	0.040107	0.0748663	0.0508021	0.0748663	0.0989305	0.0855615	0.0721925	0.0802139	0.0534759	0.0588235	0.0347594	0.0347594	0.0347594
0.0286533	0.025788	0.0315186	0.0315186	0.0487106	0.0315186	0.034384	0.0601719	0.0372493	0.0601719	0.0773639	0.0744986	0.103152	0.0773639	0.0601719	0.0630372	0.0515759	0.025788	0.0458453	0.0315186
0.0493197	0.0442177	0.0442177	0.0391156	0.0493197	0.042517	0.0187075	0.042517	0.0408163	0.0527211	0.0340136	0.0408163	0.0442177	0.0544218	0.0935374	0.0680272	0.0612245	0.0714286	0.0595238	0.0493197
0.0329437	0.0340064	0.0255048	0.0276302	0.0255048	0.031881	0.0350691	0.0414453	0.0446334	0.0446334	0.053135	0.063762	0.077577	0.088204	0.0945802	0.0552604	0.0892667	0.0488842	0.042508	0.0435707
0.031185	0.04158	0.035343	0.035343	0.045738	0.033264	0.027027	0.035343	0.033264	0.047817	0.045738	0.04158	0.04158	0.045738	0.0790021	0.101871	0.0852391	0.0748441	0.0686071	0.049896
0.0370645	0.0407709	0.0422535	0.04596	0.0311342	0.0318755	0.0400297	0.0489251	0.0467013	0.0496664	0.0496664	0.0570793	0.0585619	0.0548554	0.0570793	0.0526316	0.0674574	0.0667161	0.0630096	0.0585619
0.0808511	0.0553191	0.0382979	0.0255319	0.0297872	0.00425532	0.0382979	0.0212766	0.012766	0.00851064	0.00851064	0.0297872	0.012766	0.0510638	0.0425532	0.0680851	0.144681	0.0765957	0.110638	0.140426
0.0645455	0.0563636	0.0490909	0.0481818	0.0381818	0.0345455	0.0418182	0.0372727	0.0354545	0.0345455	0.0336364	0.0445455	0.0463636	0.0381818	0.0518182	0.0590909	0.0681818	0.0781818	0.0763636	0.0636364
0.0613108	0.0454545	0.0528541	0.05074	0.0401691	0.0348837	0.0359408	0.0348837	0.0369979	0.0338266	0.0348837	0.0433404	0.0623679	0.0623679	0.0634249	0.0581395	0.0602537	0.064482	0.0708245	0.0528541
0.0656888	0.0567602	0.0459184	0.0427296	0.03125	0.0357143	0.0274235	0.03125	0.0280612	0.0267857	0.0344388	0.0331633	0.0414541	0.0478316	0.0605867	0.0714286	0.0656888	0.0835459	0.0931122	0.0771684
0.0758874	0.0881273	0.0697674	0.0489596	0.0403917	0.0550796	0.0403917	0.0146879	0.0208078	0.0134639	0.0134639	0.0122399	0.0244798	0.0293758	0.0403917	0.0575275	0.0697674	0.0930233	0.101591	0.0905753
0.0702055	0.0719178	0.0736301	0.0547945	0.0565068	0.0530822	0.0428082	0.0342466	0.0342466	0.0342466	0.0496575	0.0325342	0.0376712	0.0291096	0.0359589	0.0410959	0.0530822	0.0616438	0.0804795	0.0530822
0.113117	0.0709988	0.045728	0.0385078	0.0409146	0.0348977	0.0216606	0.0300842	0.032491	0.0288809	0.0264741	0.0156438	0.0276775	0.0385078	0.0276775	0.0348977	0.0529483	0.0746089	0.101083	0.143201
0.126761	0.0633803	0.056338	0.056338	0.0352113	0.028169	0.0774648	0.0352113	0.0492958	0.0211268	0.028169	0.0140845	0.00704225	0.0211268	0.00704225	0.0211268	0.0422535	0.0633803	0.112676	0.133803
0.0890269	0.0776398	0.0636646	0.0522774	0.0455487	0.0362319	0.0357143	0.0248447	0.0305383	0.0315735	0.0289855	0.0289855	0.0305383	0.0263975	0.0408903	0.0439959	0.047619	0.0745342	0.0921325	0.0988613
