# Supplementary material for: Visual evoked feedforward–feedback traveling waves organize neural activity across the cortical hierarchy in mice
Source: Nat Commun. 2022 Aug 13;13:4754. doi: 10.1038/s41467-022-32378-x (PMC9376099; doi:10.1038/s41467-022-32378-x)
Supplement: Supplementary file 9 — Source Data [file 41467_2022_32378_MOESM9_ESM.zip › ExcelSheets/spikeFigs/figureSup15FSCF.xlsx]

## Sheet: Sheet1
0.0736041	0.170051	0.187817	0.258883	0.208122	0.258883
0.0557102	0.133497	0.149268	0.215344	0.172934	0.223445
0.109027	0.207188	0.228752	0.300838	0.246844	0.306198
