# Supplementary material for: Visual evoked feedforward–feedback traveling waves organize neural activity across the cortical hierarchy in mice
Source: Nat Commun. 2022 Aug 13;13:4754. doi: 10.1038/s41467-022-32378-x (PMC9376099; doi:10.1038/s41467-022-32378-x)
Supplement: Supplementary file 9 — Source Data [file 41467_2022_32378_MOESM9_ESM.zip › ExcelSheets/spikeFigs/figure7CBarV1Raster.xlsx]

## Sheet: Sheet1
-970	-940	-910	-880	-850	-820	-790	-760	-730	-700	-670	-640	-610	-580	-550	-520	-490	-460	-430	-400	-370	-340	-310	-280	-250	-220	-190	-160	-130	-100	-70	-40	-10	20	50	80	110	140	170	200	230	260	290	320	350	380	410	440	470	500
27	12	14	15	25	17	17	10	19	20	23	20	17	15	26	24	17	14	27	11	30	16	19	17	15	16	20	21	16	10	15	14	12	11	118	7	22	4	1	1	10	56	48	4	0	0	1	2	38	84
[truncated: 50 more columns]
