# Supplementary material for: Visual evoked feedforward–feedback traveling waves organize neural activity across the cortical hierarchy in mice
Source: Nat Commun. 2022 Aug 13;13:4754. doi: 10.1038/s41467-022-32378-x (PMC9376099; doi:10.1038/s41467-022-32378-x)
Supplement: Supplementary file 9 — Source Data [file 41467_2022_32378_MOESM9_ESM.zip › ExcelSheets/spikeFigs/figureSup16CrossProbe.xlsx]

## Sheet: Sheet1
	0.283333	0.391111	0.459365	0.506878			0.0487867	0	0.16684	0.210431
0	0.217472	0.267873	0.400287	0.44186		0	0.0156384	0	0.0980441	0.167679
0	0.369003	0.55102	0.51051	0.596899		0	0.100062	0	0.223699	0.259136
