# Supplementary material for: Visual evoked feedforward–feedback traveling waves organize neural activity across the cortical hierarchy in mice
Source: Nat Commun. 2022 Aug 13;13:4754. doi: 10.1038/s41467-022-32378-x (PMC9376099; doi:10.1038/s41467-022-32378-x)
Supplement: Supplementary file 9 — Source Data [file 41467_2022_32378_MOESM9_ESM.zip › ExcelSheets/Figure1/meanGamma.xlsx]

## Sheet: Sheet1
0.371942	0.108045	0.211419	0.276982	0.253316	0.181926	0.235946
0.301651	0.427838	0.292504	0.248138	0.228699	0.276322	0.323595
0.38743	0.507537	0.478356	0.440184	0.374837	0.31133	0.390658
0.497047	0.610765	0.628157	0.56915	0.45713	0.326641	0.33261
0.627728	0.672272	0.678503	0.677582	0.467556	0.307232	0.326894
0.696749	0.561118	0.594605	0.617104	0.452113	0.388544	0.348897
0.579291	0.439749	0.589778	0.578772	0.466962	0.427052	0.398645
0.433217	0.416092	0.587446	0.562667	0.552982	0.482182	0.316763
0.369609	0.332859	0.647855	0.627885	0.682847	0.466094	0.085219
0.139384	0.349547	0.52516	0.549476	0.592323	0.301707	0.291276
0.329163	0.295003	0.390213	0.483048	0.418949	0.408827	0.301081
