# Supplementary material for: Visual evoked feedforward–feedback traveling waves organize neural activity across the cortical hierarchy in mice
Source: Nat Commun. 2022 Aug 13;13:4754. doi: 10.1038/s41467-022-32378-x (PMC9376099; doi:10.1038/s41467-022-32378-x)
Supplement: Supplementary file 9 — Source Data [file 41467_2022_32378_MOESM9_ESM.zip › ExcelSheets/Figure1/deltaPhaseDiff.xlsx]

## Sheet: Sheet1
-2.89027	-2.64941	-2.40855	-2.1677	-1.92684	-1.68599	-1.44513	-1.20428	-0.963422	-0.722566	-0.481711	-0.240855	0	0.240855	0.481711	0.722566	0.963422	1.20428	1.44513	1.68599	1.92684	2.1677	2.40855	2.64941	2.89027
4	6	7	14	10	14	14	8	7	1	2	1	1	0	0	1	0	1	1	1	0	1	1	2	3
