# Supplementary material for: Visual evoked feedforward–feedback traveling waves organize neural activity across the cortical hierarchy in mice
Source: Nat Commun. 2022 Aug 13;13:4754. doi: 10.1038/s41467-022-32378-x (PMC9376099; doi:10.1038/s41467-022-32378-x)
Supplement: Supplementary file 9 — Source Data [file 41467_2022_32378_MOESM9_ESM.zip › ExcelSheets/Figure1/figureSup14B.xlsx]

## Sheet: Sheet1
figureSup14B1	figureSup14B2	figureSup14B3	figureSup14B4	figureSup14B5	figureSup14B6	figureSup14B7	figureSup14B8	figureSup14B9	figureSup14B10	figureSup14B11	figureSup14B12	figureSup14B13	figureSup14B14	figureSup14B15	figureSup14B16	figureSup14B17	figureSup14B18	figureSup14B19	figureSup14B20	figureSup14B21	figureSup14B22	figureSup14B23	figureSup14B24	figureSup14B25	figureSup14B26	figureSup14B27	figureSup14B28	figureSup14B29	figureSup14B30	figureSup14B31	figureSup14B32	figureSup14B33	figureSup14B34	figureSup14B35	figureSup14B36	figureSup14B37	figureSup14B38	figureSup14B39	figureSup14B40
-3.14159	-2.82743	-2.51327	-2.19911	-1.88496	-1.5708	-1.25664	-0.942478	-0.628319	-0.314159	0	0.314159	0.628319	0.942478	1.25664	1.5708	1.88496	2.19911	2.51327	2.82743	-3.14159	-2.82743	-2.51327	-2.19911	-1.88496	-1.5708	-1.25664	-0.942478	-0.628319	-0.314159	0	0.314159	0.628319	0.942478	1.25664	1.5708	1.88496	2.19911	2.51327	2.82743
0.0612421	0.064764	0.0557769	0.050431	0.0476633	0.0447188	0.0457053	0.041524	0.0431153	0.0438302	0.0409258	0.0426462	0.04584	0.0447342	0.0488799	0.049324	0.053364	0.054511	0.0600243	0.0609798	0.0519012	0.0513218	0.0538187	0.0506915	0.0506933	0.0499943	0.0481588	0.0475535	0.0476256	0.045771	0.0454067	0.0504776	0.0481381	0.0489952	0.0481399	0.0517871	0.0539056	0.0506559	0.0512125	0.0537517
