# Supplementary material for: Visual evoked feedforward–feedback traveling waves organize neural activity across the cortical hierarchy in mice
Source: Nat Commun. 2022 Aug 13;13:4754. doi: 10.1038/s41467-022-32378-x (PMC9376099; doi:10.1038/s41467-022-32378-x)
Supplement: Supplementary file 9 — Source Data [file 41467_2022_32378_MOESM9_ESM.zip › ExcelSheets/Figure1/SupFigure14A.xlsx]

## Sheet: Sheet1
figureSup14A1	figureSup14A2	figureSup14A3	figureSup14A4	figureSup14A5	figureSup14A6	figureSup14A7	figureSup14A8	figureSup14A9	figureSup14A10	figureSup14A11	figureSup14A12	figureSup14A13	figureSup14A14	figureSup14A15	figureSup14A16	figureSup14A17	figureSup14A18	figureSup14A19	figureSup14A20	figureSup14A21	figureSup14A22	figureSup14A23	figureSup14A24	figureSup14A25	figureSup14A26	figureSup14A27	figureSup14A28	figureSup14A29	figureSup14A30	figureSup14A31	figureSup14A32	figureSup14A33	figureSup14A34	figureSup14A35	figureSup14A36	figureSup14A37	figureSup14A38	figureSup14A39	figureSup14A40
-3.14159	-2.82743	-2.51327	-2.19911	-1.88496	-1.5708	-1.25664	-0.942478	-0.628319	-0.314159	0	0.314159	0.628319	0.942478	1.25664	1.5708	1.88496	2.19911	2.51327	2.82743	-3.14159	-2.82743	-2.51327	-2.19911	-1.88496	-1.5708	-1.25664	-0.942478	-0.628319	-0.314159	0	0.314159	0.628319	0.942478	1.25664	1.5708	1.88496	2.19911	2.51327	2.82743
0.0249943	0.0317007	0.0354439	0.0373838	0.0469526	0.0448105	0.0538087	0.0579362	0.0678401	0.0852309	0.0900033	0.0703272	0.0605092	0.059106	0.0514257	0.0456617	0.0425076	0.038787	0.0302212	0.0253494	0.0384115	0.0429282	0.0471816	0.0530113	0.0508919	0.0514501	0.0499864	0.0499031	0.0516813	0.0541722	0.0542301	0.0518841	0.0568642	0.0574646	0.0554568	0.0544842	0.0532639	0.0457329	0.0421119	0.0388896
