# Supplementary material for: Visual evoked feedforward–feedback traveling waves organize neural activity across the cortical hierarchy in mice
Source: Nat Commun. 2022 Aug 13;13:4754. doi: 10.1038/s41467-022-32378-x (PMC9376099; doi:10.1038/s41467-022-32378-x)
Supplement: Supplementary file 9 — Source Data [file 41467_2022_32378_MOESM9_ESM.zip › ExcelSheets/Figure1/PPA_itpc.xlsx]

## Sheet: Sheet1
0.0970594	0.0887935	0.0770877	0.0600372	0.0532287	0.0654225	0.0806757	0.0909236	0.105852	0.108576	0.103573	0.0844677	0.0799465	0.0736641	0.0799977	0.0836891	0.0879789	0.0814858	0.0838724	0.0824538	0.0948016	0.0938461	0.0895962	0.0868257	0.0844965	0.0750599	0.0849717	0.111359	0.112454	0.112659
0.0960354	0.08935	0.079897	0.0606655	0.0525199	0.0664595	0.080809	0.0904369	0.105597	0.108899	0.103755	0.0845211	0.0798505	0.0736946	0.0800566	0.0837663	0.0880918	0.0815227	0.0839123	0.082478	0.0948341	0.0938605	0.0895666	0.0868393	0.0845052	0.0750664	0.0849959	0.111392	0.112505	0.112697
0.0955402	0.0921645	0.0823845	0.0607496	0.0520444	0.0676453	0.0812896	0.0907534	0.105679	0.109057	0.103908	0.0845463	0.0797878	0.0736782	0.0801231	0.0838446	0.0882062	0.0815596	0.083952	0.0825022	0.0948668	0.0938739	0.0895379	0.0868535	0.0845139	0.0750734	0.0850204	0.111425	0.112556	0.112736
0.0954272	0.0931895	0.0858185	0.0612989	0.0520935	0.0680778	0.0815626	0.0910873	0.105565	0.109141	0.104036	0.0845336	0.0798438	0.0736187	0.0801977	0.0839241	0.0883224	0.0815961	0.0839911	0.0825281	0.0948995	0.0938861	0.0895105	0.0868684	0.0845227	0.0750807	0.0850451	0.111459	0.112607	0.112774
0.0953972	0.0955035	0.0885639	0.0619169	0.0528331	0.0683995	0.0813359	0.0913882	0.104922	0.10917	0.104145	0.0844705	0.0800054	0.0735338	0.0802808	0.0840047	0.0884403	0.0816319	0.0840289	0.0826226	0.0949324	0.0938969	0.0894851	0.0868839	0.0845316	0.0750883	0.0850701	0.111492	0.112657	0.112812
0.0951491	0.0989777	0.090568	0.0624882	0.0541534	0.0684286	0.0809858	0.0909013	0.104515	0.109147	0.104236	0.0843467	0.080124	0.0734563	0.0803729	0.0840861	0.0885599	0.081666	0.0840648	0.0831077	0.0949654	0.0939062	0.0894623	0.0869003	0.0845406	0.0750963	0.0850953	0.111526	0.112707	0.11285
0.0941272	0.10021	0.091982	0.0630221	0.0558438	0.0686812	0.0806249	0.0909417	0.104601	0.109063	0.10431	0.0841614	0.080143	0.0734184	0.0804743	0.0841681	0.0886813	0.0816971	0.0840984	0.0831114	0.0949983	0.0939141	0.0894429	0.0869175	0.0845497	0.0751047	0.0851207	0.111559	0.112757	0.112887
0.0934959	0.102044	0.0923769	0.0634427	0.057351	0.0694561	0.0802985	0.0919139	0.104802	0.108862	0.104364	0.0839294	0.0800871	0.0734357	0.0805853	0.0842501	0.088804	0.0817227	0.0841288	0.0831168	0.0950314	0.0939204	0.0894276	0.0869357	0.0845589	0.0751134	0.0851464	0.111593	0.112807	0.112925
0.0951144	0.104673	0.092137	0.0635041	0.058647	0.0699457	0.0800791	0.093341	0.105407	0.108234	0.104385	0.0836778	0.0799778	0.0735067	0.0807059	0.0843314	0.0889279	0.0817385	0.0841555	0.0831206	0.0950644	0.0939251	0.0894172	0.0869548	0.0845683	0.0751224	0.0851723	0.111627	0.112856	0.112963
0.0950407	0.105926	0.0916421	0.062884	0.0603612	0.0700103	0.0801384	0.0940994	0.105991	0.108084	0.104357	0.083444	0.0798173	0.0736234	0.0808365	0.0844113	0.0890526	0.0817366	0.0841777	0.0831221	0.0950974	0.0939283	0.0894126	0.0869749	0.0845777	0.0751317	0.0851984	0.111661	0.112905	0.113
0.0956031	0.106261	0.0907313	0.062873	0.0618055	0.0708074	0.0805041	0.0949675	0.107121	0.107797	0.104269	0.0832828	0.0795981	0.0737781	0.0809772	0.0844891	0.0891776	0.0817043	0.0841945	0.0831211	0.0951303	0.0939301	0.0894147	0.0869961	0.0845873	0.0751414	0.0852248	0.111695	0.112954	0.113038
0.0958972	0.107871	0.089037	0.0629937	0.06222	0.0708282	0.0810387	0.0959293	0.107373	0.1074	0.10412	0.0834702	0.0793264	0.0739659	0.0811291	0.0845638	0.0893024	0.0816261	0.084205	0.0831177	0.0951633	0.0939305	0.0894245	0.0870182	0.084597	0.0751514	0.0852514	0.111729	0.113002	0.113075
0.0945085	0.10965	0.0895155	0.0628378	0.0625682	0.0728339	0.0815457	0.0968753	0.107524	0.107064	0.103924	0.0834536	0.079032	0.0741849	0.081296	0.0846349	0.0894263	0.0815191	0.084208	0.0831117	0.0951961	0.0939297	0.089443	0.0870414	0.0846069	0.0751617	0.0852781	0.111763	0.11305	0.113112
0.0912545	0.109213	0.0879374	0.0630081	0.063138	0.0742707	0.0819619	0.0976413	0.108269	0.106769	0.103696	0.0832263	0.0787431	0.0744358	0.0814935	0.0847016	0.0895487	0.0815047	0.0842026	0.0831035	0.0952289	0.0939277	0.0894716	0.0870656	0.0846169	0.0751723	0.0853051	0.111797	0.113098	0.113149
0.0901801	0.10661	0.0866965	0.063044	0.0647094	0.0756223	0.0827542	0.0982102	0.10921	0.106427	0.103448	0.0830642	0.0784675	0.0747206	0.0817943	0.0847641	0.0896688	0.0816559	0.0841885	0.0830931	0.0952616	0.0939247	0.0895115	0.0870908	0.0846271	0.0751832	0.0853322	0.111831	0.113145	0.113186
0.0896353	0.105294	0.08518	0.0625867	0.0660684	0.0770248	0.0837125	0.0986241	0.109751	0.10567	0.103187	0.0829223	0.0781969	0.0750418	0.0824244	0.0848228	0.0897856	0.0818695	0.0841673	0.0830808	0.0952943	0.0939209	0.0895635	0.0871169	0.0846375	0.0751943	0.0853595	0.111865	0.113192	0.113223
0.0870584	0.106536	0.0846295	0.0628524	0.0674449	0.07841	0.0844251	0.0988977	0.10987	0.105637	0.10292	0.0828065	0.0779175	0.0753996	0.0831273	0.0848792	0.0898984	0.0820776	0.0841449	0.083067	0.0953269	0.0939164	0.0896281	0.0871438	0.0846481	0.0752058	0.0853869	0.111899	0.113239	0.113259
0.0879804	0.103897	0.0828856	0.0634792	0.0686874	0.0797381	0.0852446	0.0990059	0.109873	0.106263	0.102646	0.0827348	0.0776202	0.0757902	0.0835212	0.084936	0.0900063	0.0822711	0.0841344	0.0830521	0.0953595	0.0939113	0.0897041	0.0871716	0.0846589	0.0752175	0.0854145	0.111934	0.113285	0.113295
0.0857305	0.100062	0.0788479	0.0653849	0.0701148	0.0809161	0.0857124	0.0989082	0.110339	0.10703	0.102365	0.0827261	0.0773106	0.0762009	0.0837893	0.0849971	0.0901085	0.0824547	0.084155	0.0830365	0.095392	0.0939057	0.0897877	0.0872	0.0846699	0.0752294	0.0854423	0.111968	0.113331	0.113331
0.0838599	0.0950889	0.0757487	0.0662994	0.0719477	0.0817066	0.085964	0.0985716	0.109301	0.106924	0.102072	0.0827733	0.0770405	0.0781239	0.0840155	0.0850669	0.0902044	0.0826332	0.0842204	0.083021	0.0954245	0.0938997	0.0898722	0.087229	0.0846811	0.0752417	0.0854701	0.112003	0.113377	0.113367
0.0837191	0.0931796	0.0738421	0.0650523	0.0738169	0.0820287	0.0864318	0.0980977	0.108346	0.106909	0.10176	0.082828	0.0768948	0.0785633	0.084222	0.08515	0.0902938	0.08281	0.0843256	0.0830063	0.095457	0.0938935	0.0899486	0.0872585	0.0846926	0.0752541	0.0854981	0.112037	0.113422	0.113403
0.0839051	0.0918656	0.0746725	0.0632882	0.0748538	0.0827919	0.0861807	0.0979944	0.107524	0.106996	0.101423	0.0828316	0.0758131	0.078974	0.0844141	0.08525	0.0903764	0.082987	0.0844515	0.0829933	0.0954895	0.093887	0.0900091	0.0872884	0.0847043	0.0752668	0.0855261	0.112072	0.113467	0.113438
0.0894999	0.0926815	0.0760173	0.0635535	0.0763556	0.0837712	0.0873684	0.0985597	0.106728	0.106974	0.101053	0.0827474	0.0753122	0.0793597	0.0845921	0.0853692	0.0904526	0.0831654	0.0845799	0.082983	0.0955221	0.0938804	0.0900502	0.0873186	0.0847163	0.0752797	0.0855543	0.112107	0.113512	0.113474
0.0933175	0.0912081	0.076388	0.0646494	0.0778101	0.08429	0.0874828	0.0997415	0.106562	0.107006	0.100633	0.0825665	0.074967	0.0797161	0.0847546	0.0855082	0.0905229	0.0833459	0.0847015	0.0829766	0.0955547	0.0938736	0.0900734	0.087349	0.0847286	0.0752928	0.0855825	0.112141	0.113556	0.113509
0.0915206	0.0934937	0.0767191	0.0653578	0.0779915	0.0845453	0.08754	0.100965	0.106557	0.107113	0.100127	0.0823112	0.0747256	0.0800388	0.0848993	0.0856666	0.0905881	0.0835286	0.0848133	0.0829755	0.0955875	0.0938667	0.0900833	0.0873794	0.0847411	0.0753061	0.0856107	0.112176	0.1136	0.113544
0.0875483	0.0948207	0.0765724	0.0639255	0.0791359	0.0851477	0.0877324	0.101448	0.106392	0.107066	0.0994395	0.0820233	0.0745685	0.0803232	0.0850253	0.085843	0.090649	0.0837132	0.0849159	0.0829812	0.0956205	0.0938598	0.0900848	0.0874097	0.084754	0.0753195	0.085639	0.112211	0.113644	0.113578
0.0821841	0.0956234	0.0768452	0.0637271	0.0817961	0.0862974	0.0876048	0.101574	0.106065	0.106706	0.0987102	0.0817285	0.0744601	0.0805644	0.0851329	0.0860357	0.0907065	0.0838992	0.0850109	0.0829952	0.0956536	0.0938527	0.090082	0.0874399	0.0847672	0.0753332	0.0856673	0.112246	0.113687	0.113613
0.0808533	0.0962305	0.0792479	0.0646969	0.0848826	0.0878657	0.0877208	0.101646	0.105617	0.106006	0.0982557	0.0814267	0.0743659	0.0807587	0.0852252	0.0862422	0.0907614	0.0840853	0.0851002	0.0830191	0.095687	0.0938455	0.0900777	0.0874698	0.0847807	0.075347	0.0856956	0.112281	0.11373	0.113647
0.0830538	0.097556	0.079838	0.0660237	0.0876943	0.0899901	0.0881962	0.101748	0.105434	0.105248	0.0976664	0.0811079	0.0742662	0.0809036	0.085307	0.08646	0.0908143	0.08427	0.0851853	0.0830539	0.0957206	0.0938382	0.0900737	0.0874992	0.0847946	0.0753609	0.085724	0.112317	0.113773	0.113681
0.0857379	0.099838	0.0781122	0.0671277	0.0892346	0.0931229	0.0889637	0.101822	0.105488	0.104897	0.0972002	0.0807642	0.0741538	0.0809989	0.0853834	0.0866862	0.0908657	0.0844508	0.0852674	0.0831002	0.0957546	0.0938308	0.090071	0.0875281	0.0848088	0.0753749	0.0857523	0.112352	0.113816	0.113715
0.0891866	0.101595	0.0778758	0.0672603	0.090018	0.0963411	0.0893482	0.101886	0.105573	0.104685	0.0968813	0.0803956	0.0740276	0.0810471	0.0854567	0.0869184	0.090916	0.0846245	0.0853478	0.0831572	0.0957889	0.0938231	0.0900701	0.0875563	0.0848234	0.0753891	0.0857806	0.112387	0.113858	0.113748
0.0857757	0.100449	0.0797168	0.0669962	0.091149	0.0988506	0.0891275	0.101958	0.105828	0.104647	0.0964058	0.0800111	0.0738874	0.0810527	0.0855259	0.0871544	0.0909653	0.0847874	0.085427	0.0832233	0.0958235	0.0938152	0.0900712	0.0875838	0.0848383	0.0754033	0.0858088	0.112422	0.1139	0.113781
0.0813892	0.099388	0.0804027	0.0666374	0.0926206	0.100505	0.0885476	0.10201	0.106442	0.103484	0.0958732	0.079627	0.0737317	0.0810209	0.0855865	0.0873925	0.0910137	0.0849358	0.0855059	0.0832953	0.0958586	0.0938071	0.0900744	0.0876102	0.0848537	0.0754175	0.085837	0.112458	0.113942	0.113815
0.0787612	0.0975246	0.0835125	0.0682357	0.0939344	0.101677	0.088121	0.102016	0.106793	0.102862	0.0953705	0.0792599	0.0735585	0.0809568	0.0856329	0.0876316	0.091061	0.085067	0.0855849	0.0833694	0.095894	0.0937986	0.0900797	0.0876356	0.0848695	0.0754319	0.0858651	0.112493	0.113983	0.113848
0.0800896	0.0979037	0.0842657	0.0711461	0.0943393	0.104417	0.0878609	0.101961	0.10671	0.101848	0.094897	0.0789204	0.0733741	0.0808646	0.0856595	0.0878714	0.0911073	0.085181	0.0856644	0.0834424	0.0959298	0.0937898	0.0900871	0.0876598	0.0848857	0.0754462	0.0858931	0.112529	0.114025	0.11388
0.0783243	0.0990877	0.0859554	0.0743743	0.0948629	0.104795	0.0879855	0.101818	0.106433	0.100902	0.0944403	0.0786132	0.0732272	0.0807479	0.0856609	0.0881119	0.0911524	0.0852806	0.0857446	0.083512	0.0959661	0.0937806	0.0900964	0.0876826	0.0849024	0.0754605	0.0859209	0.112564	0.114066	0.113913
0.0786134	0.0999671	0.0875906	0.0776143	0.0955469	0.105444	0.0882433	0.101529	0.105959	0.0991105	0.0939916	0.07834	0.0732221	0.0806091	0.0856318	0.0883534	0.0911961	0.0853704	0.0858257	0.0835775	0.0960028	0.0937709	0.0901076	0.0877038	0.0849196	0.0754748	0.0859484	0.1126	0.114107	0.113945
0.0806992	0.101063	0.0895668	0.0811921	0.0962769	0.106119	0.0881601	0.10094	0.105254	0.0984569	0.0935484	0.0781032	0.073345	0.0804506	0.0855697	0.0885967	0.0912383	0.0854554	0.0859078	0.0836392	0.0960401	0.0937607	0.0901206	0.0877232	0.0849372	0.0754891	0.0859755	0.112636	0.114147	0.113977
0.078667	0.101224	0.0903317	0.0834588	0.0957308	0.106965	0.0883216	0.101375	0.103616	0.0980305	0.0931189	0.0779089	0.0734601	0.080274	0.0854805	0.0888424	0.0912787	0.085539	0.0859909	0.083698	0.0960781	0.0937499	0.0901353	0.0877407	0.0849553	0.0755033	0.086002	0.112672	0.114187	0.114009
0.0785355	0.0997931	0.0908975	0.0853297	0.0941094	0.107174	0.0883896	0.101493	0.103126	0.0976392	0.0925103	0.0777706	0.0735143	0.0800808	0.0853798	0.0890914	0.0913171	0.0856233	0.086075	0.0837545	0.0961173	0.0937385	0.0901516	0.0877559	0.084974	0.0755173	0.0860276	0.112707	0.114228	0.114041
0.0762179	0.0958368	0.0890618	0.0871371	0.0925516	0.107551	0.0886658	0.101466	0.102492	0.0971499	0.0909625	0.0777144	0.0735114	0.0798723	0.0852892	0.0893445	0.0913536	0.0857091	0.0861599	0.0838094	0.096158	0.0937264	0.0901694	0.0877686	0.0849931	0.0755313	0.0860518	0.112743	0.114268	0.114073
0.0756689	0.0974529	0.0897959	0.0892404	0.0917567	0.106728	0.087321	0.101347	0.101807	0.0965412	0.0902815	0.0777772	0.0734645	0.0796495	0.0852271	0.0896024	0.0913878	0.0857964	0.0862456	0.0838627	0.0962015	0.0937136	0.0901887	0.0877787	0.0850128	0.0755451	0.0860739	0.112779	0.114307	0.114105
0.0735671	0.094426	0.0909208	0.0918153	0.0896197	0.106701	0.0858571	0.101211	0.101068	0.0958666	0.0890079	0.0779663	0.0733889	0.0794134	0.0852045	0.0898653	0.0914198	0.0858849	0.0863318	0.0839145	0.0962495	0.0937001	0.0902093	0.0877857	0.0850331	0.0755587	0.0860927	0.112815	0.114347	0.114136
0.072842	0.0926595	0.0932627	0.0930354	0.0881029	0.106964	0.0844384	0.101021	0.10027	0.0950471	0.0889665	0.0781854	0.0733001	0.0791649	0.0852251	0.0901334	0.0914494	0.0859744	0.0864182	0.0839645	0.0963052	0.0936858	0.0902312	0.0877894	0.085054	0.0755721	0.086106	0.112851	0.114386	0.114167
0.0713207	0.0917411	0.0951747	0.0933864	0.0865969	0.104818	0.0831262	0.100685	0.100291	0.0942998	0.0881945	0.0783278	0.0732104	0.0789046	0.0852881	0.0904066	0.0914767	0.0860646	0.0865046	0.0840127	0.0963738	0.0936706	0.0902544	0.0877896	0.0850754	0.0755852	0.0861105	0.112888	0.114426	0.114198
0.0713323	0.0908617	0.0937415	0.091793	0.0837636	0.104164	0.0820452	0.100148	0.099799	0.0941419	0.0881941	0.0783896	0.0731276	0.0786334	0.0853923	0.0906847	0.0915016	0.086156	0.0865907	0.0840587	0.0964631	0.0936545	0.0902787	0.0877863	0.0850975	0.0755981	0.0861	0.112924	0.114465	0.11423
0.06884	0.0878722	0.0927184	0.0907865	0.0811494	0.10358	0.0814057	0.0993846	0.0989652	0.0944036	0.0880824	0.0783918	0.073055	0.0783522	0.0855368	0.0909673	0.0915243	0.0862492	0.0866762	0.0841023	0.0965797	0.0936375	0.0903042	0.0877795	0.0851201	0.0756107	0.0860635	0.11296	0.114503	0.114261
0.0685006	0.084481	0.0917472	0.090813	0.079804	0.102849	0.0809822	0.0984016	0.0982475	0.0947152	0.0878979	0.0783345	0.0729943	0.0780626	0.0857208	0.0912537	0.0915448	0.0863455	0.0867607	0.0841433	0.0967118	0.0936196	0.0903306	0.0877697	0.0851434	0.075623	0.0859823	0.112996	0.114542	0.114291
0.0675037	0.0834632	0.090838	0.0903668	0.0769269	0.101755	0.0799527	0.0973368	0.0977568	0.094896	0.0877553	0.0782142	0.0729465	0.0777665	0.0859462	0.0915435	0.0915634	0.0864465	0.086844	0.0841812	0.0968135	0.0936006	0.0903581	0.0877578	0.0851673	0.075635	0.0858331	0.113033	0.114581	0.114322
0.0677798	0.0826266	0.0896133	0.0903149	0.0748877	0.101245	0.0793971	0.0964706	0.0974392	0.0949563	0.0877016	0.0780598	0.0729126	0.0774671	0.0862385	0.0918364	0.0915802	0.0865541	0.0869257	0.0842157	0.0968551	0.0935806	0.0903865	0.0877457	0.0851919	0.0756465	0.0856174	0.113069	0.114619	0.114353
0.0687603	0.079306	0.0894336	0.0884863	0.0741023	0.100799	0.0796348	0.0959539	0.0972137	0.0949487	0.087693	0.0779349	0.072894	0.077169	0.0874018	0.0921319	0.0915955	0.0866703	0.0870056	0.0842465	0.0968537	0.0935596	0.0904157	0.0877357	0.0852172	0.0756576	0.0854033	0.113106	0.114657	0.114383
0.0685959	0.0774323	0.0889992	0.087397	0.0737655	0.100208	0.0789908	0.0956119	0.0968803	0.0949099	0.0875834	0.0778874	0.0728921	0.0768781	0.0875216	0.0924298	0.0916096	0.0867966	0.0870833	0.0842728	0.0968319	0.0935374	0.0904458	0.0877312	0.0852431	0.0756683	0.0852657	0.113142	0.114695	0.114414
0.0711346	0.0778926	0.086484	0.086832	0.0735668	0.0994872	0.0777327	0.0948183	0.0967812	0.0948374	0.0873906	0.0779477	0.0729091	0.0766015	0.0877506	0.09273	0.0916228	0.0869342	0.0871585	0.0842939	0.0968017	0.0935142	0.0904766	0.0877354	0.0852697	0.0756786	0.0852084	0.113179	0.114733	0.114445
0.0745651	0.0777211	0.0824876	0.0846508	0.0745388	0.0983789	0.0768382	0.0939938	0.0974622	0.0947252	0.0872436	0.0782631	0.0729478	0.0763465	0.0880218	0.0930326	0.0916355	0.0870834	0.0872311	0.0843086	0.096769	0.0934898	0.0905081	0.0877511	0.085297	0.0756883	0.0852013	0.113215	0.114771	0.114475
0.0786857	0.0765872	0.0795362	0.0842628	0.0754588	0.0971037	0.0766203	0.093291	0.097991	0.0935812	0.0871655	0.0789487	0.073013	0.0761173	0.0883097	0.0933376	0.0916479	0.0872436	0.0873009	0.0843149	0.096737	0.0934642	0.0905402	0.0877797	0.085325	0.0756976	0.0852207	0.113252	0.114808	0.114505
0.0818464	0.0773694	0.0780902	0.0821083	0.0758447	0.0957691	0.0760458	0.09264	0.097901	0.0935312	0.0871546	0.0789649	0.0731125	0.0759055	0.0886065	0.0936454	0.0916602	0.0874137	0.0873675	0.0843097	0.0967092	0.0934375	0.0905729	0.0878205	0.0853536	0.0757063	0.0852533	0.113288	0.114846	0.114536
0.0875333	0.0755487	0.0769477	0.0821348	0.0744871	0.0947744	0.0751794	0.0904499	0.0965065	0.0936076	0.0872201	0.0788376	0.073257	0.075668	0.0889067	0.0939561	0.0916727	0.0875925	0.0874309	0.0842876	0.0966928	0.0934095	0.0906062	0.0878714	0.0853829	0.0757145	0.0852928	0.113325	0.114883	0.114566
0.0870744	0.0756704	0.0773243	0.0840541	0.074131	0.0944461	0.0752091	0.0894736	0.0959376	0.0937439	0.087358	0.0786344	0.0734549	0.0753373	0.0892061	0.0942698	0.0916855	0.0877783	0.0874908	0.084239	0.0967205	0.0933803	0.0906399	0.0879294	0.0854129	0.0757221	0.0853356	0.113362	0.11492	0.114596
0.0884829	0.0759263	0.0796145	0.0879065	0.0744151	0.0927297	0.0738111	0.0883683	0.0952262	0.0939184	0.087397	0.078352	0.0736881	0.0749459	0.0895014	0.094586	0.0916983	0.0879698	0.0875471	0.0841477	0.0957019	0.09335	0.0906741	0.0879915	0.0854436	0.075729	0.0853797	0.113398	0.114957	0.114627
0.0916026	0.0796905	0.0847201	0.088471	0.073	0.0933889	0.0731405	0.0887099	0.0943835	0.0941642	0.0870073	0.0780146	0.073892	0.0745945	0.0897909	0.094901	0.0917112	0.0881656	0.0875997	0.0840039	0.0954301	0.0933184	0.0907086	0.0880551	0.0854748	0.0757354	0.0854242	0.113435	0.114994	0.114657
0.0927652	0.08213	0.0865206	0.0902797	0.0719153	0.0933286	0.0728493	0.0883875	0.0934426	0.0945235	0.0873729	0.0776517	0.0740095	0.0743183	0.0900749	0.0952028	0.0917238	0.0883646	0.0876484	0.0839118	0.0953636	0.0932856	0.0907434	0.0881186	0.0855067	0.0757412	0.0854682	0.113472	0.11503	0.114687
0.0933553	0.0843127	0.0885042	0.0930697	0.0719652	0.0942762	0.0726069	0.0887054	0.0924395	0.0949492	0.0875909	0.0772861	0.0740429	0.0741092	0.0903555	0.095459	0.091736	0.0885658	0.0876932	0.0840643	0.095323	0.0932516	0.0907786	0.0881807	0.0855392	0.0757463	0.0855114	0.113509	0.115067	0.114718
0.0949149	0.0823248	0.0902841	0.0948469	0.0728914	0.0952071	0.0736372	0.0874572	0.0914116	0.0953505	0.0877505	0.0769353	0.0740155	0.0739505	0.090637	0.0956226	0.0917484	0.0887679	0.0877338	0.084281	0.0952923	0.0932165	0.090814	0.0882407	0.0855723	0.0757507	0.0855534	0.113545	0.115103	0.114748
0.0962024	0.082271	0.0922624	0.0947985	0.0732599	0.0957074	0.0723356	0.0869524	0.0903482	0.0956523	0.0879092	0.0766176	0.0739513	0.0738248	0.0909269	0.0957087	0.0917634	0.0889698	0.0877703	0.0844347	0.0952674	0.0931802	0.0908495	0.0882983	0.0856059	0.0757545	0.085594	0.113582	0.11514	0.114778
0.0984803	0.0829801	0.0950744	0.0957057	0.073247	0.0951904	0.0724685	0.0857981	0.0889359	0.0958098	0.0880408	0.0763443	0.0739041	0.0737163	0.0912397	0.0958113	0.0917879	0.0891704	0.0878024	0.0845377	0.0952469	0.0931429	0.0908853	0.0883535	0.08564	0.0757576	0.0856331	0.113619	0.115176	0.114809
0.0970287	0.0834996	0.0972974	0.0968907	0.0739687	0.0941193	0.0727464	0.0851511	0.0897436	0.095684	0.0878183	0.0761078	0.0739517	0.0736134	0.0916079	0.095982	0.0918353	0.0893685	0.0878302	0.0846104	0.0952298	0.0931045	0.0909211	0.0884062	0.0856745	0.0757601	0.0856707	0.113656	0.115212	0.114839
0.0974403	0.0827753	0.098268	0.0978924	0.0743821	0.092569	0.0730501	0.0845035	0.0894528	0.0948427	0.0876003	0.0758996	0.0740734	0.0735105	0.092099	0.096221	0.0919194	0.089563	0.0878537	0.0846647	0.0952157	0.0930653	0.0909571	0.0884567	0.0857094	0.0757619	0.0857068	0.113693	0.115248	0.114869
0.0977901	0.0802051	0.0985776	0.096911	0.0758049	0.0901723	0.0735409	0.0838101	0.0892318	0.0949777	0.0877792	0.0757227	0.0741456	0.0734071	0.0926704	0.0965228	0.0920236	0.0897532	0.0878727	0.0847069	0.0952041	0.0930252	0.0909931	0.088505	0.0857447	0.075763	0.0857414	0.11373	0.115284	0.1149
0.0959668	0.0782543	0.0987334	0.0964568	0.0771792	0.0882827	0.0733112	0.0839746	0.0893696	0.0950119	0.0882312	0.0755885	0.0741511	0.0733066	0.0928585	0.0968922	0.0920692	0.0899385	0.0878876	0.0847408	0.0951943	0.0929843	0.0910292	0.0885513	0.0857803	0.0757634	0.0857746	0.113766	0.115319	0.11493
0.096027	0.0785259	0.0998298	0.0947197	0.0781465	0.087252	0.0724935	0.0847042	0.0898505	0.0951058	0.0889	0.0755119	0.0741412	0.0732136	0.0920618	0.0973427	0.0920466	0.0901186	0.0878984	0.0847685	0.0951858	0.0929429	0.0910652	0.0885959	0.0858161	0.0757632	0.0858065	0.113803	0.115355	0.11496
0.0925973	0.0776957	0.0990129	0.0939421	0.0788464	0.0884578	0.0720274	0.0848441	0.0903467	0.0951839	0.0894915	0.0755094	0.0741453	0.0731332	0.0920118	0.0978744	0.0922859	0.0902934	0.0879054	0.0847915	0.0951777	0.0929009	0.0911013	0.0886388	0.0858522	0.0757623	0.0858371	0.11384	0.11539	0.114991
0.0905324	0.0733575	0.0995198	0.0941457	0.0809632	0.0898675	0.0710822	0.0851969	0.091166	0.0950289	0.0899776	0.0755949	0.0741654	0.0730707	0.0921867	0.0984357	0.0926719	0.0904631	0.0879092	0.0848106	0.0951689	0.0928585	0.0911373	0.0886803	0.0858883	0.0757608	0.0858668	0.113877	0.115426	0.115021
0.0907739	0.0747378	0.0991543	0.0943116	0.0833445	0.0916136	0.0706496	0.0855557	0.0910935	0.0947189	0.0905015	0.0757716	0.07418	0.0730325	0.0923617	0.0989492	0.0930125	0.0906281	0.0879105	0.0848266	0.095158	0.092816	0.0911732	0.0887204	0.0859246	0.0757587	0.0858954	0.113914	0.115461	0.115052
0.0903803	0.0742686	0.0983988	0.0956723	0.084724	0.0911799	0.0703165	0.0854384	0.0902285	0.0943862	0.0910589	0.0760384	0.0741585	0.0730265	0.0925017	0.0993862	0.0933054	0.0907886	0.0879099	0.0848398	0.0951434	0.0927733	0.0912091	0.0887594	0.0859609	0.075756	0.0859233	0.11395	0.115496	0.115083
0.0893189	0.0766567	0.0995793	0.0969955	0.0841979	0.0912522	0.0715932	0.0855164	0.08818	0.0941098	0.0916321	0.0763805	0.0740823	0.0730657	0.0925958	0.0997589	0.0935671	0.0909452	0.0879085	0.0848506	0.0951228	0.0927307	0.091245	0.0887972	0.0859973	0.0757527	0.0859504	0.113987	0.115531	0.115113
0.0895472	0.0789105	0.0991886	0.0973086	0.084882	0.0915077	0.0730435	0.0856323	0.0879481	0.0939157	0.0922435	0.0766359	0.0739492	0.0731762	0.0928945	0.100083	0.0938074	0.0910982	0.0879074	0.0848592	0.0950935	0.0926883	0.0912807	0.088834	0.0860336	0.0757489	0.0859769	0.114024	0.115565	0.115144
0.0926431	0.0793517	0.0990195	0.0972467	0.0846851	0.0917517	0.0744156	0.0858305	0.0881584	0.093791	0.0929263	0.0766918	0.0737663	0.0734077	0.0934745	0.10037	0.094032	0.0912481	0.0879078	0.0848659	0.0950526	0.0926462	0.0913164	0.0888699	0.0860698	0.0757446	0.0860029	0.11406	0.1156	0.115175
0.0939039	0.0842276	0.0999569	0.0968427	0.0842855	0.091546	0.0763247	0.086537	0.0885048	0.0936997	0.0936815	0.0766631	0.073542	0.0737698	0.0940858	0.100627	0.094244	0.0913953	0.0879111	0.0848708	0.0949971	0.0926046	0.0913519	0.0889049	0.0861059	0.0757398	0.0860285	0.114097	0.115635	0.115205
0.0955214	0.0889644	0.103548	0.0972648	0.083771	0.0913349	0.0776293	0.0872788	0.088875	0.0936132	0.0944841	0.0766169	0.0732814	0.0735288	0.0947016	0.100858	0.0944456	0.0915401	0.0879189	0.0848741	0.0949252	0.0925635	0.0913874	0.0889393	0.0861419	0.0757347	0.0860538	0.114134	0.115669	0.115236
0.0941878	0.0885645	0.102833	0.0950927	0.082767	0.0912462	0.0786691	0.0877952	0.0881835	0.0935208	0.0952152	0.0765523	0.0729834	0.0726945	0.0953194	0.10107	0.0946386	0.0916829	0.0879329	0.0848759	0.094839	0.092523	0.0914228	0.0889729	0.0861777	0.0757291	0.0860789	0.11417	0.115703	0.115267
0.0885403	0.0897678	0.103361	0.0923047	0.0828665	0.0912209	0.0792994	0.0892965	0.0878888	0.0934162	0.0957121	0.0764236	0.0726388	0.0725217	0.0959299	0.101266	0.0948245	0.091824	0.0879555	0.0848766	0.0947479	0.0924832	0.0914581	0.0890058	0.0862133	0.0757232	0.0861038	0.114207	0.115737	0.115298
0.0861971	0.0900731	0.101862	0.0909474	0.0836696	0.0921539	0.079657	0.0903177	0.0877698	0.0932884	0.0963189	0.075883	0.0722361	0.07246	0.0965288	0.101455	0.0950043	0.0919637	0.08799	0.0848763	0.0946684	0.0924442	0.0914934	0.0890382	0.0862486	0.0757171	0.0861286	0.114243	0.115771	0.115329
0.0855071	0.0889146	0.101016	0.0894212	0.0839366	0.0938336	0.0793473	0.0908998	0.0874581	0.0931291	0.0971067	0.0750695	0.0717706	0.0724272	0.0971224	0.101644	0.0951792	0.0921023	0.0880421	0.0848754	0.094618	0.092406	0.0915286	0.08907	0.0862836	0.0757107	0.0861533	0.11428	0.115805	0.11536
0.0860058	0.0889622	0.0996703	0.0886618	0.0841704	0.0951887	0.0793143	0.0914183	0.0870821	0.092937	0.0978046	0.0750102	0.0712447	0.0724075	0.0977256	0.101843	0.0953501	0.09224	0.0881206	0.0848744	0.0946034	0.0923686	0.0915637	0.0891014	0.0863181	0.0757041	0.086178	0.114316	0.115839	0.115391
0.0856495	0.0881476	0.0987007	0.0900298	0.0844961	0.0962899	0.0793656	0.091462	0.0868365	0.0927135	0.0983686	0.0749874	0.0706593	0.072397	0.0983614	0.102061	0.0955176	0.092377	0.0882395	0.084874	0.0946188	0.092332	0.0915989	0.0891323	0.0863521	0.0756974	0.0862028	0.114353	0.115873	0.115422
0.0843261	0.0894043	0.0981599	0.0917073	0.0844647	0.0971222	0.0796829	0.0911583	0.0868196	0.0924607	0.0988376	0.074977	0.0700155	0.0723937	0.0990576	0.102306	0.0956823	0.0925136	0.0884141	0.0848752	0.0946527	0.0922963	0.091634	0.0891627	0.0863856	0.0756906	0.0862276	0.114389	0.115906	0.115454
0.0822039	0.0913065	0.0979362	0.0932515	0.08403	0.097492	0.0795936	0.0917421	0.0870802	0.0921826	0.0993526	0.075081	0.069329	0.0723944	0.0998081	0.10258	0.0958444	0.0926498	0.0886371	0.084879	0.0946948	0.0922613	0.0916691	0.0891928	0.0864184	0.0756838	0.0862525	0.114425	0.115939	0.115485
0.0803709	0.0932485	0.0975263	0.0918833	0.082758	0.0972396	0.0792663	0.0918561	0.0868805	0.0918925	0.100054	0.0756729	0.0686349	0.0723943	0.100485	0.102887	0.0960043	0.0927859	0.0888399	0.0848874	0.0947386	0.092227	0.0917043	0.0892225	0.0864504	0.0756771	0.0862776	0.114461	0.115972	0.115516
0.0800072	0.0943336	0.0982722	0.0918047	0.0825624	0.0981794	0.0792636	0.0923374	0.0851346	0.0916418	0.100975	0.0763844	0.0679596	0.0723872	0.100987	0.103226	0.0961619	0.092922	0.0889485	0.0849031	0.0947806	0.0921934	0.0917395	0.0892518	0.0864817	0.0756703	0.0863029	0.114497	0.116005	0.115548
0.0790019	0.0949016	0.0986351	0.0905816	0.0830112	0.0989697	0.0786991	0.093318	0.0850403	0.0905199	0.101898	0.0768286	0.0672958	0.0723668	0.101376	0.103594	0.0963172	0.0930581	0.0889707	0.0849298	0.0948192	0.0921604	0.0917748	0.0892809	0.0865123	0.0756638	0.0863283	0.114533	0.116038	0.115579
0.0782411	0.0957718	0.0983308	0.0900575	0.0822312	0.099602	0.0783657	0.0935005	0.0854201	0.0898297	0.102483	0.0771489	0.0666116	0.0723281	0.10171	0.103987	0.0964698	0.0931944	0.0889473	0.0849735	0.0948538	0.092128	0.0918102	0.0893097	0.0865421	0.0756573	0.0863539	0.114569	0.116071	0.115611
0.0781895	0.096346	0.0986975	0.0895	0.0827277	0.101218	0.0793837	0.0934903	0.0867074	0.0893606	0.102883	0.077489	0.0656581	0.0722687	0.102009	0.104395	0.0966195	0.0933309	0.0889023	0.0850423	0.0948843	0.0920961	0.0918457	0.0893382	0.0865711	0.0756511	0.0863798	0.114605	0.116104	0.115642
0.0771148	0.0958644	0.09924	0.0866645	0.0834022	0.102267	0.0802682	0.0932587	0.0872359	0.0890173	0.103158	0.077942	0.06603	0.0721911	0.102284	0.10481	0.0967656	0.0934677	0.0888445	0.0851459	0.0949109	0.0920646	0.0918814	0.0893664	0.0865995	0.0756451	0.0864059	0.114641	0.116136	0.115674
0.0770788	0.0944551	0.0979313	0.0856342	0.084553	0.103951	0.0809744	0.0925291	0.0873635	0.0881122	0.103187	0.0785234	0.0655777	0.0721023	0.102538	0.105222	0.0969075	0.0936046	0.0887746	0.0852879	0.0949339	0.0920335	0.0919173	0.0893945	0.0866273	0.0756394	0.0864323	0.114676	0.116168	0.115706
0.0797911	0.0928566	0.0946236	0.0858919	0.0850422	0.105442	0.0812836	0.0928503	0.0866756	0.0889148	0.102642	0.0791595	0.0651058	0.0720123	0.102778	0.105625	0.0970444	0.0937419	0.0886898	0.0854478	0.0949535	0.0920027	0.0919535	0.0894223	0.0866547	0.075634	0.0864589	0.114712	0.1162	0.115737
0.082498	0.0925764	0.0944204	0.0847474	0.0859997	0.105126	0.0811962	0.0932129	0.086871	0.090064	0.101637	0.0797591	0.0646773	0.0719327	0.103004	0.106018	0.0971754	0.0938794	0.0885849	0.0855728	0.0949701	0.0919723	0.09199	0.0894499	0.0866817	0.075629	0.0864858	0.114747	0.116232	0.115769
0.0836982	0.0935801	0.0931084	0.0844643	0.0865202	0.105437	0.0815162	0.0932309	0.0871422	0.0913666	0.100555	0.080271	0.0643065	0.0718771	0.103221	0.1064	0.0972994	0.094017	0.0884534	0.0856147	0.094984	0.091942	0.0920268	0.0894774	0.0867084	0.0756243	0.086513	0.114783	0.116264	0.115801
0.0831368	0.0939175	0.0939244	0.083508	0.0865746	0.105718	0.0797295	0.0927707	0.0877516	0.092063	0.100019	0.0806989	0.0639901	0.0718699	0.103439	0.106772	0.0974151	0.0941548	0.0882932	0.0855687	0.0949953	0.091912	0.092064	0.0895047	0.086735	0.07562	0.0865404	0.114818	0.116296	0.115833
0.0857268	0.0949392	0.0947778	0.0823699	0.0858518	0.105873	0.0807269	0.0923576	0.0886588	0.0929424	0.0999244	0.0810723	0.0637134	0.0719749	0.103721	0.107135	0.097521	0.0942927	0.0881215	0.0854612	0.0950042	0.0918822	0.0921016	0.0895319	0.0867615	0.0756162	0.0865682	0.114853	0.116327	0.115865
0.0879408	0.0970011	0.0964364	0.0794077	0.0871235	0.105783	0.0814277	0.0924298	0.0896535	0.0940697	0.0999905	0.0812927	0.0634593	0.0723167	0.10419	0.107492	0.0976154	0.0944306	0.0879925	0.0853245	0.095011	0.0918526	0.0921398	0.089559	0.0867879	0.0756128	0.0865962	0.114888	0.116358	0.115897
0.0870292	0.0997009	0.0969482	0.077118	0.0877574	0.106288	0.0820586	0.0923746	0.090824	0.0955844	0.100046	0.081364	0.063212	0.0724766	0.104259	0.107842	0.0976969	0.0945683	0.0879555	0.0851825	0.0950157	0.0918232	0.0921786	0.0895859	0.0868143	0.0756098	0.0866246	0.114923	0.116389	0.115929
0.084076	0.104224	0.0958592	0.0735941	0.088272	0.106701	0.0813958	0.0920329	0.0914362	0.0964654	0.10002	0.0813411	0.0629564	0.0723431	0.104058	0.108187	0.0977647	0.0947058	0.0879891	0.0850481	0.0950187	0.0917941	0.092218	0.0896127	0.0868406	0.0756074	0.0866532	0.114958	0.11642	0.115962
0.0809556	0.10585	0.0948418	0.0711332	0.0880136	0.10509	0.0804824	0.0926676	0.0917134	0.0968163	0.0997753	0.0812459	0.0626784	0.0722274	0.103863	0.108528	0.0978196	0.094843	0.0880586	0.0849265	0.0950199	0.0917654	0.0922583	0.0896395	0.0868669	0.0756053	0.0866822	0.114992	0.116451	0.115994
0.0787352	0.106442	0.0931244	0.0703452	0.0883062	0.104905	0.080171	0.094154	0.0927079	0.0969892	0.100169	0.081155	0.0623774	0.0721446	0.103724	0.108865	0.0978656	0.0949796	0.0881546	0.0848184	0.0950195	0.0917371	0.0922994	0.0896662	0.086893	0.0756038	0.0867114	0.115027	0.116481	0.116026
0.07991	0.107098	0.0903375	0.0686892	0.0873512	0.103962	0.0808032	0.0944434	0.0934955	0.0973806	0.100379	0.0811298	0.0620824	0.0720849	0.103656	0.109198	0.0979106	0.0951155	0.0882703	0.0847234	0.0950176	0.0917095	0.0923416	0.0896928	0.0869189	0.0756028	0.0867409	0.115061	0.116512	0.116059
0.0797474	0.106335	0.0866845	0.0683361	0.0846126	0.102935	0.0819633	0.0947791	0.0941212	0.0985243	0.100359	0.0812038	0.0618374	0.0720425	0.103651	0.109527	0.0979659	0.0952504	0.0883953	0.0846405	0.0950143	0.0916825	0.092385	0.0897194	0.0869445	0.0756023	0.0867708	0.115096	0.116542	0.116091
0.0778549	0.105708	0.0853119	0.0682235	0.08246	0.101127	0.0831664	0.0951829	0.0946307	0.100054	0.100666	0.0813985	0.0616676	0.0720143	0.103686	0.109853	0.0980446	0.0953842	0.0885217	0.084569	0.0950097	0.0916565	0.0924297	0.089746	0.0869697	0.0756023	0.0868009	0.11513	0.116571	0.116124
0.0790745	0.104588	0.084782	0.0672314	0.0815462	0.0991317	0.0833261	0.0957113	0.0949689	0.10071	0.100918	0.0816758	0.0615766	0.0719981	0.103739	0.110176	0.0981589	0.0955165	0.0886455	0.0845083	0.0950038	0.0916316	0.0924761	0.0897725	0.0869943	0.0756027	0.0868313	0.115164	0.116601	0.116156
0.0835988	0.103656	0.0848116	0.0658221	0.080294	0.0990038	0.0839398	0.0955753	0.0954365	0.101226	0.101056	0.0819519	0.0615564	0.0719921	0.103787	0.110494	0.0983169	0.0956471	0.0887655	0.084458	0.0949968	0.0916081	0.0925244	0.089799	0.0870183	0.0756037	0.086862	0.115197	0.11663	0.116189
0.0876194	0.103525	0.0847866	0.0635552	0.0789157	0.099025	0.0847551	0.0951794	0.0963345	0.10198	0.10108	0.0821828	0.0615911	0.0719947	0.103798	0.110807	0.0985051	0.0957755	0.0888819	0.0844178	0.0949887	0.0915861	0.0925748	0.0898256	0.0870416	0.0756052	0.086893	0.115231	0.116659	0.116222
0.0866639	0.102827	0.0852381	0.0615013	0.0772962	0.0987681	0.0853198	0.0947048	0.0971878	0.101732	0.100995	0.0823735	0.0616622	0.0720038	0.103751	0.111114	0.0986311	0.0959015	0.0889954	0.084387	0.0949795	0.091566	0.0926278	0.0898521	0.087064	0.0756071	0.0869243	0.115264	0.116688	0.116255
0.0863541	0.103516	0.0839782	0.058802	0.0747148	0.0979401	0.0856064	0.0940736	0.0976101	0.101617	0.100797	0.0825474	0.0617539	0.0720168	0.103661	0.111417	0.0986047	0.0960245	0.0891067	0.0843652	0.0949693	0.091548	0.0926836	0.0898787	0.0870855	0.0756096	0.0869559	0.115298	0.116716	0.116288
0.0875105	0.102868	0.0848218	0.0570301	0.0719725	0.0970966	0.0844152	0.093911	0.0993532	0.101205	0.100511	0.0827135	0.061855	0.0720302	0.103564	0.111716	0.0985499	0.0961442	0.0892167	0.0843513	0.0949582	0.0915322	0.0927426	0.0899053	0.087106	0.0756125	0.0869877	0.115331	0.116745	0.116321
0.0912704	0.102202	0.0861629	0.0560906	0.0707503	0.0966238	0.0841995	0.0936626	0.10041	0.100932	0.10021	0.0828656	0.0619572	0.0720392	0.10348	0.112015	0.0985553	0.0962602	0.0893259	0.0843444	0.094946	0.0915188	0.092805	0.0899319	0.0871255	0.0756159	0.0870197	0.115364	0.116773	0.116354
0.0954099	0.101271	0.0880229	0.057227	0.0702881	0.0964283	0.0842322	0.0949261	0.101424	0.100641	0.0999396	0.0829945	0.0620538	0.0720385	0.103417	0.112323	0.0986144	0.0963721	0.089435	0.0843435	0.0949329	0.0915079	0.0928704	0.0899586	0.0871438	0.0756197	0.0870521	0.115396	0.1168	0.116387
0.0991123	0.0972788	0.0902834	0.057804	0.0691045	0.096356	0.0842945	0.0956098	0.102323	0.0996745	0.0996779	0.083097	0.0621378	0.0720244	0.103372	0.112655	0.0987084	0.0964796	0.0895444	0.0843481	0.0949188	0.0914997	0.0929376	0.0899854	0.0871609	0.075624	0.0870846	0.115429	0.116828	0.11642
0.103281	0.0964089	0.0910576	0.0591319	0.0682292	0.0952032	0.0846768	0.0959283	0.103268	0.0987246	0.0994091	0.0831781	0.0622023	0.0719966	0.103343	0.113023	0.0988239	0.0965824	0.0896545	0.0843578	0.0949037	0.0914942	0.0930038	0.0900122	0.0871769	0.0756288	0.0871174	0.115461	0.116855	0.116453
0.105304	0.0962451	0.0918547	0.0604148	0.0687397	0.0929718	0.0849364	0.0950516	0.104447	0.0991186	0.0991186	0.0832478	0.0622429	0.0719602	0.103324	0.113417	0.0989525	0.0966805	0.0897654	0.084373	0.0948875	0.0914915	0.0930636	0.0900392	0.0871916	0.075634	0.0871505	0.115493	0.116881	0.116487
0.105079	0.0932716	0.0941091	0.0649706	0.0701386	0.0895635	0.084745	0.0950847	0.105569	0.0999657	0.0987727	0.083305	0.0622645	0.071923	0.103312	0.113758	0.0990887	0.0967738	0.0898774	0.0843948	0.0948702	0.0914919	0.0931087	0.0900662	0.0872051	0.0756396	0.0871837	0.115525	0.116908	0.11652
0.106539	0.0925879	0.0944692	0.0668771	0.0722142	0.0881239	0.0842612	0.0950968	0.106578	0.10073	0.0983753	0.083245	0.0622841	0.0718928	0.103304	0.113989	0.099229	0.0968621	0.0899907	0.0844244	0.0948516	0.0914954	0.0931305	0.0900934	0.0872173	0.0756457	0.0872172	0.115557	0.116933	0.116553
0.104971	0.091832	0.0986678	0.0685615	0.0743717	0.0865819	0.0833062	0.0947157	0.107817	0.101721	0.0979402	0.0829203	0.0623268	0.0718748	0.103295	0.114163	0.0993709	0.0969453	0.0901054	0.0844634	0.0948315	0.0915027	0.0931245	0.0901206	0.0872283	0.0756522	0.0872508	0.115588	0.116959	0.116587
0.102871	0.0930366	0.0965022	0.0714627	0.0753892	0.0847223	0.0835406	0.093844	0.109223	0.102837	0.0974614	0.0826691	0.0624177	0.0718718	0.103283	0.114337	0.0995129	0.0970233	0.0902215	0.0845125	0.0948099	0.0915143	0.0930948	0.090148	0.087238	0.0756591	0.0872846	0.115619	0.116984	0.116621
0.102116	0.0919769	0.0917281	0.074783	0.075894	0.0824493	0.0841047	0.0935076	0.10994	0.104076	0.0969288	0.082596	0.0625818	0.0718855	0.103264	0.114525	0.0996541	0.0970956	0.090339	0.0845714	0.0947864	0.0915309	0.0930514	0.0901755	0.0872465	0.0756664	0.0873187	0.115649	0.117009	0.116654
0.103448	0.0918276	0.0906984	0.0762473	0.0761982	0.0807496	0.0844436	0.0932654	0.110688	0.104959	0.0963769	0.0826595	0.0627775	0.07192	0.10324	0.11473	0.099794	0.0971628	0.090458	0.0846388	0.0947609	0.0915534	0.0930049	0.0902032	0.0872537	0.0756741	0.0873529	0.11568	0.117033	0.116688
0.102476	0.0914907	0.0911456	0.0753407	0.0769838	0.079941	0.0842785	0.0929408	0.111167	0.10626	0.096992	0.0827963	0.0627417	0.0719906	0.10322	0.114949	0.0999323	0.0972289	0.0905784	0.0847126	0.094733	0.0915826	0.0929621	0.090231	0.0872598	0.0756822	0.0873872	0.11571	0.117057	0.116722
0.100185	0.0911376	0.0939908	0.0760297	0.0770824	0.0793079	0.085736	0.0925137	0.111592	0.10793	0.0968251	0.0829191	0.0625605	0.0721443	0.103218	0.115178	0.100069	0.0973131	0.0907	0.0847907	0.0947025	0.0916189	0.092926	0.090259	0.0872646	0.0756908	0.0874217	0.115739	0.117081	0.116756
0.0985826	0.0910057	0.0944007	0.0779994	0.0765324	0.0786362	0.0866844	0.0929269	0.111901	0.108913	0.0966512	0.082981	0.0624235	0.0724636	0.103249	0.115415	0.100204	0.0974587	0.0908229	0.0848712	0.094669	0.0916623	0.0928974	0.0902871	0.0872682	0.0756997	0.0874563	0.115769	0.117104	0.11679
0.0967345	0.0904715	0.0943447	0.0804312	0.0752738	0.0782933	0.0879588	0.0922626	0.112012	0.109688	0.0966808	0.0829689	0.0623648	0.0729162	0.103321	0.115658	0.100337	0.0973224	0.0909469	0.0849527	0.0946322	0.091712	0.0928757	0.0903155	0.0872708	0.0757091	0.0874911	0.115797	0.117126	0.116824
0.0933083	0.089085	0.094382	0.0820297	0.0748512	0.0781539	0.0885176	0.0916826	0.111809	0.11125	0.096854	0.0828784	0.0624501	0.0732825	0.103427	0.115905	0.100469	0.0969705	0.0910717	0.0850341	0.0945918	0.0917668	0.0928598	0.090344	0.0872722	0.0757189	0.087526	0.115826	0.117148	0.116859
0.0923537	0.0878238	0.0938441	0.0827442	0.0755398	0.0784765	0.0887983	0.0906072	0.111208	0.112147	0.0970976	0.082711	0.0627647	0.073501	0.103554	0.116154	0.100598	0.0968399	0.0911972	0.0851144	0.0945474	0.0918247	0.0928486	0.0903726	0.0872725	0.0757291	0.0875609	0.115854	0.11717	0.116893
0.0895405	0.0849038	0.0934601	0.082808	0.0761491	0.0793548	0.088448	0.0894161	0.111571	0.111808	0.0973227	0.0824816	0.0630364	0.0736705	0.103683	0.116404	0.100725	0.096839	0.0913232	0.0851932	0.0944992	0.0918836	0.0928413	0.0904015	0.0872718	0.0757397	0.087596	0.115881	0.117191	0.116928
0.0834902	0.0852721	0.0923052	0.0833576	0.0758469	0.0800884	0.0885259	0.0887089	0.111836	0.111407	0.0974959	0.0822133	0.0631035	0.0739078	0.1038	0.116653	0.100847	0.0968853	0.0914494	0.08527	0.094447	0.0919416	0.0928369	0.0904306	0.0872701	0.0757508	0.0876312	0.115907	0.117212	0.116962
0.0805452	0.0816159	0.0902231	0.085318	0.0772432	0.0801652	0.0881688	0.0880655	0.112165	0.111982	0.0976296	0.0819135	0.0631106	0.074247	0.103894	0.116901	0.100964	0.0969392	0.0915756	0.0853445	0.0943914	0.091997	0.0928347	0.0904599	0.0872674	0.0757624	0.0876664	0.115933	0.117232	0.116997
0.0776683	0.0778073	0.088972	0.0862136	0.0780063	0.0818408	0.0881637	0.0869082	0.113018	0.111733	0.0976848	0.0815629	0.0631453	0.0744806	0.103957	0.117146	0.101074	0.0969864	0.0917014	0.0854166	0.0943331	0.0920484	0.0928342	0.0904893	0.0872638	0.0757744	0.0877017	0.115959	0.117251	0.117031
0.0747362	0.0770731	0.0888993	0.0851641	0.078334	0.0822609	0.0886174	0.0857186	0.114275	0.111343	0.0976132	0.0811521	0.0632697	0.0745715	0.103982	0.117387	0.101174	0.0970227	0.0918266	0.0854862	0.0942733	0.0920952	0.0928348	0.090519	0.0872594	0.075787	0.087737	0.115983	0.11727	0.117066
0.0723007	0.0758468	0.0884466	0.0849728	0.0781726	0.0822424	0.0894828	0.0844356	0.114811	0.11089	0.0974226	0.0807124	0.0635278	0.0746168	0.103967	0.117623	0.101265	0.0970445	0.0919509	0.0855531	0.0942135	0.0921368	0.0928361	0.0905489	0.0872541	0.0758	0.0877724	0.116006	0.117289	0.117101
0.0735093	0.0738286	0.0860396	0.0843814	0.0792372	0.0817453	0.0905724	0.0831888	0.115792	0.110597	0.0971542	0.0802352	0.0637847	0.0746235	0.103915	0.117852	0.101343	0.0970338	0.0920741	0.0856175	0.0941555	0.0921731	0.0928378	0.090579	0.087248	0.0758137	0.0878078	0.116029	0.117307	0.117136
0.0767148	0.0747357	0.0841805	0.0858591	0.0814103	0.0812301	0.0917191	0.0824906	0.117212	0.110397	0.0968033	0.0797695	0.0638962	0.0745636	0.103838	0.118073	0.101409	0.0968808	0.0921958	0.0856794	0.0941011	0.0922043	0.0928395	0.0906093	0.0872412	0.0758279	0.0878432	0.11605	0.117324	0.117171
0.0764525	0.0775027	0.0828983	0.0884166	0.0826526	0.0808315	0.0927671	0.0819646	0.117675	0.110083	0.0958036	0.0796156	0.063976	0.0744491	0.103753	0.118286	0.101462	0.0962698	0.092316	0.0857388	0.094052	0.0922304	0.0928411	0.0906398	0.0872337	0.0758427	0.0878787	0.116071	0.117341	0.117207
0.0767269	0.0769864	0.0814984	0.0905571	0.0824913	0.0803522	0.0935969	0.0823666	0.117961	0.109555	0.094564	0.0796322	0.064086	0.0743214	0.103662	0.118489	0.101503	0.0959206	0.0924344	0.085796	0.0940095	0.0922518	0.0928422	0.0906705	0.0872255	0.0758582	0.0879142	0.116089	0.117357	0.117242
0.0772979	0.0758339	0.0811508	0.092875	0.0820874	0.0810894	0.0940558	0.0828299	0.117902	0.109059	0.0937275	0.0796507	0.0642324	0.0741976	0.103541	0.118681	0.10153	0.0959075	0.0925511	0.0858509	0.0939741	0.0922688	0.0928426	0.0907014	0.0872167	0.0758744	0.0879496	0.116107	0.117373	0.117277
0.0768602	0.0741202	0.0823222	0.0940653	0.0821472	0.0809405	0.0941267	0.0845622	0.117396	0.108822	0.0927754	0.0795786	0.0644099	0.0740648	0.103405	0.11886	0.101545	0.0959703	0.0926659	0.0859039	0.0939462	0.0922816	0.0928423	0.0907325	0.0872073	0.0758914	0.087985	0.116122	0.117389	0.117313
0.0796017	0.0743058	0.0829956	0.095485	0.0823848	0.0828334	0.0928231	0.0849452	0.116754	0.108967	0.0916595	0.0794211	0.0646124	0.0738958	0.103879	0.119026	0.101547	0.0960573	0.0927789	0.085955	0.0939255	0.0922906	0.0928409	0.0907637	0.0871974	0.0759092	0.0880205	0.116136	0.117404	0.117349
0.0812677	0.07388	0.0840755	0.0960172	0.081981	0.0839315	0.091918	0.0856056	0.116517	0.109403	0.0904891	0.079281	0.0648364	0.0736488	0.104179	0.119178	0.101538	0.0961558	0.0928903	0.0860043	0.0939114	0.0922961	0.0928383	0.0907952	0.0871869	0.0759278	0.0880559	0.116148	0.117418	0.117384
0.0845228	0.0721332	0.0832113	0.0936788	0.0822302	0.0835829	0.0911718	0.0856854	0.116195	0.109342	0.0893714	0.0791914	0.0650819	0.0732668	0.104248	0.119315	0.101518	0.0962609	0.0930001	0.0860521	0.0939032	0.0922983	0.0928344	0.0908268	0.0871761	0.0759474	0.0880912	0.116158	0.117432	0.11742
0.0849285	0.0700738	0.0832975	0.0908326	0.0832306	0.0849253	0.0904698	0.0856452	0.115648	0.10897	0.0883948	0.0791427	0.0653525	0.0726921	0.104191	0.119439	0.101487	0.0963703	0.0931086	0.0860985	0.0939002	0.0922975	0.092829	0.0908586	0.0871647	0.075968	0.0881266	0.116165	0.117446	0.117456
0.0874343	0.0705077	0.0829034	0.0886903	0.0830325	0.0856202	0.0901632	0.085496	0.114959	0.108608	0.0876883	0.0791267	0.065651	0.0717155	0.104115	0.119552	0.101447	0.0964824	0.0932161	0.0861436	0.0939015	0.092294	0.092822	0.0908906	0.087153	0.0759896	0.0881618	0.116169	0.117459	0.117493
0.0885556	0.0705633	0.0814607	0.0861314	0.0827783	0.0857844	0.0892611	0.0852894	0.114254	0.108257	0.0870992	0.0791467	0.0659721	0.0703514	0.104126	0.119657	0.101398	0.0965961	0.0933227	0.0861875	0.0939064	0.0922879	0.0928132	0.0909227	0.0871409	0.0760124	0.0881971	0.116171	0.117473	0.117529
0.0871748	0.0718486	0.0800274	0.0854535	0.0822711	0.0858832	0.0881776	0.0850799	0.113493	0.108344	0.0869058	0.0792185	0.0662998	0.0693621	0.104231	0.119759	0.101341	0.0967105	0.0934289	0.0862304	0.0939143	0.0922794	0.0928025	0.0909549	0.0871285	0.0760364	0.0882323	0.11617	0.117485	0.117565
0.0829083	0.0729179	0.0818241	0.0846793	0.0822631	0.0868352	0.086938	0.084872	0.112656	0.108509	0.0868126	0.0793624	0.0666185	0.0687956	0.104398	0.119862	0.101277	0.096825	0.0935347	0.0862723	0.0939247	0.0922688	0.0927898	0.0909872	0.0871158	0.0760617	0.0882674	0.116165	0.117498	0.117602
0.0804927	0.0726101	0.0855607	0.0841079	0.0812011	0.0882127	0.0872947	0.0848434	0.112172	0.108626	0.0858944	0.0795475	0.0669306	0.068451	0.104598	0.119968	0.101206	0.0969392	0.0936407	0.0863135	0.0939372	0.0922562	0.0927749	0.0910197	0.0871028	0.0760884	0.0883024	0.116158	0.117511	0.117638
0.0804474	0.0729229	0.0878669	0.0826305	0.079753	0.0887611	0.08599	0.0853342	0.111995	0.108147	0.0848937	0.0796522	0.0672586	0.0683184	0.104818	0.120078	0.101129	0.0970526	0.0937471	0.086354	0.0939515	0.0922418	0.0927576	0.0910523	0.0870896	0.0761165	0.0883374	0.116148	0.117523	0.117675
0.07768	0.0710768	0.0877434	0.0806952	0.0779736	0.0897223	0.0839646	0.0858981	0.111934	0.10852	0.0839336	0.0796352	0.0676081	0.0675016	0.105062	0.120193	0.101046	0.097165	0.0938543	0.0863939	0.0939671	0.0922256	0.0927377	0.0910849	0.0870761	0.0761461	0.0883723	0.116135	0.117535	0.117712
0.0744104	0.0706653	0.0885879	0.0782115	0.07707	0.0907849	0.0823384	0.086053	0.111889	0.109087	0.0830671	0.0795463	0.0679092	0.0671022	0.105339	0.120311	0.10096	0.0972762	0.0939628	0.0864333	0.093984	0.092208	0.092715	0.0911177	0.0870625	0.0761772	0.0884072	0.11612	0.117547	0.117749
0.073034	0.0699309	0.089529	0.0785108	0.0754766	0.0915843	0.0805293	0.0859468	0.111806	0.109604	0.082319	0.0794074	0.0681	0.0669184	0.105664	0.12043	0.10087	0.097386	0.0940729	0.0864724	0.0940019	0.0921889	0.0926892	0.0911505	0.0870487	0.0762098	0.088442	0.116103	0.11756	0.117786
0.079412	0.0695374	0.089422	0.0773937	0.0759191	0.092181	0.079403	0.0874905	0.111675	0.110111	0.0816687	0.0792217	0.0682389	0.0667014	0.106048	0.120548	0.100779	0.0974943	0.0941853	0.0865112	0.0940207	0.0921685	0.0926599	0.0911833	0.0870347	0.076244	0.0884766	0.116085	0.117572	0.117824
0.085503	0.0700186	0.0898576	0.0754416	0.0756275	0.0933591	0.0787317	0.0872442	0.11159	0.110518	0.0810781	0.0790195	0.0683161	0.0663648	0.106459	0.120663	0.100689	0.097601	0.0943006	0.0865499	0.0940403	0.092147	0.0926266	0.0912162	0.0870206	0.0762798	0.0885113	0.116066	0.117584	0.117861
0.0863578	0.0712858	0.0893053	0.0722228	0.0758447	0.0941089	0.0779128	0.0887174	0.11207	0.110045	0.0805221	0.0793037	0.0686612	0.0661389	0.106809	0.120774	0.100602	0.0977061	0.0944193	0.0865885	0.0940606	0.0921245	0.0925885	0.0912492	0.0870064	0.076317	0.0885458	0.116048	0.117597	0.117899
0.089409	0.0720983	0.0878444	0.0701661	0.0751525	0.0934702	0.0765511	0.089053	0.112951	0.110038	0.0800896	0.0802369	0.0694327	0.0660848	0.107058	0.120877	0.100521	0.0978096	0.0945422	0.0866272	0.0940814	0.092101	0.0925447	0.0912821	0.0869921	0.0763557	0.0885803	0.116031	0.11761	0.117937
0.090986	0.0756002	0.0870635	0.0680541	0.0750504	0.0944701	0.0744562	0.088144	0.113068	0.109978	0.0783706	0.0802867	0.0699792	0.0661256	0.107248	0.120973	0.100448	0.0979115	0.0946699	0.0866661	0.0941029	0.0920767	0.092494	0.0913151	0.0869777	0.0763957	0.0886146	0.116016	0.117623	0.117975
0.0890477	0.0771509	0.0861965	0.0669397	0.0756215	0.095063	0.0744735	0.0881011	0.112017	0.109844	0.0777443	0.0803386	0.070618	0.066214	0.107394	0.121059	0.100384	0.0980117	0.0948027	0.0867054	0.0941249	0.0920518	0.0924348	0.091348	0.0869633	0.0764368	0.0886489	0.116004	0.117636	0.118013
0.0885039	0.077924	0.0834341	0.0671614	0.0751041	0.0966921	0.0742512	0.0880071	0.111006	0.109638	0.0771643	0.0803735	0.071376	0.0663282	0.107452	0.121134	0.100329	0.0981103	0.0949405	0.0867452	0.0941473	0.0920262	0.0923659	0.091381	0.0869489	0.0764788	0.0886831	0.115995	0.11765	0.118051
0.0851275	0.0766276	0.0805393	0.0672482	0.0759722	0.0964739	0.0751238	0.0884955	0.110283	0.109412	0.0766482	0.0803274	0.0723713	0.0664574	0.107381	0.121198	0.100284	0.0982072	0.095083	0.0867856	0.0941703	0.0920001	0.0922875	0.0914139	0.0869345	0.0765215	0.0887173	0.11599	0.117664	0.118089
0.0815842	0.0738106	0.0783472	0.067622	0.0750228	0.0961545	0.0761246	0.0899245	0.109669	0.109214	0.0762145	0.0801867	0.073418	0.0665955	0.107221	0.121251	0.100249	0.0983024	0.0952286	0.0868267	0.0941937	0.0919736	0.0922047	0.0914468	0.08692	0.0765647	0.0887513	0.115988	0.117678	0.118128
0.0785418	0.07471	0.0768938	0.0671674	0.0749343	0.0965252	0.0764982	0.0912503	0.109356	0.108988	0.0758758	0.0800016	0.0741673	0.0667384	0.107046	0.121293	0.100223	0.0983959	0.0953754	0.0868688	0.0942176	0.0919469	0.092134	0.0914796	0.0869056	0.0766079	0.0887853	0.11599	0.117693	0.118167
0.0790663	0.0756677	0.077226	0.067016	0.0749597	0.0974852	0.0766338	0.0920055	0.10856	0.108577	0.0756445	0.0798764	0.0745539	0.0668825	0.106897	0.121324	0.100207	0.0984875	0.0955206	0.086912	0.0942419	0.0919198	0.0921039	0.0915125	0.0868913	0.0766511	0.0888192	0.115996	0.117708	0.118205
0.0804317	0.0763277	0.0804197	0.0684694	0.0743463	0.0974636	0.0768671	0.0935768	0.106844	0.107965	0.0755226	0.0800927	0.0746212	0.0670247	0.106784	0.121343	0.100199	0.098577	0.0956615	0.0869564	0.0942667	0.0918927	0.0921356	0.0915453	0.0868769	0.0766938	0.088853	0.116005	0.117723	0.118244
0.0826671	0.0773894	0.0804509	0.0707061	0.0749365	0.0967864	0.0773144	0.094532	0.105833	0.106299	0.0754941	0.0796075	0.0750405	0.0671627	0.106705	0.12135	0.100199	0.0986643	0.0957954	0.0870023	0.094292	0.0918655	0.0922164	0.0915781	0.0868627	0.0767357	0.0888868	0.116017	0.117739	0.118284
0.0818928	0.0783586	0.0802292	0.0722089	0.0753015	0.0974386	0.0783114	0.0963781	0.104884	0.104781	0.0755508	0.0794217	0.0756863	0.0672956	0.106657	0.121345	0.100206	0.0987491	0.0959205	0.0870498	0.0943179	0.0918383	0.0923135	0.0916108	0.0868486	0.0767767	0.0889205	0.116033	0.117756	0.118323
0.0829903	0.0807124	0.0816379	0.072936	0.0766839	0.0974718	0.0793262	0.0980429	0.103902	0.103921	0.0757356	0.0793112	0.0764105	0.0674235	0.106637	0.121324	0.10022	0.0988312	0.0960359	0.0870989	0.0943444	0.0918111	0.0924044	0.0916435	0.0868345	0.0768164	0.0889541	0.116051	0.117773	0.118363
0.0820522	0.0806222	0.0833657	0.073168	0.0780621	0.0979661	0.0789802	0.0994287	0.101986	0.103346	0.0761931	0.0792647	0.0771672	0.0675477	0.106645	0.121285	0.100239	0.0989102	0.0961416	0.08715	0.0943715	0.0917841	0.0924815	0.0916762	0.0868206	0.0768546	0.0889876	0.116071	0.11779	0.118402
0.0830517	0.0815098	0.0850241	0.0729732	0.0787314	0.097939	0.0798391	0.100107	0.101843	0.102847	0.0768648	0.0793231	0.0779362	0.0676702	0.106677	0.121221	0.100261	0.0989855	0.0962383	0.0872031	0.0943996	0.0917573	0.0925451	0.0917088	0.0868068	0.0768913	0.0890211	0.116094	0.117808	0.118442
0.0808435	0.0815005	0.0864854	0.0738809	0.0792056	0.097482	0.0819943	0.101145	0.100778	0.102437	0.0769285	0.0795474	0.0787052	0.0677931	0.106734	0.121124	0.100287	0.0990567	0.0963267	0.0872583	0.0944286	0.0917307	0.0925975	0.0917415	0.0867931	0.0769262	0.0890545	0.116119	0.117826	0.118482
0.0756524	0.0824876	0.0870461	0.074126	0.0776269	0.0975016	0.0829501	0.102445	0.0998268	0.102322	0.0756527	0.0799471	0.079467	0.0679182	0.106812	0.120979	0.100314	0.0991231	0.0964082	0.0873156	0.0944589	0.0917045	0.0926414	0.0917741	0.0867796	0.0769593	0.0890879	0.116146	0.117845	0.118523
0.0723531	0.0832487	0.0880555	0.0752553	0.0763771	0.0979121	0.0826511	0.103478	0.0990809	0.102621	0.0755669	0.0804197	0.0802354	0.0680464	0.106907	0.12078	0.100343	0.0991842	0.096484	0.0873752	0.0944908	0.0916785	0.0926789	0.0918067	0.0867663	0.0769906	0.0891212	0.116174	0.117864	0.118563
0.0711136	0.0828488	0.0873769	0.0736325	0.0754023	0.0971293	0.0840358	0.105014	0.0983362	0.10305	0.0755672	0.0808522	0.0820688	0.0681767	0.107014	0.120538	0.100372	0.0992395	0.096555	0.0874368	0.0945249	0.0916528	0.0927116	0.0918394	0.0867531	0.07702	0.0891544	0.116203	0.117884	0.118604
0.0736017	0.0823758	0.0872958	0.0738787	0.0723221	0.096045	0.0836393	0.105073	0.0974946	0.103358	0.0755862	0.0812426	0.0831002	0.0683047	0.107125	0.120299	0.100401	0.0992889	0.0966223	0.0875006	0.0945617	0.0916276	0.0927407	0.0918721	0.0867401	0.0770477	0.0891876	0.116234	0.117904	0.118644
0.0746364	0.0814481	0.0865614	0.0723868	0.0706148	0.0950475	0.0841574	0.105626	0.0961797	0.103607	0.0755233	0.0817665	0.084277	0.0684179	0.107234	0.120103	0.100429	0.0993334	0.0966868	0.0875662	0.0946023	0.0916027	0.092767	0.0919048	0.0867274	0.0770735	0.0892207	0.116266	0.117925	0.118685
0.0754713	0.0811185	0.085295	0.0712295	0.0692999	0.093493	0.0855742	0.104593	0.0947044	0.103762	0.0752152	0.08256	0.0853131	0.0684941	0.107333	0.119958	0.100457	0.0993756	0.0967493	0.0876335	0.094648	0.0915782	0.0927911	0.0919377	0.0867148	0.0770976	0.0892538	0.116299	0.117946	0.118727
0.0768574	0.0813004	0.0845636	0.0721802	0.0688251	0.0933815	0.0870984	0.104653	0.0939701	0.103687	0.0749663	0.0832044	0.0861876	0.068514	0.107418	0.119852	0.100482	0.0994208	0.0968105	0.0877022	0.0947004	0.091554	0.0928136	0.0919706	0.0867025	0.0771201	0.0892869	0.116333	0.117967	0.118768
0.0803061	0.0814084	0.0833579	0.0739045	0.0703346	0.0921545	0.0884531	0.105068	0.0933501	0.10352	0.075123	0.0835269	0.0869193	0.0684848	0.107485	0.119773	0.100502	0.099477	0.0968711	0.0877719	0.094762	0.0915303	0.0928347	0.0920036	0.0866904	0.077141	0.0893199	0.116367	0.117989	0.118809
0.0776329	0.0817457	0.082634	0.0749755	0.0733867	0.091069	0.0895625	0.105702	0.092843	0.103493	0.0754808	0.0835806	0.0875267	0.0684362	0.107531	0.119714	0.100511	0.0995527	0.0969316	0.0878422	0.0948352	0.091507	0.0928547	0.0920367	0.0866786	0.0771603	0.0893529	0.116402	0.118012	0.118851
0.0732216	0.0803349	0.0835267	0.0754868	0.0755693	0.0900243	0.0909719	0.106324	0.0930172	0.103608	0.075925	0.0835286	0.088021	0.0683934	0.10756	0.11967	0.100495	0.0996521	0.0969926	0.0879129	0.0949229	0.091484	0.0928738	0.09207	0.0866671	0.0771783	0.0893858	0.116438	0.118034	0.118893
0.0700785	0.0801662	0.0829203	0.076557	0.0757066	0.0885416	0.0911532	0.106744	0.0931578	0.103869	0.0764313	0.0836373	0.0883659	0.0683666	0.10758	0.119638	0.100424	0.099772	0.0970548	0.0879834	0.095027	0.0914614	0.0928921	0.0921034	0.0866558	0.077195	0.0894187	0.116475	0.118057	0.118935
0.0669705	0.0780872	0.0804699	0.0780484	0.0784552	0.0866468	0.0913849	0.10692	0.0931856	0.103802	0.0770105	0.0840068	0.088401	0.0683527	0.10771	0.119616	0.100272	0.0999047	0.0971185	0.0880533	0.0951477	0.0914391	0.0929097	0.0921371	0.0866448	0.0772104	0.0894516	0.116512	0.118081	0.118978
0.0647548	0.0757428	0.0799579	0.0772748	0.0793747	0.0844901	0.0926341	0.106709	0.0933883	0.103222	0.0776057	0.0845296	0.0884273	0.068335	0.107958	0.119598	0.100061	0.100044	0.0971845	0.0881225	0.0952818	0.0914172	0.0929266	0.0921709	0.086634	0.0772246	0.0894845	0.116549	0.118105	0.11902
0.0654324	0.0738515	0.0785947	0.0757886	0.0797271	0.0814435	0.0925352	0.106179	0.0937293	0.102647	0.0780429	0.0851394	0.0888316	0.0681416	0.107731	0.119574	0.0998651	0.100186	0.0972532	0.0881905	0.0954226	0.0913955	0.0929431	0.0922051	0.0866236	0.0772377	0.0895173	0.116587	0.118129	0.119063
0.0658977	0.0726857	0.0780721	0.075762	0.0802533	0.0776362	0.0931182	0.105522	0.09381	0.102099	0.0782811	0.0858218	0.0893077	0.0690902	0.107514	0.119527	0.0997211	0.100331	0.0973252	0.0882573	0.095562	0.0913742	0.092959	0.0922394	0.0866135	0.0772498	0.0895501	0.116625	0.118153	0.119106
0.0653804	0.0731317	0.0766601	0.0741736	0.0810771	0.0756048	0.0933528	0.104281	0.0942412	0.101562	0.0783584	0.0865627	0.089776	0.0690465	0.107283	0.119442	0.099625	0.100476	0.097401	0.0883226	0.0956928	0.091353	0.0929744	0.0922741	0.0866038	0.0772609	0.0895829	0.116663	0.118178	0.119149
0.0634194	0.074393	0.0739972	0.0744342	0.0815329	0.0729365	0.0929814	0.103885	0.0946991	0.101035	0.078287	0.087348	0.0902038	0.0690082	0.107062	0.119313	0.0995622	0.100623	0.0974809	0.0883864	0.0958105	0.0913321	0.0929893	0.0923091	0.0865943	0.077271	0.0896157	0.116702	0.118203	0.119192
0.0625554	0.0760948	0.0745457	0.0755951	0.081801	0.0725537	0.0929114	0.103313	0.0949624	0.100495	0.0781415	0.0881657	0.0905904	0.0690271	0.106864	0.119147	0.0995214	0.100771	0.0975654	0.0884488	0.0959135	0.0913114	0.0930038	0.0923444	0.0865853	0.0772801	0.0896485	0.116741	0.118229	0.119236
0.0641379	0.0761595	0.0763748	0.077583	0.0824346	0.0707199	0.093721	0.102911	0.0949491	0.0999067	0.0780314	0.0889942	0.0909951	0.0691	0.106686	0.118943	0.0994954	0.100921	0.0976546	0.0885099	0.0960025	0.0912909	0.0930179	0.0923802	0.0865766	0.0772884	0.0896813	0.116781	0.118255	0.119279
0.063117	0.0779407	0.0780069	0.0782263	0.0820319	0.0697191	0.0936806	0.102837	0.094411	0.0992276	0.0779939	0.0898044	0.0915602	0.0691789	0.106523	0.118689	0.0994798	0.101074	0.0977488	0.0885697	0.096079	0.0912704	0.0930316	0.0924164	0.0865682	0.0772958	0.0897141	0.116821	0.118281	0.119323
0.0640497	0.0795543	0.0791965	0.0788786	0.0827378	0.0697773	0.0942931	0.102801	0.0945639	0.0984251	0.0779716	0.0905921	0.0921838	0.0691869	0.106377	0.118379	0.0994723	0.101228	0.0978478	0.0886284	0.0961449	0.0912501	0.0930449	0.0924531	0.0865603	0.0773023	0.0897469	0.11686	0.118307	0.119367
0.0660249	0.0808933	0.0802444	0.0784841	0.084016	0.0699944	0.0952872	0.102639	0.0949495	0.0975362	0.0780143	0.091382	0.0928461	0.0690927	0.106252	0.118029	0.0994719	0.101385	0.0979515	0.0886862	0.0962021	0.0912299	0.0930578	0.0924904	0.0865527	0.077308	0.0897797	0.1169	0.118334	0.119411
0.0703307	0.0823024	0.0809714	0.0779588	0.084849	0.0703002	0.0950564	0.102401	0.0951925	0.0966035	0.0785955	0.0921622	0.0935265	0.0690129	0.106155	0.117661	0.0994784	0.101543	0.0980596	0.0887432	0.096252	0.0912096	0.0930703	0.0925284	0.0865456	0.0773127	0.0898125	0.116941	0.118361	0.119456
0.0733402	0.0803327	0.0812445	0.0778851	0.0849019	0.0702458	0.0947035	0.102123	0.0952347	0.0956685	0.0785096	0.0928591	0.0942046	0.0690326	0.106094	0.117291	0.0994928	0.101701	0.0981716	0.0887998	0.0962957	0.0911894	0.0930824	0.0925673	0.0865389	0.0773165	0.0898453	0.116981	0.118388	0.1195
0.0749269	0.0792133	0.0814118	0.0781882	0.0851845	0.0691457	0.0946385	0.101853	0.0964606	0.0953691	0.0786907	0.0934525	0.0948667	0.0691372	0.106074	0.116931	0.0995167	0.101862	0.0982869	0.0888559	0.0963343	0.0911692	0.0930942	0.0926073	0.0865326	0.0773193	0.0898781	0.117022	0.118415	0.119545
0.0779748	0.0799568	0.0820931	0.0782825	0.0854271	0.0698944	0.094086	0.101689	0.0964871	0.0949245	0.0789645	0.0939979	0.0955048	0.0693025	0.106098	0.116584	0.0995525	0.102024	0.0984042	0.0889119	0.0963684	0.0911489	0.0931056	0.092649	0.0865268	0.0773211	0.0899109	0.117062	0.118443	0.11959
0.0804405	0.079911	0.0820695	0.0797077	0.0863129	0.0710228	0.0943998	0.101329	0.096693	0.0941826	0.0793059	0.0945422	0.0961159	0.0695194	0.106163	0.116247	0.0996028	0.102191	0.0985214	0.0889679	0.0963986	0.0911286	0.0931166	0.0926931	0.0865215	0.0773218	0.0899438	0.117103	0.118471	0.119635
0.0803442	0.0786846	0.0826528	0.0800016	0.0862144	0.0725214	0.0957504	0.100778	0.0970079	0.0933359	0.0797519	0.0950886	0.0967014	0.0697868	0.106262	0.11592	0.0996692	0.102363	0.0986338	0.0890239	0.096425	0.0911081	0.0931273	0.0927409	0.0865166	0.0773212	0.0899767	0.117144	0.118499	0.119681
0.0797724	0.0795038	0.0804345	0.079994	0.0859742	0.073929	0.0956586	0.100989	0.0974021	0.0923789	0.0803269	0.0956067	0.0972697	0.0701056	0.106386	0.115597	0.0997505	0.102535	0.0987314	0.0890801	0.096448	0.0910876	0.0931377	0.0927954	0.0865122	0.0773193	0.0900096	0.117185	0.118527	0.119726
0.077176	0.079069	0.0805706	0.0809677	0.0869084	0.0744216	0.0953094	0.101908	0.0978693	0.0916858	0.0810807	0.0960635	0.0978398	0.0704741	0.106531	0.115278	0.0998414	0.102696	0.0987957	0.0891367	0.0964677	0.0910669	0.0931477	0.0928636	0.0865084	0.0773158	0.0900425	0.117226	0.118556	0.119772
0.0766895	0.0788917	0.0800636	0.0815311	0.0881611	0.0759253	0.094692	0.10227	0.0984476	0.0913721	0.0818189	0.0964599	0.0984465	0.0708876	0.106694	0.114961	0.0999324	0.102826	0.0988052	0.0891936	0.096484	0.091046	0.0931574	0.0929665	0.0865051	0.0773105	0.0900755	0.117267	0.118584	0.119818
0.0767072	0.0772616	0.0787457	0.082652	0.0887508	0.0770619	0.0940914	0.102723	0.0991604	0.0907493	0.0819538	0.0967702	0.0991429	0.0713393	0.106872	0.114642	0.100014	0.102914	0.0987643	0.089251	0.0964968	0.0910249	0.0931667	0.0931977	0.0865024	0.0773032	0.0901085	0.117308	0.118613	0.119864
0.0764919	0.0778577	0.0802926	0.0825217	0.0879233	0.0784416	0.0940191	0.102549	0.0989581	0.0902996	0.0823376	0.0967864	0.100029	0.0718206	0.107067	0.114316	0.10008	0.102967	0.098724	0.0893088	0.0965059	0.0910037	0.0931757	0.0939536	0.0865002	0.0772935	0.0901415	0.117349	0.118642	0.11991
0.0726933	0.0795184	0.0831037	0.0814084	0.0898469	0.0790501	0.093988	0.102536	0.0992687	0.0900051	0.0827646	0.0965573	0.101008	0.072322	0.10728	0.113975	0.100131	0.103011	0.098736	0.0893672	0.096511	0.0909823	0.0931845	0.0942759	0.0864986	0.077281	0.0901746	0.11739	0.118672	0.119956
0.0693776	0.0805644	0.0828939	0.0800026	0.0916468	0.0787599	0.0942603	0.102172	0.0999584	0.0896254	0.0830907	0.0963391	0.101449	0.0728343	0.107509	0.113611	0.100168	0.103062	0.0988144	0.0894261	0.0965116	0.0909607	0.0931929	0.0942851	0.0864977	0.0772653	0.0902078	0.117431	0.118702	0.120003
0.0690899	0.0798284	0.0855591	0.0788711	0.0918046	0.078211	0.0944848	0.102866	0.100553	0.0889069	0.083296	0.0961823	0.10163	0.0733486	0.10775	0.113201	0.100196	0.10313	0.0989451	0.0894855	0.0965073	0.0909389	0.093201	0.0942974	0.0864974	0.0772458	0.090241	0.117472	0.118731	0.120049
0.0670089	0.0774632	0.0878575	0.0795934	0.0933718	0.0771234	0.0942558	0.103511	0.101251	0.0878015	0.0834314	0.0960213	0.1017	0.0738575	0.107989	0.112513	0.10022	0.103215	0.099098	0.0895454	0.0964975	0.0909169	0.0932089	0.0943179	0.0864977	0.0772221	0.0902742	0.117513	0.118761	0.120096
0.0663735	0.0767206	0.0887502	0.0800069	0.0938578	0.0781752	0.0960118	0.103911	0.101893	0.0869303	0.0836228	0.0958697	0.101658	0.074355	0.108203	0.11119	0.100243	0.103314	0.0992372	0.0896059	0.0964817	0.0908947	0.0932165	0.0943431	0.0864988	0.0771939	0.0903075	0.117554	0.118792	0.120143
0.0635696	0.0759718	0.0889309	0.0790217	0.0941755	0.0792106	0.095738	0.104147	0.102323	0.086253	0.0839389	0.0959099	0.101462	0.0748362	0.108365	0.110871	0.100267	0.103425	0.0993396	0.0896669	0.0964594	0.0908725	0.0932238	0.0943711	0.0865005	0.0771617	0.0903408	0.117595	0.118822	0.12019
0.0638557	0.074313	0.0893164	0.078541	0.0932824	0.07925	0.0951131	0.103351	0.103042	0.0858154	0.084309	0.0961207	0.101144	0.0752967	0.108444	0.110505	0.100293	0.103545	0.0994031	0.0897284	0.0964307	0.0908501	0.0932309	0.0944007	0.086503	0.0771273	0.0903743	0.117635	0.118853	0.120237
0.0623759	0.0738478	0.0890109	0.0778525	0.0915567	0.0810706	0.0942777	0.103322	0.103862	0.0857054	0.0847056	0.0963651	0.100994	0.0757321	0.10838	0.11013	0.100322	0.10367	0.0994369	0.0897904	0.0963968	0.0908277	0.0932378	0.0944314	0.0865063	0.0770961	0.0904077	0.117676	0.118884	0.120285
0.0620658	0.0762586	0.0881001	0.0788923	0.0900294	0.0817139	0.0938324	0.103815	0.10467	0.0858292	0.0850012	0.0965883	0.101257	0.0761376	0.107731	0.109757	0.100354	0.103799	0.0994506	0.0898529	0.0963602	0.0908053	0.0932445	0.0944627	0.0865103	0.077079	0.0904413	0.117717	0.118915	0.120332
0.0628652	0.0760172	0.0860721	0.0799211	0.0893858	0.082092	0.0937272	0.104552	0.104529	0.0859227	0.0845098	0.0967733	0.101336	0.0765077	0.107092	0.109393	0.100389	0.103927	0.0994513	0.0899158	0.096326	0.090783	0.093251	0.0944945	0.0865152	0.0770925	0.0904749	0.117758	0.118946	0.12038
0.0625349	0.076808	0.083183	0.0822661	0.0884365	0.0821991	0.0943727	0.104948	0.104508	0.0857645	0.0844828	0.0969126	0.101046	0.076835	0.107003	0.109041	0.100426	0.104053	0.0994433	0.0899793	0.0963006	0.0907609	0.0932573	0.0945264	0.0865208	0.077152	0.0905086	0.117798	0.118978	0.120427
0.0639216	0.0757518	0.0828515	0.0838191	0.0880787	0.0826485	0.0948829	0.106269	0.104649	0.0853904	0.0845208	0.0970032	0.100915	0.0771092	0.106883	0.108706	0.100466	0.104172	0.0994295	0.0900432	0.0962909	0.0907391	0.0932634	0.0945586	0.0865273	0.0772575	0.0905424	0.117838	0.11901	0.120475
0.0657514	0.0730571	0.0815932	0.0852159	0.0884761	0.0817934	0.0951068	0.106112	0.104249	0.0848811	0.0845873	0.0970477	0.100864	0.0773133	0.10675	0.10839	0.100508	0.104281	0.0994117	0.0901075	0.0963004	0.0907176	0.0932694	0.0945907	0.0865347	0.0773896	0.0905763	0.117879	0.119042	0.120523
0.0681535	0.0739003	0.0799236	0.0858357	0.0890898	0.0818106	0.0965987	0.105845	0.103836	0.0843012	0.0846867	0.0970594	0.100882	0.0774243	0.106636	0.108101	0.100552	0.104374	0.0993914	0.0901723	0.0963275	0.0906967	0.0932753	0.0946229	0.0865429	0.077524	0.0906102	0.117919	0.119074	0.120571
0.0712156	0.0747003	0.0797734	0.0869302	0.0897583	0.0809952	0.0973425	0.106077	0.10329	0.0837271	0.0848461	0.0970705	0.100961	0.0774346	0.106568	0.107846	0.100599	0.104447	0.0993695	0.0902376	0.0963665	0.0906764	0.0932812	0.0946549	0.0865518	0.0776457	0.0906443	0.117959	0.119107	0.120619
0.0713081	0.0764876	0.0767655	0.0871299	0.0907577	0.0803034	0.0985239	0.106785	0.102423	0.0832219	0.0850951	0.0971428	0.101081	0.0774037	0.106527	0.107645	0.10065	0.104497	0.0993472	0.0903033	0.0964099	0.0906569	0.0932869	0.0946869	0.0865614	0.0777496	0.0906784	0.117998	0.11914	0.120667
0.070822	0.0791471	0.0744314	0.0870065	0.0912806	0.079964	0.0995738	0.107398	0.10156	0.0827865	0.0854566	0.097314	0.101221	0.0774154	0.106243	0.107552	0.100702	0.104526	0.0993252	0.0903695	0.0964511	0.0906383	0.0932926	0.0947187	0.0865715	0.0778368	0.0907126	0.118038	0.119173	0.120715
0.07239	0.0790778	0.0731907	0.0880381	0.0906246	0.0815274	0.0986486	0.107557	0.101264	0.0824154	0.0859395	0.0973353	0.101362	0.0774627	0.105266	0.107685	0.100757	0.104536	0.0993043	0.0904362	0.0964849	0.0906208	0.0932983	0.0947503	0.0865819	0.0779099	0.090747	0.118077	0.119206	0.120763
0.0747067	0.0775307	0.0721711	0.0896433	0.0907278	0.0821097	0.09891	0.108125	0.100922	0.0821632	0.0865328	0.0972264	0.101494	0.0775023	0.10549	0.107886	0.100812	0.104532	0.0992851	0.0905034	0.0965073	0.0906045	0.0933039	0.0947818	0.086592	0.0779719	0.0907814	0.118117	0.11924	0.120812
0.0761771	0.0744305	0.0720326	0.0894468	0.0906086	0.0838575	0.0983741	0.107902	0.100386	0.0818606	0.0872052	0.0971624	0.101607	0.0775296	0.10551	0.107771	0.100863	0.104517	0.0992682	0.0905711	0.0965152	0.0905897	0.0933096	0.094813	0.086601	0.0780253	0.090816	0.118156	0.119274	0.12086
0.0773525	0.0747987	0.0744844	0.0910029	0.09149	0.0860521	0.0977513	0.107315	0.0997343	0.080495	0.0879155	0.0971818	0.101681	0.0775801	0.105472	0.107554	0.1009	0.104497	0.0992539	0.0906394	0.0965058	0.0905763	0.0933153	0.094844	0.0866076	0.0780721	0.0908506	0.118194	0.119309	0.120908
0.0778648	0.0753173	0.0747794	0.0930281	0.0921683	0.0872581	0.0973887	0.106624	0.0989193	0.0793421	0.0885644	0.0974321	0.1017	0.0776918	0.10543	0.107332	0.100913	0.104476	0.0992423	0.0907082	0.0964765	0.0905646	0.093321	0.0948747	0.0866097	0.0781136	0.0908854	0.118233	0.119343	0.120957
0.0778137	0.0747237	0.0745174	0.0938032	0.0930749	0.0880047	0.0972802	0.106256	0.098067	0.0782361	0.0888633	0.0967116	0.101697	0.0778782	0.105404	0.107119	0.100883	0.104459	0.0992331	0.0907775	0.0964249	0.0905546	0.0933267	0.0949052	0.0866043	0.0781511	0.0909203	0.118271	0.119379	0.121005
0.0793936	0.0746673	0.0729298	0.0937554	0.0945347	0.0889084	0.0974273	0.106334	0.0973566	0.0775265	0.0888674	0.096387	0.101755	0.0781363	0.105394	0.106911	0.100802	0.104448	0.0992256	0.0908473	0.0963497	0.0905463	0.0933324	0.0949353	0.0865867	0.0781853	0.0909553	0.11831	0.119414	0.121054
0.0787491	0.0776503	0.0729321	0.092143	0.0950844	0.0894874	0.0982692	0.106531	0.0966291	0.0771608	0.0894116	0.0960965	0.101947	0.0784631	0.105395	0.106706	0.100676	0.104445	0.0992186	0.0909173	0.0962518	0.0905399	0.0933379	0.0949652	0.0865513	0.0782169	0.0909904	0.118348	0.11945	0.121102
0.0785526	0.0795894	0.0735147	0.0916808	0.0960917	0.0898114	0.0978028	0.106762	0.0958879	0.0772592	0.0904502	0.0956568	0.102336	0.0788636	0.105358	0.106502	0.100523	0.104452	0.0992104	0.0909872	0.0961354	0.0905353	0.0933434	0.0949948	0.0864931	0.0782465	0.0910257	0.118385	0.119487	0.121151
0.0784577	0.0819392	0.0741297	0.0904883	0.0956172	0.0914919	0.0978393	0.107774	0.095251	0.0775112	0.0915442	0.0949556	0.103001	0.0793573	0.105246	0.106298	0.100361	0.104469	0.0991992	0.0910568	0.096009	0.0905326	0.0933485	0.0950241	0.0864109	0.0782742	0.0910611	0.118423	0.119524	0.121199
0.0794507	0.0845123	0.0749304	0.0883984	0.096198	0.0915737	0.0976693	0.108611	0.0935401	0.077564	0.0925548	0.0943159	0.103914	0.0800232	0.105138	0.106093	0.100201	0.104496	0.0991829	0.0911252	0.0958832	0.0905315	0.0933531	0.0950531	0.0863101	0.0783006	0.0910966	0.11846	0.119562	0.121247
0.078508	0.0848468	0.0753434	0.0871796	0.0976059	0.091661	0.0980334	0.110172	0.0933274	0.0774702	0.0932859	0.0938551	0.104513	0.0811338	0.10507	0.105886	0.100048	0.104531	0.0991599	0.0911916	0.0957679	0.0905321	0.093357	0.0950817	0.0862026	0.0783257	0.0911323	0.118497	0.1196	0.121296
0.0782163	0.0853578	0.0768436	0.088587	0.0974237	0.0916747	0.0974368	0.110887	0.0933906	0.0772449	0.0937142	0.09348	0.104869	0.082024	0.105044	0.105676	0.0999043	0.104575	0.099129	0.0912548	0.0956686	0.0905343	0.0933599	0.09511	0.0861006	0.0783497	0.0911682	0.118534	0.119638	0.121344
0.0779924	0.0851339	0.0807034	0.0886378	0.0978051	0.091892	0.0964046	0.110822	0.0935979	0.0768008	0.0935697	0.093108	0.105153	0.0824331	0.105056	0.105461	0.0997726	0.104628	0.0990895	0.0913132	0.095587	0.090538	0.0933615	0.0951379	0.0860125	0.0783728	0.0912041	0.118571	0.119678	0.121393
0.0762837	0.0842463	0.0831903	0.0897491	0.0986059	0.09208	0.0948236	0.11027	0.0938591	0.0761235	0.0938918	0.0926933	0.1054	0.0830603	0.105106	0.105235	0.0996544	0.104695	0.0990412	0.0913649	0.0955214	0.090543	0.0933612	0.0951655	0.0859411	0.0783951	0.0912403	0.118607	0.119718	0.121441
0.0768923	0.0831655	0.0860829	0.0911875	0.0992133	0.0924158	0.0927219	0.109766	0.0941747	0.0754394	0.0939457	0.0925294	0.10562	0.0840053	0.105194	0.104993	0.0995518	0.104782	0.0989845	0.0914081	0.0954686	0.0905492	0.0933587	0.0951927	0.0858861	0.0784167	0.0912766	0.118643	0.119759	0.12149
0.0785779	0.0828086	0.0897904	0.0932199	0.0999775	0.0924315	0.0931882	0.109966	0.0945461	0.0744779	0.0942427	0.0934272	0.105821	0.0844659	0.105314	0.104725	0.0994677	0.104903	0.0989199	0.0914412	0.0954253	0.0905564	0.0933536	0.0952195	0.0858454	0.0784376	0.091313	0.118679	0.1198	0.121538
0.0800181	0.0834858	0.0926656	0.0935995	0.100618	0.0920913	0.0924938	0.109572	0.094902	0.0736158	0.0946822	0.0935202	0.106007	0.0848823	0.105457	0.10442	0.0994059	0.105038	0.0988481	0.0914632	0.0953884	0.0905645	0.0933453	0.095246	0.0858167	0.0784578	0.0913497	0.118715	0.119842	0.121586
0.0834114	0.0842009	0.0943938	0.0961937	0.101157	0.0917265	0.0931519	0.108525	0.0952332	0.0730298	0.0951142	0.0935951	0.106179	0.0852732	0.105611	0.104299	0.0993717	0.104874	0.0987698	0.0914744	0.0953548	0.0905733	0.0933337	0.095272	0.0857979	0.0784775	0.0913865	0.11875	0.119885	0.121634
0.0843704	0.0831271	0.0956419	0.0977675	0.101749	0.0917651	0.0936594	0.108026	0.0955582	0.0725474	0.0956096	0.0936156	0.106331	0.0855152	0.105763	0.105159	0.0993704	0.104546	0.0986859	0.0914762	0.0953212	0.0905828	0.0933187	0.0952976	0.0857872	0.0784967	0.0914234	0.118785	0.119929	0.121683
0.0906893	0.0815846	0.0969964	0.098033	0.102667	0.0915947	0.0940229	0.107904	0.0945037	0.0717614	0.0962466	0.0934692	0.106453	0.085377	0.105902	0.105298	0.0994018	0.104381	0.0985969	0.0914708	0.095284	0.0905927	0.0933008	0.0953229	0.0857833	0.0785154	0.0914606	0.118821	0.119974	0.121731
0.0899588	0.0789805	0.0961262	0.0994938	0.104143	0.0916388	0.0945235	0.107927	0.0939752	0.0708172	0.0970873	0.0929941	0.106525	0.0851372	0.106016	0.105433	0.0994446	0.1043	0.0985035	0.0914607	0.0952378	0.090603	0.0932808	0.0953477	0.0857852	0.0785335	0.0914979	0.118855	0.12002	0.121779
0.0911147	0.0788782	0.096823	0.101348	0.105007	0.0920486	0.0950698	0.108039	0.0944746	0.0705208	0.098198	0.0924717	0.106498	0.0848485	0.106098	0.105441	0.0994474	0.104253	0.0984064	0.0914483	0.0951757	0.0906135	0.0932602	0.0953721	0.0857921	0.0785513	0.0915354	0.11889	0.120067	0.121827
0.094282	0.0797048	0.0974684	0.103119	0.105105	0.0927562	0.0952129	0.108131	0.0951313	0.0717621	0.0994602	0.0924832	0.106145	0.0844786	0.106142	0.105364	0.0993791	0.104221	0.0983058	0.0914356	0.095089	0.0906242	0.0932412	0.095396	0.0858035	0.0785687	0.0915731	0.118925	0.120115	0.121875
0.0947223	0.0803387	0.0983024	0.105398	0.105184	0.0925189	0.0949196	0.107927	0.0958945	0.072419	0.100101	0.092916	0.105179	0.0850322	0.106148	0.105262	0.0992681	0.104193	0.0982024	0.091424	0.0949704	0.090635	0.0932263	0.0954196	0.0858189	0.0785858	0.091611	0.118959	0.120164	0.121923
0.0960448	0.0819881	0.0982584	0.1081	0.105699	0.092266	0.0946128	0.107323	0.0962208	0.0724162	0.100642	0.093508	0.104356	0.0851801	0.106121	0.1052	0.0991527	0.104167	0.0980964	0.0914144	0.0948209	0.0906457	0.0932185	0.0954427	0.085838	0.0786025	0.0916491	0.118993	0.120214	0.121971
0.0979291	0.0826839	0.099879	0.109465	0.106207	0.0928381	0.0938375	0.106309	0.096814	0.0720421	0.101157	0.0933806	0.103276	0.0851287	0.10607	0.10524	0.0990501	0.10414	0.0979883	0.0914073	0.0946542	0.0906563	0.0932203	0.0954653	0.0858604	0.0786191	0.0916875	0.119027	0.120266	0.122019
0.100338	0.0837865	0.101412	0.108847	0.104696	0.0934583	0.0935131	0.105254	0.0977603	0.0714628	0.101551	0.0955346	0.102656	0.0847254	0.106005	0.105367	0.0989634	0.104111	0.0978784	0.0914031	0.0944927	0.0906668	0.0932335	0.0954875	0.0858858	0.0786355	0.091726	0.119061	0.120318	0.122066
0.0983809	0.0815745	0.102563	0.11011	0.103307	0.0937867	0.0924872	0.104034	0.0981966	0.0710794	0.101846	0.0963263	0.102393	0.0841449	0.105937	0.1055	0.0988911	0.104079	0.0977669	0.0914017	0.0943599	0.0906771	0.0932584	0.0955093	0.0859137	0.0786519	0.0917647	0.119095	0.120371	0.122114
0.100626	0.0813566	0.101341	0.112025	0.102369	0.095142	0.0915057	0.103069	0.0985141	0.0710936	0.102163	0.0969182	0.102205	0.0839907	0.105874	0.105604	0.0988309	0.104045	0.0976543	0.0914033	0.0942794	0.0906871	0.0932939	0.0955306	0.085944	0.0786684	0.0918036	0.119129	0.120426	0.122162
0.10201	0.0814483	0.0987918	0.113807	0.101553	0.0960058	0.0907857	0.102612	0.0988131	0.0712485	0.10253	0.0973087	0.101913	0.0840011	0.105824	0.105685	0.0987802	0.10401	0.0975406	0.0914078	0.0942777	0.0906968	0.0933381	0.0955515	0.0859761	0.078685	0.0918428	0.119162	0.120482	0.12221
0.100785	0.0830809	0.0968071	0.114958	0.100132	0.0964801	0.0895537	0.102047	0.0991545	0.0718526	0.102932	0.0975802	0.101449	0.0841255	0.105794	0.105756	0.0987368	0.103976	0.0974262	0.0914151	0.094366	0.0907062	0.0933885	0.0955719	0.0860097	0.0787018	0.0918822	0.119196	0.120538	0.122257
0.0992944	0.086346	0.0971721	0.115331	0.100107	0.0970109	0.0880781	0.101235	0.0995067	0.0730655	0.103351	0.0978166	0.100878	0.0843622	0.105788	0.105826	0.0986985	0.103944	0.0973111	0.0914252	0.094503	0.0907152	0.0934426	0.0955919	0.0860445	0.0787191	0.0919218	0.119229	0.120596	0.122305
0.0949016	0.0868166	0.0993287	0.114585	0.10042	0.0961484	0.0863262	0.100214	0.0995364	0.0740356	0.103492	0.098043	0.100437	0.0847119	0.105809	0.105886	0.0986635	0.103919	0.0971952	0.0914382	0.0946207	0.0907239	0.0934985	0.0956114	0.0860803	0.0787369	0.0919616	0.119262	0.120654	0.122352
0.0921789	0.0867776	0.101695	0.115517	0.100655	0.0965835	0.0848784	0.0990927	0.0982452	0.0748078	0.103062	0.0982315	0.100155	0.0851758	0.105851	0.105827	0.0986298	0.103902	0.0970785	0.0914539	0.0946899	0.0907321	0.0935547	0.0956305	0.0861167	0.0787554	0.0920017	0.119296	0.120714	0.122399
0.0921727	0.0855276	0.103061	0.116753	0.10034	0.0964129	0.0835421	0.097737	0.0969409	0.0755947	0.102996	0.0983331	0.0999663	0.0855936	0.105905	0.105206	0.0985954	0.103896	0.0969604	0.0914725	0.0947173	0.0907401	0.0936103	0.0956492	0.0861534	0.0787747	0.092042	0.119329	0.120774	0.122447
0.0938942	0.0835136	0.101732	0.116062	0.0999009	0.0961987	0.082559	0.0963782	0.0962491	0.0764161	0.10313	0.0982547	0.100477	0.0858153	0.105956	0.104946	0.0985586	0.1039	0.0968401	0.0914942	0.0947167	0.0907476	0.0936648	0.0956675	0.0861903	0.078795	0.0920825	0.119362	0.120835	0.122494
0.095003	0.0801812	0.102803	0.115774	0.100204	0.0967196	0.0817991	0.0947924	0.0952187	0.0769905	0.103284	0.0977928	0.100044	0.0859772	0.105988	0.105023	0.0985174	0.103914	0.0967163	0.0915191	0.0946986	0.0907547	0.093718	0.0956853	0.086227	0.0788164	0.0921233	0.119395	0.120896	0.122541
0.0953832	0.0787067	0.105521	0.115951	0.101316	0.09673	0.0807983	0.0923349	0.0945533	0.0775757	0.103141	0.0972614	0.0996533	0.0861519	0.105961	0.105196	0.0984702	0.103937	0.0965869	0.0915476	0.0946694	0.0907616	0.09377	0.0957027	0.0862632	0.078839	0.0921643	0.119429	0.120957	0.122588
0.0959827	0.0786006	0.106978	0.115585	0.100671	0.0966951	0.079127	0.0904016	0.0943407	0.0796605	0.102939	0.0970366	0.0988339	0.0863403	0.105293	0.105411	0.0984152	0.103969	0.0964486	0.0915801	0.0946329	0.090768	0.0938207	0.0957197	0.0862989	0.0788629	0.0922056	0.119462	0.121019	0.122635
0.0957526	0.0775274	0.108769	0.114448	0.0992269	0.0968893	0.0771366	0.0899263	0.0948632	0.0806343	0.101352	0.0968685	0.0980388	0.0865256	0.104489	0.105634	0.0983516	0.104007	0.096297	0.0916172	0.0945913	0.0907742	0.0938703	0.0957363	0.0863336	0.0788883	0.0922471	0.119495	0.121081	0.122683
0.0947699	0.0793734	0.109031	0.113489	0.0982655	0.0950105	0.0754504	0.0877012	0.0950661	0.0819058	0.101062	0.0967643	0.0977278	0.0866938	0.104372	0.105826	0.0982788	0.104052	0.0961267	0.0916596	0.0945457	0.0907801	0.093919	0.0957526	0.0863671	0.0789151	0.0922889	0.119528	0.121143	0.12273
0.0943079	0.079531	0.109844	0.111967	0.0980691	0.0943844	0.0738593	0.0863243	0.0948629	0.0832946	0.100768	0.0979683	0.0974975	0.0868411	0.104253	0.105967	0.0981974	0.104104	0.0959345	0.0917083	0.0944966	0.0907858	0.0939669	0.0957685	0.0863992	0.0789434	0.0923309	0.119562	0.121204	0.122777
0.0938561	0.0803002	0.112252	0.111312	0.097654	0.0942119	0.0730324	0.0838581	0.0947718	0.0847513	0.100666	0.0980318	0.0972825	0.0869728	0.104109	0.106066	0.0981092	0.104164	0.09573	0.0917644	0.094444	0.0907912	0.0940142	0.095784	0.0864295	0.0789732	0.0923732	0.119595	0.121266	0.122823
0.0950128	0.0782374	0.11406	0.111179	0.0988082	0.0941597	0.0728381	0.0821788	0.0949692	0.0859978	0.100957	0.0982935	0.0970714	0.0870985	0.103946	0.106153	0.0980176	0.104236	0.0955503	0.0918293	0.094388	0.0907966	0.0940611	0.0957991	0.086458	0.0790044	0.0924157	0.119628	0.121327	0.12287
0.0972423	0.0814438	0.113975	0.111117	0.0996249	0.0934347	0.0724695	0.0810028	0.094752	0.087167	0.101773	0.0986772	0.0968259	0.0872267	0.10378	0.106243	0.0979268	0.10432	0.095442	0.0919042	0.0943282	0.0908018	0.0941076	0.0958139	0.0864843	0.0790369	0.0924585	0.119662	0.121387	0.122917
0.0947254	0.0846089	0.114244	0.10859	0.0998759	0.0924764	0.0719516	0.0802727	0.0943276	0.0886923	0.102251	0.0984974	0.0963285	0.08736	0.103628	0.106032	0.0978419	0.10441	0.0954007	0.0919905	0.0942644	0.090807	0.0941539	0.0958284	0.0865083	0.0790705	0.0925016	0.119695	0.121447	0.122964
0.0985724	0.0865541	0.115405	0.106815	0.0997878	0.0909316	0.071206	0.0800492	0.093858	0.0896634	0.102611	0.0982202	0.0965781	0.0874944	0.103509	0.105512	0.0977674	0.10448	0.0953664	0.0920889	0.0941964	0.0908122	0.0942	0.0958426	0.0865299	0.079105	0.0925449	0.119729	0.121506	0.123011
0.100941	0.0883208	0.115154	0.104556	0.0989909	0.088659	0.0703206	0.0803335	0.0933588	0.0903761	0.102789	0.098001	0.0966492	0.0876223	0.103425	0.105342	0.0977065	0.104491	0.0956593	0.0921995	0.0941244	0.0908174	0.094246	0.0958565	0.0865489	0.0791401	0.0925885	0.119763	0.121565	0.123058
0.100708	0.0894492	0.113604	0.103715	0.0979556	0.0863065	0.0698224	0.0809369	0.0931892	0.0916094	0.102684	0.0978169	0.0967616	0.0877377	0.103354	0.105284	0.0976599	0.104435	0.0966389	0.0923212	0.0940486	0.0908227	0.0942919	0.0958701	0.0865654	0.0791755	0.0926323	0.119797	0.121622	0.123104
0.101844	0.0928763	0.110122	0.103493	0.0974152	0.0846317	0.0707911	0.0812197	0.0929066	0.0931998	0.10285	0.0976766	0.0968674	0.0878372	0.103245	0.105	0.0976262	0.104345	0.0967595	0.0924519	0.0939698	0.0908282	0.0943377	0.0958835	0.0865794	0.079211	0.0926764	0.11983	0.121679	0.123151
0.103367	0.0953107	0.107991	0.100834	0.0971197	0.0825805	0.0703697	0.0813911	0.092159	0.0945734	0.103246	0.0975906	0.0969635	0.0879148	0.103046	0.103935	0.0976016	0.104255	0.0968043	0.0925889	0.0938889	0.0908339	0.0943835	0.0958965	0.0865908	0.0792463	0.0927208	0.119864	0.121735	0.123198
0.108263	0.098865	0.106023	0.0983709	0.0968204	0.0809979	0.0689552	0.0816238	0.0909972	0.0954619	0.103685	0.0975611	0.0970836	0.0879565	0.10272	0.104086	0.097578	0.104175	0.096829	0.0927288	0.093807	0.0908397	0.0944293	0.0959093	0.0865997	0.0792809	0.0927654	0.119899	0.12179	0.123245
0.108587	0.100385	0.103306	0.0971546	0.0970021	0.0793108	0.0683988	0.0819219	0.0906048	0.095973	0.104063	0.0976852	0.0972475	0.0879477	0.102295	0.104955	0.0975093	0.104104	0.0968447	0.0928692	0.0937254	0.0908458	0.0944751	0.0959219	0.0866062	0.0793147	0.0928103	0.119933	0.121845	0.123291
0.108637	0.100839	0.100302	0.0973588	0.0966156	0.0796875	0.0690429	0.0822465	0.0902869	0.0962858	0.105816	0.0981534	0.0974384	0.087891	0.101847	0.105179	0.0961501	0.104033	0.0968555	0.0930083	0.0936453	0.090852	0.0945209	0.0959343	0.0866104	0.0793473	0.0928555	0.119967	0.121898	0.123338
0.109982	0.100661	0.10007	0.0982772	0.0980588	0.0796247	0.0702011	0.0824745	0.0899613	0.0965256	0.106005	0.0988041	0.0975987	0.0878127	0.10142	0.105129	0.0962084	0.103955	0.0968637	0.0931456	0.0935673	0.0908583	0.0945667	0.0959465	0.0866121	0.0793785	0.0929009	0.120002	0.121951	0.123385
0.112402	0.0993418	0.104096	0.099087	0.0990204	0.0789177	0.0712555	0.0825404	0.0896077	0.0967566	0.106018	0.0994997	0.0976426	0.0877486	0.101021	0.105087	0.096214	0.103861	0.0968704	0.0932815	0.0934921	0.0908648	0.0946124	0.0959584	0.0866114	0.0794081	0.0929466	0.120036	0.122003	0.123431
0.114831	0.100344	0.106619	0.101102	0.0996236	0.0787417	0.0711905	0.0824244	0.088766	0.0970017	0.105958	0.10021	0.0975014	0.0877246	0.100664	0.105035	0.0962043	0.103752	0.0968764	0.0934173	0.0934197	0.0908712	0.094658	0.0959702	0.0866081	0.0794359	0.0929925	0.120071	0.122054	0.123478
0.116782	0.101565	0.105819	0.103362	0.099607	0.0791967	0.0718839	0.0820186	0.0873173	0.0975486	0.105865	0.100915	0.0971533	0.0877509	0.100369	0.104954	0.0961842	0.103635	0.0968823	0.0935548	0.0933499	0.0908776	0.0947036	0.0959819	0.086602	0.0794618	0.0930387	0.120106	0.122104	0.123525
0.113493	0.102106	0.105302	0.103181	0.0990578	0.0798114	0.0720601	0.0811041	0.0868255	0.0980089	0.104517	0.101575	0.096618	0.0878273	0.100145	0.104779	0.0961549	0.103522	0.0968886	0.0936965	0.0932822	0.0908836	0.0947491	0.0959934	0.0865929	0.0794857	0.0930851	0.120141	0.122153	0.123571
0.115504	0.100796	0.106075	0.10061	0.0990899	0.0797372	0.0720229	0.080568	0.0860322	0.0978523	0.104376	0.102138	0.0961862	0.087948	0.0999825	0.104208	0.0961165	0.10342	0.0968956	0.0938448	0.0932159	0.0908893	0.0947944	0.0960047	0.0865803	0.0795075	0.0931318	0.120176	0.122202	0.123618
0.115245	0.100533	0.106162	0.0985539	0.0989565	0.0781272	0.072078	0.0803162	0.0852679	0.0972805	0.104191	0.102577	0.0960331	0.0881045	0.0998653	0.103617	0.0960694	0.103333	0.0969035	0.0940025	0.0931501	0.0908942	0.0948396	0.096016	0.0865638	0.0795272	0.0931787	0.120212	0.12225	0.123665
0.115507	0.101632	0.105695	0.0991475	0.0995995	0.0767475	0.0720331	0.0804335	0.0847482	0.0970484	0.103834	0.102896	0.0958813	0.0882868	0.0997767	0.103475	0.0960144	0.103265	0.0969126	0.0941724	0.0930841	0.0908983	0.0948847	0.0960272	0.0865429	0.0795448	0.0932259	0.120247	0.122298	0.123712
0.112184	0.104379	0.10559	0.0997097	0.0998703	0.0763306	0.0721362	0.0790617	0.0844612	0.0971063	0.102847	0.103106	0.0955674	0.0884873	0.0997013	0.103461	0.0959526	0.103214	0.0969232	0.0943564	0.0930172	0.0909011	0.0949295	0.0960383	0.086517	0.0795603	0.0932734	0.120283	0.122344	0.123758
0.108373	0.107733	0.105503	0.0987709	0.10022	0.0765607	0.0730058	0.0787532	0.0849861	0.097227	0.102046	0.103224	0.0956969	0.0887077	0.0996268	0.103492	0.095886	0.10318	0.0969354	0.0945554	0.0929487	0.0909025	0.0949741	0.0960495	0.0864857	0.0795737	0.093321	0.120319	0.12239	0.123805
0.107243	0.109451	0.104647	0.098735	0.100061	0.0784228	0.0743918	0.0782363	0.0846065	0.097314	0.101488	0.103266	0.0959541	0.088971	0.099545	0.103553	0.0958171	0.103163	0.0969495	0.0947677	0.0928785	0.0909022	0.0950185	0.0960606	0.0864484	0.0795851	0.093369	0.120354	0.122436	0.123852
0.104854	0.11008	0.10259	0.0986198	0.0983039	0.079495	0.0764441	0.0771978	0.0843709	0.0975368	0.101219	0.103253	0.0961621	0.0893311	0.0994518	0.103639	0.0957493	0.103164	0.0969657	0.0949893	0.0928066	0.0908998	0.0950626	0.0960719	0.0864049	0.0795945	0.0934171	0.120391	0.122481	0.123899
0.104684	0.109804	0.100063	0.0996629	0.0959704	0.0811144	0.078175	0.07633	0.0842344	0.0977577	0.10127	0.103207	0.0962932	0.0898524	0.0993469	0.10372	0.0956863	0.103184	0.0969844	0.0952139	0.0927337	0.0908952	0.0951063	0.0960832	0.0863552	0.0796021	0.0934655	0.120427	0.122526	0.123946
0.104505	0.108376	0.0998806	0.100345	0.0935214	0.0824906	0.0801359	0.0767795	0.0841456	0.097948	0.101298	0.103151	0.0963388	0.0905026	0.0992325	0.103249	0.0956317	0.103224	0.0970058	0.0954347	0.0926612	0.0908882	0.0951498	0.0960947	0.0862998	0.0796079	0.0935142	0.120463	0.12257	0.123993
0.1015	0.103544	0.0996175	0.100262	0.092895	0.0825258	0.083166	0.0784561	0.0838551	0.0980634	0.10131	0.103103	0.0963064	0.0911695	0.0991129	0.103648	0.0955889	0.10329	0.0970303	0.0956457	0.0925908	0.0908788	0.095193	0.0961064	0.0862397	0.0796119	0.093563	0.1205	0.122613	0.12404
0.0980207	0.0979899	0.098801	0.101725	0.0916705	0.0827994	0.0846166	0.0788749	0.084853	0.0979089	0.101172	0.103085	0.0961862	0.0918452	0.0989942	0.103581	0.0955602	0.103384	0.0970584	0.0958432	0.0925245	0.0908673	0.0952357	0.0961184	0.0861765	0.0796143	0.0936121	0.120536	0.122656	0.124087
0.0953435	0.0959882	0.0967138	0.104184	0.0909291	0.0837076	0.0847825	0.0794094	0.0849653	0.0975681	0.100838	0.10314	0.0959493	0.0925368	0.0988841	0.103408	0.0955464	0.10351	0.0970906	0.0960256	0.0924646	0.0908538	0.0952781	0.0961308	0.0861123	0.0796152	0.0936615	0.120573	0.122699	0.124134
0.0922909	0.0967164	0.0962712	0.105259	0.0923218	0.0846585	0.086519	0.0801197	0.0851254	0.0970075	0.100346	0.103508	0.0956263	0.0930709	0.0987921	0.103216	0.0955471	0.103651	0.0971273	0.0961927	0.0924129	0.090839	0.0953201	0.0961436	0.0860493	0.0796147	0.093711	0.12061	0.122742	0.124181
0.090332	0.0998163	0.0959292	0.105847	0.0930823	0.0853664	0.0872802	0.0811248	0.0860496	0.0961451	0.0997652	0.104771	0.0953228	0.0925997	0.0987289	0.103095	0.0955607	0.103761	0.097169	0.0963455	0.0923708	0.0908238	0.0953617	0.096157	0.0859897	0.0796127	0.0937608	0.120647	0.122784	0.124228
0.0891501	0.102586	0.096355	0.106128	0.0934561	0.0859731	0.0886385	0.0818933	0.0864965	0.0953071	0.0992445	0.104807	0.0951033	0.0934253	0.0987042	0.103164	0.0955841	0.103792	0.0972162	0.0964854	0.0923389	0.090809	0.0954028	0.096171	0.0859354	0.0796095	0.0938109	0.120685	0.122825	0.124275
0.0933513	0.104367	0.0967956	0.104719	0.094179	0.0868885	0.0893621	0.0824839	0.0864161	0.0945165	0.0990171	0.104319	0.095382	0.0938902	0.0987236	0.103474	0.0956137	0.103759	0.0972692	0.096614	0.0923169	0.0907957	0.0954435	0.0961859	0.0858875	0.0796051	0.0938611	0.120722	0.122867	0.124322
0.0943691	0.106583	0.0949552	0.104527	0.094223	0.0873839	0.0894193	0.0829901	0.085472	0.0936222	0.0987623	0.103855	0.0961747	0.0942257	0.0987872	0.103719	0.0956456	0.103695	0.0973282	0.0967326	0.0923042	0.090785	0.0954837	0.0962016	0.0858465	0.0795995	0.0939116	0.12076	0.122908	0.12437
0.0970955	0.104918	0.093856	0.103202	0.0948937	0.0876477	0.0891639	0.0833195	0.0852061	0.0924961	0.098907	0.103414	0.0960802	0.0944021	0.0988921	0.103816	0.0956765	0.103604	0.0973932	0.0968426	0.0922993	0.0907778	0.0955234	0.0962184	0.0858125	0.0795928	0.0939623	0.120798	0.122949	0.124417
0.0994435	0.101766	0.0939696	0.103337	0.0949157	0.0880493	0.0893465	0.0836395	0.0852886	0.0915338	0.0994971	0.102964	0.0959322	0.094504	0.0990334	0.103856	0.0957043	0.10348	0.097464	0.0969453	0.0923003	0.0907749	0.0955627	0.0962363	0.0857849	0.0795851	0.0940132	0.120836	0.12299	0.124464
0.103781	0.101395	0.0947646	0.104636	0.0954578	0.0874794	0.089986	0.0842875	0.0850716	0.090647	0.100223	0.102516	0.0957566	0.0946103	0.0992025	0.103833	0.0957287	0.103329	0.0975401	0.0970418	0.0923049	0.0907769	0.0956015	0.0962557	0.0857631	0.0795763	0.0940644	0.120874	0.12303	0.124512
0.104431	0.101066	0.0955459	0.104868	0.0952172	0.0875019	0.0909286	0.0849107	0.0850651	0.0894402	0.101112	0.102059	0.0955394	0.0947689	0.0993848	0.103746	0.0957511	0.103184	0.097621	0.097133	0.0923105	0.0907842	0.0956397	0.0962767	0.0857463	0.0795664	0.0941157	0.120912	0.12307	0.124559
0.107447	0.10188	0.0974896	0.10522	0.0952058	0.0877138	0.0914106	0.0861805	0.0850966	0.0881422	0.101872	0.101427	0.095259	0.0950062	0.0995604	0.103686	0.0957741	0.103075	0.0977059	0.0972198	0.0923142	0.0907968	0.0956774	0.0962994	0.0857338	0.0795555	0.0941674	0.12095	0.12311	0.124607
0.108052	0.10097	0.0968379	0.104232	0.0957231	0.0880263	0.0929057	0.086876	0.0850797	0.0869209	0.10205	0.100654	0.094907	0.0953238	0.0997109	0.103721	0.0958003	0.103005	0.097794	0.0973032	0.0923129	0.0908147	0.0957146	0.096324	0.0857249	0.0795433	0.0942192	0.120989	0.12315	0.124655
0.108046	0.0990999	0.094591	0.102674	0.097986	0.0898273	0.0939111	0.0873622	0.0851626	0.0866184	0.101912	0.0999074	0.0945156	0.095703	0.0998251	0.103803	0.095832	0.102963	0.0978844	0.0973842	0.0923029	0.0908378	0.0957513	0.0963508	0.0857188	0.0795298	0.0942713	0.121028	0.12319	0.124703
0.10892	0.0984369	0.0940504	0.103462	0.100291	0.0895986	0.0946889	0.0879495	0.0852017	0.085527	0.101601	0.0992218	0.0941356	0.0961235	0.0998993	0.103882	0.09587	0.102937	0.0979762	0.097464	0.0922798	0.0908657	0.0957874	0.0963799	0.0857151	0.0795148	0.0943236	0.121066	0.123229	0.124751
0.110645	0.0973338	0.0928114	0.101739	0.10137	0.0888633	0.0947705	0.0870728	0.085452	0.0849257	0.101006	0.0986148	0.0937836	0.0965799	0.0999345	0.103941	0.0959143	0.102921	0.0980683	0.0975443	0.0922378	0.0908983	0.095823	0.0964113	0.0857134	0.0794981	0.0943762	0.121105	0.123268	0.124798
0.110472	0.0971784	0.0913025	0.102079	0.102711	0.0879111	0.0945618	0.0874284	0.0870303	0.084122	0.0998779	0.0981054	0.0934444	0.0970854	0.0999335	0.103978	0.0959644	0.102907	0.098159	0.0976278	0.0921697	0.0909351	0.0958581	0.0964452	0.0857132	0.0794792	0.094429	0.121145	0.123308	0.124847
0.111475	0.0950892	0.0887189	0.103196	0.105167	0.0884863	0.0957461	0.0874067	0.0883213	0.0828735	0.0992503	0.0977226	0.0931015	0.0976546	0.0999007	0.103992	0.0960201	0.10289	0.0982458	0.0977189	0.092068	0.0909759	0.0958926	0.0964814	0.0857142	0.0794578	0.0944821	0.121184	0.123347	0.124895
0.113068	0.0945027	0.0884336	0.102731	0.105153	0.0891066	0.096258	0.0881881	0.0889792	0.0805877	0.0987992	0.0975671	0.0927478	0.0982662	0.0998449	0.103987	0.0960819	0.102867	0.0983235	0.097826	0.091929	0.0910204	0.0959266	0.0965197	0.0857162	0.079433	0.0945355	0.121223	0.123386	0.124943
0.113633	0.091023	0.0869841	0.105714	0.10616	0.0910607	0.0965332	0.0883464	0.0894748	0.0792246	0.0979821	0.0978608	0.0923853	0.0988662	0.0997821	0.103961	0.0961512	0.102832	0.0983803	0.0979654	0.0917606	0.0910684	0.09596	0.0965597	0.0857191	0.0794041	0.0945891	0.121263	0.123424	0.124991
0.113203	0.0896908	0.0869995	0.106724	0.107999	0.0912327	0.0967017	0.0888014	0.0897329	0.0778292	0.0967703	0.0982543	0.0920207	0.0994242	0.0997384	0.103912	0.096229	0.102782	0.0983841	0.0981675	0.0915857	0.0911197	0.0959928	0.0966007	0.0857225	0.0793696	0.094643	0.121303	0.123463	0.12504
0.110688	0.0887764	0.0856778	0.105588	0.110056	0.0928283	0.0982883	0.089569	0.0895954	0.0763318	0.0961632	0.0984661	0.0916619	0.0999487	0.0997529	0.103833	0.0963156	0.102711	0.0982376	0.0984685	0.0914306	0.0911741	0.0960252	0.0966417	0.0857265	0.0793278	0.0946971	0.121343	0.123502	0.125088
0.108493	0.0887777	0.0845871	0.106124	0.111343	0.0940631	0.0986201	0.0905018	0.0893672	0.0749433	0.0955071	0.0988133	0.0913154	0.100468	0.0998659	0.103707	0.0964094	0.102615	0.0978334	0.0988368	0.0913098	0.0912316	0.0960569	0.0966816	0.0857308	0.0792761	0.0947516	0.121383	0.12354	0.125137
0.107834	0.089347	0.0844883	0.106783	0.112566	0.0944878	0.0988925	0.0922673	0.0893521	0.0737839	0.0947806	0.0994127	0.0909854	0.100967	0.100049	0.103497	0.0965076	0.102485	0.0976759	0.0991393	0.0912235	0.0912921	0.0960881	0.0967191	0.0857355	0.0792109	0.0948064	0.121423	0.123579	0.125186
0.106795	0.0907828	0.0853838	0.105994	0.112441	0.0942331	0.0986285	0.0941765	0.0896252	0.0727725	0.0942013	0.0999984	0.0906729	0.101052	0.100181	0.103163	0.0966064	0.102311	0.0978297	0.0993258	0.0911657	0.0913555	0.0961188	0.096753	0.0857404	0.0791275	0.0948614	0.121463	0.123617	0.125234
0.109127	0.0921027	0.0869184	0.105714	0.11177	0.0947334	0.0968829	0.095311	0.0901693	0.0718956	0.0937892	0.100604	0.0903742	0.101081	0.100203	0.102858	0.0967032	0.102086	0.0980303	0.0994389	0.0911299	0.0914219	0.096149	0.0967822	0.0857454	0.0790206	0.0949168	0.121504	0.123656	0.125283
0.105653	0.0936115	0.0898783	0.106171	0.111436	0.0953841	0.0961355	0.0963984	0.0909044	0.0711986	0.0935041	0.101253	0.0900711	0.101294	0.100138	0.102819	0.0967967	0.10181	0.0982295	0.0995162	0.0911112	0.0914912	0.0961786	0.0968059	0.0857506	0.0788875	0.0949725	0.121544	0.123694	0.125332
0.102187	0.0949505	0.0908241	0.105783	0.110259	0.0961285	0.0956693	0.097391	0.0912628	0.0707086	0.0933084	0.101793	0.0896965	0.101605	0.100011	0.102936	0.0968877	0.101498	0.0984254	0.099576	0.0911066	0.0915636	0.0962077	0.0968236	0.0857558	0.0787358	0.0950286	0.121585	0.123732	0.125381
0.097496	0.0950063	0.0905258	0.107638	0.110621	0.0967257	0.0952618	0.0987592	0.0912646	0.0703928	0.0931684	0.102166	0.0891131	0.101988	0.0998178	0.103067	0.0969788	0.101185	0.0986196	0.0996265	0.0911141	0.091639	0.0962362	0.0968356	0.0857611	0.0785937	0.095085	0.121626	0.12377	0.125431
0.0963009	0.0944433	0.0914685	0.109335	0.111708	0.0967007	0.0950708	0.100244	0.0911011	0.0701898	0.0930532	0.10239	0.0884739	0.102416	0.0995157	0.102811	0.0970751	0.100907	0.098812	0.0996717	0.091132	0.0917177	0.0962642	0.0968421	0.0857664	0.0785004	0.0951417	0.121667	0.123808	0.12548
0.0938769	0.0938937	0.0921907	0.110113	0.108815	0.095454	0.0949664	0.101932	0.0900159	0.0700452	0.0929376	0.102452	0.0880319	0.10286	0.0990412	0.102544	0.0971837	0.100695	0.0990006	0.0997134	0.0911587	0.0917996	0.0962918	0.096844	0.0857717	0.0784708	0.0951988	0.121708	0.123846	0.12553
0.0937658	0.0932843	0.0931426	0.114117	0.107609	0.0958073	0.0965116	0.104237	0.0889275	0.0699195	0.092815	0.102244	0.087735	0.1033	0.0985866	0.10249	0.0973133	0.100553	0.0991819	0.0997528	0.0911921	0.0918851	0.0963188	0.0968419	0.085777	0.0784864	0.0952563	0.12175	0.123884	0.125579
0.0910983	0.0931118	0.0957049	0.115442	0.103217	0.0955988	0.0972695	0.106071	0.0871837	0.0697868	0.0927219	0.102308	0.0875137	0.103729	0.0984118	0.102606	0.0974722	0.100468	0.0993516	0.0997904	0.0912297	0.0919741	0.0963453	0.0968366	0.0857822	0.0785219	0.0953142	0.121791	0.123922	0.125629
0.0905355	0.0944766	0.0992741	0.116804	0.0986598	0.0952514	0.0971551	0.107527	0.08622	0.0696278	0.0929314	0.102642	0.087237	0.104137	0.0982908	0.102863	0.097662	0.100419	0.0995058	0.0998267	0.0912685	0.0920669	0.0963713	0.0968291	0.0857873	0.0785611	0.0953725	0.121833	0.12396	0.125679
0.0899879	0.0946878	0.10372	0.117404	0.0947227	0.0953942	0.097289	0.108732	0.0854294	0.0693614	0.0943366	0.102821	0.086735	0.104514	0.098117	0.103023	0.0978684	0.100391	0.0996417	0.0998619	0.0913055	0.0921635	0.0963968	0.0968199	0.0857923	0.0785974	0.0954312	0.121875	0.123998	0.125729
0.0900358	0.0994824	0.10596	0.117613	0.0915553	0.0949506	0.0984071	0.109748	0.0847137	0.0683819	0.0948487	0.102876	0.0861113	0.104859	0.0979473	0.102989	0.0980647	0.100372	0.0997579	0.0998962	0.0913376	0.0922641	0.0964219	0.0968097	0.0857973	0.0786286	0.0954903	0.121917	0.124036	0.125779
0.0914464	0.102994	0.106542	0.116809	0.0895666	0.0942157	0.0994499	0.11027	0.0840822	0.0675456	0.0947846	0.102836	0.0855762	0.105175	0.0979225	0.102877	0.0982328	0.100356	0.0998543	0.0999297	0.0913628	0.0923687	0.0964465	0.0967988	0.0858021	0.0786546	0.0955498	0.121959	0.124074	0.125829
0.0950998	0.104524	0.106354	0.1156	0.0883836	0.0935768	0.10042	0.11057	0.0835283	0.0668467	0.0925409	0.102725	0.0851652	0.105461	0.0982057	0.10274	0.0983775	0.100338	0.0999318	0.0999625	0.0913797	0.0924774	0.0964707	0.0967878	0.0858068	0.078676	0.0956098	0.122001	0.124112	0.125879
0.0982128	0.103331	0.10647	0.116438	0.0868827	0.0903893	0.100826	0.110668	0.0830508	0.0676646	0.0926321	0.102507	0.0847404	0.105728	0.0983215	0.102588	0.098517	0.100316	0.0999915	0.0999947	0.0913879	0.0925903	0.0964944	0.096777	0.0858114	0.0786935	0.0956702	0.122044	0.12415	0.12593
0.101089	0.10371	0.106739	0.116934	0.0861986	0.0898067	0.100561	0.110532	0.0827352	0.0689439	0.0926785	0.101849	0.0841817	0.105995	0.0981189	0.102421	0.0986701	0.100288	0.100035	0.100026	0.0913883	0.0927072	0.0965177	0.0967665	0.0858158	0.0787077	0.095731	0.122086	0.124188	0.12598
0.101542	0.102474	0.106174	0.116249	0.0850843	0.0903041	0.100033	0.110632	0.0828166	0.0700645	0.0928036	0.101282	0.083671	0.106279	0.0977481	0.102236	0.0988465	0.100251	0.100063	0.100057	0.0913825	0.0928281	0.0965405	0.0967567	0.0858202	0.078719	0.0957924	0.122129	0.124226	0.126031
0.101324	0.101075	0.105432	0.115237	0.0833612	0.0896808	0.0994796	0.111547	0.0832251	0.0707584	0.0935246	0.101081	0.0832751	0.106584	0.0970987	0.10203	0.0990443	0.100204	0.100076	0.100088	0.091373	0.0929528	0.096563	0.0967477	0.0858243	0.0787281	0.0958541	0.122172	0.124264	0.126082
0.102021	0.0996451	0.105974	0.113868	0.0824372	0.0885967	0.0991431	0.112389	0.0835228	0.0711668	0.0942671	0.101047	0.0829476	0.106907	0.0960679	0.1018	0.0992533	0.100146	0.100076	0.100118	0.0913624	0.0930812	0.096585	0.0967397	0.0858283	0.0787351	0.0959164	0.122215	0.124302	0.126133
0.100901	0.100706	0.105887	0.111982	0.0813668	0.087883	0.0992542	0.11232	0.0838648	0.071633	0.0945916	0.101206	0.0826474	0.107237	0.0959649	0.101543	0.0994629	0.100075	0.100063	0.100147	0.091353	0.093213	0.0966067	0.0967328	0.0858322	0.0787404	0.0959792	0.122259	0.12434	0.126184
0.100864	0.101922	0.107738	0.112145	0.081353	0.0873045	0.0997805	0.112223	0.0837693	0.0717637	0.0947935	0.102077	0.0823341	0.107565	0.0958337	0.101251	0.0996674	0.0999903	0.100039	0.100176	0.0913471	0.0933479	0.0966281	0.0967272	0.0858359	0.0787443	0.0960424	0.122302	0.124378	0.126235
0.0998322	0.103326	0.108821	0.111368	0.0824256	0.0866962	0.0997341	0.112158	0.0844939	0.0716349	0.0941755	0.102021	0.0819125	0.107881	0.0956964	0.100912	0.0998659	0.0998924	0.100002	0.100204	0.0913462	0.0934857	0.0966491	0.096723	0.0858395	0.0787469	0.0961061	0.122346	0.124416	0.126286
0.0974624	0.102367	0.109783	0.108697	0.0830115	0.0861191	0.0974282	0.111556	0.0848809	0.0715475	0.094034	0.10203	0.0811173	0.108181	0.0955607	0.100497	0.10006	0.0997815	0.0999543	0.100231	0.0913515	0.093626	0.0966697	0.0967203	0.0858429	0.0787483	0.0961703	0.122389	0.124454	0.126337
0.0955427	0.102284	0.109299	0.107766	0.0832505	0.0851273	0.0970584	0.11106	0.0853402	0.0702398	0.0940386	0.102087	0.0804989	0.108458	0.0954291	0.0999482	0.100252	0.0996594	0.0998963	0.100257	0.0913637	0.0937685	0.0966901	0.0967194	0.0858461	0.0787488	0.096235	0.122433	0.124492	0.126389
0.0943439	0.102874	0.107919	0.108236	0.0855512	0.0835602	0.0982568	0.109718	0.0860541	0.0704379	0.0941228	0.102181	0.0803054	0.10871	0.095309	0.0992344	0.100443	0.0995304	0.0998288	0.100282	0.0913831	0.0939127	0.0967102	0.0967203	0.0858491	0.0787483	0.0963002	0.122478	0.12453	0.126441
0.0926412	0.103429	0.110567	0.10801	0.0877477	0.0832762	0.0992093	0.108777	0.086876	0.070847	0.0943028	0.102285	0.0801536	0.108935	0.0952193	0.0985694	0.100634	0.0994056	0.099753	0.100305	0.0914098	0.0940584	0.09673	0.0967231	0.085852	0.078747	0.0963658	0.122522	0.124568	0.126492
0.0915505	0.103765	0.112249	0.10237	0.0902784	0.0827963	0.0985017	0.107751	0.0881071	0.0715452	0.0946728	0.102371	0.0800039	0.109133	0.0951881	0.0980936	0.100825	0.0993156	0.0996701	0.100327	0.0914438	0.0942051	0.0967496	0.096728	0.0858547	0.0787449	0.096432	0.122566	0.124606	0.126544
0.0902318	0.105459	0.112906	0.100939	0.0911857	0.0826247	0.0976037	0.106791	0.0890553	0.0720667	0.095209	0.102424	0.0799073	0.109304	0.0952377	0.099028	0.101013	0.0993785	0.0995816	0.100347	0.0914847	0.0943522	0.0967689	0.0967351	0.0858573	0.0787422	0.0964987	0.122611	0.124644	0.126596
0.0902509	0.106826	0.111976	0.0991693	0.0911798	0.0810356	0.0979822	0.106018	0.0893013	0.0726048	0.0954074	0.102437	0.0801846	0.109448	0.0953723	0.0986282	0.101198	0.0994709	0.0994889	0.100364	0.0915323	0.0944991	0.0967881	0.0967443	0.0858597	0.0787387	0.0965658	0.122656	0.124682	0.126649
0.0895034	0.11044	0.11157	0.0979976	0.0911559	0.0812564	0.0977716	0.105623	0.0894557	0.0729737	0.0954685	0.102403	0.079881	0.109561	0.0955864	0.0983409	0.10138	0.0989945	0.0993937	0.100379	0.0915862	0.0946452	0.096807	0.0967558	0.0858619	0.0787347	0.0966335	0.122701	0.12472	0.126701
0.0896982	0.111206	0.111875	0.09702	0.0901925	0.0816102	0.0969687	0.10574	0.0896082	0.073114	0.0955308	0.102395	0.079719	0.109622	0.0958925	0.0981103	0.10156	0.0987068	0.0992973	0.10039	0.0916458	0.0947894	0.0968258	0.0967693	0.085864	0.0787301	0.0967016	0.122746	0.124758	0.126753
0.0896807	0.114867	0.112944	0.0984355	0.0890934	0.0819137	0.0970222	0.105875	0.0897098	0.0718524	0.0955998	0.102652	0.0797412	0.108737	0.0955209	0.0979026	0.101741	0.0984927	0.0992009	0.100398	0.0917107	0.094931	0.0968445	0.0967848	0.0858659	0.078725	0.0967701	0.122791	0.124796	0.126806
0.0898962	0.119132	0.111879	0.0993527	0.0886851	0.081826	0.0967085	0.106419	0.0888043	0.0718656	0.0956738	0.102845	0.0796058	0.108493	0.0953623	0.0977069	0.101926	0.0983126	0.0991053	0.100403	0.0917801	0.095069	0.0968631	0.096802	0.0858676	0.0787193	0.0968392	0.122837	0.124835	0.126858
0.0899641	0.118942	0.111369	0.100405	0.08907	0.0811444	0.0961674	0.106919	0.0886445	0.0718795	0.095733	0.102872	0.0790936	0.108569	0.095678	0.0975228	0.102116	0.0981537	0.0990109	0.100404	0.0918536	0.0952024	0.0968816	0.0968204	0.0858692	0.0787132	0.0969087	0.122883	0.124873	0.126911
0.0887611	0.118546	0.110115	0.101102	0.0893854	0.0808523	0.0957881	0.106928	0.088459	0.0719018	0.0944452	0.102732	0.0792672	0.108595	0.0960421	0.0973535	0.1023	0.0980104	0.0989177	0.100402	0.0919305	0.0953303	0.0969001	0.0968397	0.0858706	0.0787066	0.0969786	0.122929	0.124911	0.126964
0.0871278	0.118468	0.109681	0.102301	0.0902566	0.0811052	0.0955988	0.106486	0.0883742	0.0719793	0.0944092	0.102446	0.0788832	0.10856	0.0963884	0.0972047	0.102448	0.0978788	0.0988254	0.100397	0.0920101	0.095452	0.0969185	0.0968594	0.0858718	0.0786995	0.097049	0.122975	0.124949	0.127017
0.0865007	0.114806	0.109168	0.103168	0.0920348	0.0805186	0.0954541	0.106204	0.0884514	0.0721303	0.095095	0.102042	0.0783017	0.108376	0.0966842	0.0970844	0.102533	0.0977563	0.0987335	0.100389	0.0920919	0.0955667	0.0969369	0.0968787	0.0858729	0.0786919	0.0971198	0.123021	0.124988	0.12707
0.0885956	0.113616	0.108773	0.103441	0.0942941	0.0809868	0.0955811	0.105609	0.0885133	0.0723492	0.0954156	0.10155	0.0775594	0.10772	0.0969234	0.0970074	0.102561	0.0976402	0.0986412	0.100376	0.0921753	0.0956742	0.0969553	0.096897	0.0858738	0.078684	0.0971909	0.123068	0.125026	0.127123
0.0874871	0.11243	0.108176	0.10198	0.0946444	0.081047	0.0958949	0.104657	0.0883158	0.0726265	0.0955673	0.100996	0.0768517	0.107255	0.097072	0.0970028	0.102561	0.0975286	0.0985478	0.100354	0.0922597	0.095774	0.0969738	0.096914	0.0858745	0.0786756	0.0972625	0.123115	0.125065	0.127177
0.0893946	0.108971	0.104456	0.0998638	0.0951367	0.0821144	0.0959527	0.104486	0.0878695	0.0731557	0.0956128	0.100404	0.0762523	0.107158	0.0971303	0.0970816	0.102555	0.0974192	0.0984529	0.100298	0.0923446	0.0958659	0.0969923	0.0969289	0.0858751	0.0786668	0.0973345	0.123162	0.125103	0.12723
0.0922436	0.105199	0.101933	0.0979719	0.0958362	0.0832338	0.0959262	0.104538	0.0872866	0.0744896	0.0955955	0.0997926	0.075647	0.107081	0.0971436	0.0969377	0.102555	0.0973103	0.0983559	0.10012	0.0924297	0.0959499	0.097011	0.0969417	0.0858755	0.0786576	0.0974068	0.123209	0.125142	0.127284
0.0936958	0.105128	0.100753	0.09514	0.0962916	0.083885	0.0957647	0.104557	0.0867229	0.0757275	0.0955521	0.0991748	0.0749791	0.106975	0.0971384	0.0960792	0.102564	0.0972003	0.0982566	0.0997084	0.0925145	0.0960257	0.0970297	0.096952	0.0858758	0.078648	0.0974794	0.123256	0.12518	0.127337
0.0960666	0.105304	0.0978573	0.0963006	0.099643	0.084942	0.0953497	0.104294	0.0862839	0.0764156	0.0954962	0.0985585	0.0742622	0.106825	0.0971211	0.0959399	0.102584	0.097088	0.0981551	0.099331	0.0925988	0.0960932	0.0970486	0.09696	0.0858758	0.078638	0.0975524	0.123304	0.125219	0.127391
0.100599	0.107325	0.0958787	0.0951962	0.101654	0.0848733	0.095523	0.104587	0.0856898	0.0765502	0.0953974	0.0979463	0.0735772	0.106611	0.0970914	0.0959123	0.102615	0.0969723	0.0980516	0.099131	0.0926824	0.0961525	0.0970676	0.0969656	0.0858757	0.0786276	0.0976256	0.123352	0.125257	0.127445
0.102286	0.107805	0.093745	0.0947716	0.101965	0.0866634	0.0953897	0.105591	0.084916	0.0762969	0.0951911	0.097331	0.0729874	0.106346	0.0970476	0.0958624	0.10266	0.0968528	0.0979462	0.099026	0.0927651	0.0962032	0.0970868	0.0969691	0.0858755	0.0786168	0.0976992	0.1234	0.125296	0.127499
0.103518	0.108692	0.090209	0.0948851	0.102917	0.0870709	0.0944985	0.10576	0.0838064	0.0763409	0.0949638	0.0966953	0.0724792	0.106223	0.0969857	0.0958061	0.102721	0.0967291	0.0978395	0.0989641	0.0928467	0.0962453	0.0971061	0.0969708	0.085875	0.0786056	0.097773	0.123448	0.125335	0.127553
0.106331	0.108328	0.0871529	0.0948071	0.103215	0.0874316	0.0943645	0.106393	0.0825134	0.0765312	0.0951724	0.096016	0.0720176	0.106303	0.0968923	0.09575	0.102798	0.0966014	0.0977318	0.0989238	0.0929273	0.0962788	0.0971257	0.096971	0.0858744	0.0785941	0.097847	0.123496	0.125374	0.127607
0.107144	0.111636	0.0873325	0.0958887	0.103691	0.0863916	0.0940396	0.10734	0.0818556	0.0767212	0.0957846	0.0952708	0.0715763	0.106305	0.0967029	0.0956975	0.102893	0.0964698	0.0976235	0.0988956	0.0930066	0.0963037	0.0971454	0.09697	0.0858736	0.0785821	0.0979212	0.123545	0.125412	0.127661
0.107259	0.113524	0.0874875	0.0980099	0.101991	0.0855097	0.0935696	0.108433	0.0814733	0.0767998	0.0942394	0.094439	0.0711399	0.106192	0.0961157	0.0956509	0.103006	0.0963349	0.097515	0.0988749	0.0930847	0.0963203	0.0971654	0.0969683	0.0858726	0.0785698	0.0979957	0.123594	0.125451	0.127715
0.109132	0.114222	0.0886106	0.0988517	0.0995787	0.085231	0.0927242	0.108991	0.0810522	0.0782229	0.0932436	0.0934992	0.070703	0.106003	0.0954373	0.0956125	0.103136	0.0961973	0.0974065	0.098859	0.0931616	0.0963291	0.0971856	0.096966	0.0858714	0.0785571	0.0980703	0.123643	0.12549	0.127769
0.1094	0.11238	0.0904745	0.0984627	0.0971298	0.0850901	0.0916489	0.109145	0.0805014	0.0783766	0.0926262	0.0924321	0.0702675	0.105763	0.095184	0.095584	0.103279	0.0960574	0.0972981	0.0988465	0.0932372	0.0963309	0.097206	0.0969634	0.08587	0.078544	0.0981451	0.123692	0.125529	0.127824
0.109997	0.111628	0.0924135	0.0982376	0.094285	0.0846971	0.0907347	0.109212	0.0800513	0.0785008	0.0922972	0.0912626	0.0698421	0.105489	0.0950343	0.0955669	0.103434	0.0959159	0.0971901	0.0988362	0.0933117	0.0963266	0.0972266	0.0969609	0.0858684	0.0785305	0.09822	0.123742	0.125568	0.127878
0.11334	0.109979	0.0948703	0.0976586	0.0928601	0.0843959	0.0900107	0.109303	0.0795838	0.0786063	0.0921096	0.09061	0.0694456	0.10519	0.094902	0.0955583	0.103595	0.0957728	0.0970826	0.0988273	0.093385	0.0963175	0.0972475	0.0969585	0.0858666	0.0785166	0.0982952	0.123792	0.125607	0.127933
0.113926	0.110008	0.0980997	0.0978842	0.0924326	0.0837386	0.0886253	0.10957	0.0794107	0.0786852	0.0920259	0.0900128	0.06911	0.104876	0.0947671	0.0950171	0.103758	0.0956281	0.0969757	0.0988193	0.0934572	0.0963049	0.0972686	0.0969565	0.0858646	0.0785024	0.0983705	0.123842	0.125646	0.127987
0.113626	0.110386	0.0997402	0.0975941	0.0909324	0.0834227	0.0876499	0.109747	0.0795233	0.0787402	0.0920215	0.0893486	0.0688697	0.104552	0.0946122	0.094173	0.103918	0.0954816	0.0968698	0.0988116	0.0935282	0.09629	0.0972899	0.0969549	0.0858624	0.0784877	0.0984459	0.123892	0.125686	0.128042
0.111085	0.111398	0.0985306	0.0945908	0.0873786	0.0832185	0.0858302	0.109596	0.0796459	0.0787671	0.0920368	0.0888889	0.0687328	0.104224	0.094398	0.0940479	0.10407	0.0953327	0.0967652	0.0988039	0.0935981	0.0962742	0.0973115	0.0969539	0.0858599	0.0784727	0.0985216	0.123942	0.125725	0.128096
0.109374	0.110545	0.102111	0.0927938	0.0871169	0.0827142	0.0852896	0.10857	0.0796804	0.0787533	0.0920325	0.0884967	0.0686845	0.103895	0.0953628	0.0939785	0.104205	0.0951806	0.0966625	0.0987958	0.093667	0.0962583	0.0973333	0.0969536	0.0858572	0.0784572	0.0985975	0.123993	0.125764	0.128151
0.108141	0.10834	0.10264	0.0905863	0.086862	0.0828229	0.0852653	0.108393	0.0796874	0.0786952	0.0920635	0.0877177	0.0687257	0.103567	0.0955629	0.0939157	0.104311	0.0950243	0.0965622	0.098787	0.0937348	0.0962434	0.0973554	0.096954	0.0858542	0.0784414	0.0986737	0.124044	0.125803	0.128206
0.105091	0.106947	0.100993	0.0879884	0.0873509	0.0830861	0.0857215	0.107826	0.0798758	0.0785701	0.0921719	0.0870493	0.0688694	0.103241	0.0956755	0.0938464	0.104316	0.0948631	0.0964649	0.0987772	0.0938015	0.0962299	0.0973776	0.0969552	0.085851	0.0784251	0.0987503	0.124095	0.125843	0.128261
0.104807	0.103966	0.0986862	0.087448	0.0884191	0.0831402	0.0854768	0.107345	0.08207	0.0782423	0.0923466	0.08649	0.0690735	0.102914	0.0961008	0.0937619	0.103313	0.0946961	0.096371	0.0987663	0.0938672	0.0962184	0.0974002	0.0969571	0.0858475	0.0784085	0.0988273	0.124146	0.125882	0.128316
0.105733	0.1023	0.0970423	0.0851677	0.0888188	0.0825044	0.0847803	0.107319	0.0834442	0.0776417	0.0925624	0.0855291	0.0692442	0.102581	0.0966565	0.0936552	0.103495	0.0945228	0.0962808	0.098754	0.0939318	0.096209	0.0974229	0.0969598	0.0858437	0.0783914	0.0989048	0.124198	0.125922	0.12837
0.10509	0.10207	0.0981088	0.0826926	0.0900084	0.081869	0.0825965	0.107069	0.0853083	0.0769775	0.0927943	0.0848113	0.0693643	0.102231	0.0967936	0.0935239	0.103571	0.0943432	0.0961944	0.0987401	0.0939954	0.0962021	0.097446	0.0969632	0.0858397	0.0783739	0.0989829	0.124249	0.125961	0.128425
0.102704	0.10245	0.0994973	0.0800868	0.0908747	0.0822701	0.0817944	0.106523	0.0864534	0.0763152	0.09301	0.084215	0.0694466	0.101844	0.0968375	0.0933808	0.103606	0.0941575	0.0961116	0.0987245	0.0940577	0.0961976	0.0974692	0.0969673	0.0858353	0.078356	0.0990618	0.124301	0.126001	0.12848
0.10255	0.101773	0.097959	0.0788356	0.0923461	0.082071	0.0818105	0.105945	0.0871781	0.0755867	0.0931133	0.0836702	0.0695045	0.1014	0.0968962	0.0932627	0.103612	0.0939665	0.0960318	0.098707	0.0941189	0.0961956	0.0974928	0.0969721	0.0858306	0.0783377	0.0991416	0.124353	0.126041	0.128535
0.100345	0.0984722	0.0973363	0.0770625	0.0929447	0.0817157	0.0822401	0.105418	0.086003	0.074562	0.0927915	0.0831515	0.069567	0.100909	0.0970135	0.0932188	0.103593	0.0937714	0.0959542	0.0986874	0.0941788	0.0961961	0.0975167	0.0969775	0.0858256	0.078319	0.0992224	0.124405	0.12608	0.12859
0.100244	0.0957382	0.0972134	0.0741728	0.0915807	0.0828394	0.0832214	0.105123	0.0856563	0.0747551	0.0924794	0.0826435	0.0696671	0.100467	0.0972529	0.0932674	0.103552	0.0935738	0.0958778	0.0986656	0.0942374	0.0961989	0.0975409	0.0969835	0.0858202	0.0782998	0.0993044	0.124458	0.12612	0.128645
0.0981236	0.0936293	0.0970763	0.0705823	0.0904741	0.0836367	0.0847186	0.104683	0.0861996	0.0752805	0.0923955	0.0821326	0.0698334	0.100163	0.097683	0.0933718	0.103492	0.0933757	0.0958013	0.0986415	0.0942944	0.096204	0.0975654	0.09699	0.0858145	0.0782802	0.0993877	0.12451	0.12616	0.1287
0.0962311	0.0913811	0.0969232	0.0661434	0.0910572	0.0833034	0.0868599	0.104211	0.0867632	0.0761235	0.0923634	0.0816047	0.0700921	0.0999811	0.0980967	0.0934739	0.103414	0.0931798	0.0957237	0.0986147	0.0943498	0.0962114	0.0975904	0.096997	0.0858084	0.0782601	0.0994725	0.124563	0.1262	0.128755
0.0958643	0.0902383	0.0968572	0.0635119	0.090529	0.0831247	0.0874208	0.103478	0.0874702	0.0768806	0.0922283	0.0810489	0.0704703	0.0998781	0.0982458	0.0935381	0.103321	0.092989	0.0956438	0.0985853	0.0944033	0.0962209	0.0976158	0.0970044	0.0858019	0.0782396	0.0995589	0.124616	0.12624	0.12881
0.0947901	0.0877397	0.0969486	0.0624122	0.0904537	0.083521	0.0878387	0.102711	0.0881848	0.0773799	0.0917505	0.0804759	0.0709749	0.0998243	0.0982103	0.0935549	0.103214	0.0928064	0.0955608	0.0985531	0.0944546	0.0962325	0.0976417	0.097012	0.085795	0.0782187	0.0996469	0.124669	0.12628	0.128865
0.0944146	0.0874424	0.0994644	0.0606942	0.0907387	0.0850572	0.0881628	0.101374	0.0881315	0.0781069	0.0922462	0.0799421	0.071527	0.0998008	0.0980653	0.0935262	0.103094	0.092635	0.0954743	0.0985179	0.0945036	0.0962462	0.0976682	0.09702	0.0857877	0.0781973	0.0997366	0.124723	0.12632	0.12892
0.0925705	0.0881337	0.101657	0.0584978	0.0912777	0.0863965	0.0880328	0.102067	0.0891834	0.0789529	0.0926041	0.0795035	0.0720313	0.0997963	0.0978369	0.0934558	0.102964	0.0924772	0.0953847	0.0984798	0.0945499	0.0962618	0.0976953	0.0970281	0.08578	0.0781754	0.0998279	0.124776	0.12636	0.128975
0.0920092	0.0878898	0.0996678	0.0580969	0.0892068	0.0871524	0.0873686	0.103217	0.0891782	0.079649	0.0928869	0.0791419	0.0724955	0.099806	0.0975223	0.0933461	0.102823	0.0923347	0.0952929	0.0984388	0.094593	0.0962793	0.0977232	0.0970364	0.0857719	0.0781531	0.0999209	0.12483	0.1264	0.12903
0.092122	0.0853546	0.0987547	0.0587282	0.0886881	0.0875363	0.086235	0.105683	0.0894454	0.080185	0.0930317	0.0788024	0.0729107	0.0998311	0.0971044	0.0931982	0.102671	0.0922081	0.0952013	0.098395	0.0946326	0.0962986	0.0977519	0.0970447	0.0857633	0.0781304	0.100015	0.124883	0.12644	0.129085
0.0906016	0.0849784	0.095659	0.0599349	0.0880095	0.0884823	0.084714	0.107263	0.0898092	0.0805985	0.0932105	0.0784328	0.0732056	0.0998766	0.0966598	0.0930124	0.102511	0.0920969	0.0951128	0.0983488	0.0946681	0.0963196	0.0977816	0.0970529	0.0857543	0.0781072	0.100111	0.124937	0.12648	0.12914
0.0908938	0.0857989	0.0919756	0.0603876	0.0879389	0.0902772	0.0829657	0.108122	0.0903402	0.0809205	0.0937441	0.077961	0.0733634	0.0999636	0.0963903	0.0927899	0.102342	0.0919997	0.0950312	0.0983009	0.0946991	0.0963424	0.0978124	0.0970612	0.0857448	0.0780835	0.100207	0.124991	0.126521	0.129195
0.0909144	0.0860329	0.0880571	0.0612519	0.0886503	0.0921796	0.0811435	0.107658	0.0911461	0.0811772	0.0940639	0.0773057	0.0734361	0.100338	0.0963261	0.0925362	0.102166	0.0919145	0.0949591	0.0982519	0.094725	0.0963667	0.0978444	0.0970693	0.0857348	0.0780593	0.100304	0.125045	0.126561	0.129249
0.094253	0.0841252	0.0837804	0.063601	0.089398	0.0936223	0.0793894	0.106336	0.0920814	0.0813906	0.0941435	0.0765912	0.073465	0.10112	0.0964775	0.0922636	0.101983	0.091838	0.0948961	0.098203	0.0947454	0.0963927	0.0978778	0.0970772	0.0857243	0.0780347	0.100402	0.1251	0.126602	0.129304
0.0924221	0.0809143	0.0786235	0.0652944	0.0897101	0.095591	0.0779264	0.105905	0.0928886	0.0816032	0.0939247	0.076035	0.0734687	0.100441	0.0969753	0.091983	0.101796	0.0917662	0.0948369	0.0981553	0.0947597	0.0964201	0.0979127	0.0970848	0.0857134	0.0780097	0.100499	0.125154	0.126642	0.129359
0.0899611	0.0787022	0.0775112	0.0667125	0.0917984	0.0972184	0.0770938	0.105593	0.0933939	0.0822716	0.0933693	0.0756647	0.0734596	0.0996575	0.0974064	0.0909734	0.101606	0.0916936	0.0947727	0.0981102	0.0947676	0.0964489	0.0979492	0.0970922	0.0857019	0.0779841	0.100595	0.125208	0.126683	0.129414
0.0849493	0.078758	0.0755433	0.0684488	0.0919454	0.0976754	0.0759572	0.105352	0.0936299	0.0831083	0.0928887	0.0754492	0.0734551	0.0994151	0.0975737	0.0900755	0.101415	0.0916146	0.0946957	0.0980689	0.0947687	0.0964791	0.0979876	0.0970992	0.08569	0.0779581	0.100691	0.125263	0.126723	0.129469
0.0795726	0.0798836	0.0730306	0.07083	0.0930147	0.0979401	0.0762876	0.105181	0.0936792	0.0835767	0.0926928	0.0753528	0.0734752	0.0998641	0.0976682	0.0897722	0.101227	0.0915259	0.0946045	0.0980325	0.0947628	0.0965106	0.0980277	0.0971058	0.0856775	0.0779316	0.100785	0.125317	0.126764	0.129523
0.076149	0.0792421	0.0696129	0.0726109	0.0943708	0.0967401	0.0768978	0.104682	0.0935554	0.0840173	0.0926792	0.0753503	0.073533	0.100057	0.0977637	0.0895269	0.101041	0.0914355	0.0945032	0.0980017	0.0947498	0.0965432	0.0980696	0.097112	0.0856645	0.0779047	0.100878	0.125372	0.126804	0.129578
0.0760539	0.0786866	0.0674323	0.0736774	0.0956524	0.0968346	0.0774631	0.103495	0.0935672	0.0847248	0.0928181	0.0754356	0.0736297	0.100049	0.0978894	0.0893018	0.100858	0.0913761	0.0943983	0.0979769	0.0947295	0.0965771	0.0981131	0.0971177	0.085651	0.0778773	0.100969	0.125427	0.126845	0.129633
0.0741093	0.0774928	0.0646899	0.0739651	0.0962723	0.0961829	0.0776369	0.103731	0.0932578	0.0856708	0.09306	0.0756257	0.0737599	0.0999126	0.0980561	0.0890875	0.100677	0.0913925	0.0942944	0.0979584	0.0947021	0.096612	0.0981579	0.0971229	0.085637	0.0778494	0.101059	0.125481	0.126886	0.129687
0.0698135	0.0774581	0.0628439	0.0748067	0.0972737	0.0953074	0.0779798	0.104485	0.0934477	0.0864608	0.0933264	0.0759589	0.0739177	0.0997453	0.0982578	0.0888808	0.100496	0.0914869	0.0941944	0.0979457	0.0946677	0.0966478	0.0982035	0.0971276	0.0856224	0.0778211	0.101146	0.125536	0.126927	0.129742
0.0686054	0.076315	0.064393	0.0764686	0.0970402	0.0931031	0.0784623	0.104919	0.0938583	0.0871383	0.0935499	0.0761814	0.0740994	0.0995914	0.0984837	0.0886808	0.100311	0.0916183	0.0941001	0.0979384	0.0946264	0.0966846	0.098249	0.0971316	0.0856074	0.0777923	0.101231	0.125591	0.126968	0.129796
0.0666685	0.0730748	0.0649327	0.0778824	0.0973539	0.0919231	0.0797063	0.104967	0.0942571	0.0877553	0.0938409	0.0762766	0.0743025	0.099477	0.0987252	0.088488	0.10012	0.0917527	0.0940137	0.097936	0.0945785	0.0967223	0.0982934	0.0971349	0.0855919	0.0777631	0.101314	0.125646	0.127009	0.129851
0.0627926	0.0698114	0.0661547	0.0788186	0.0983059	0.091888	0.0811589	0.104845	0.0945067	0.0883791	0.094668	0.0766227	0.0745214	0.0994261	0.0989771	0.0883029	0.0999196	0.0918787	0.0939379	0.0979376	0.0945242	0.0967607	0.0983355	0.0971376	0.0855759	0.0777334	0.101396	0.125701	0.12705	0.129905
0.0654726	0.0666238	0.0696772	0.0785568	0.097731	0.0909161	0.0810897	0.104747	0.0946727	0.0903901	0.0950003	0.0771465	0.0747371	0.099466	0.0992365	0.0881255	0.0997088	0.091996	0.093875	0.0979425	0.0944637	0.0967998	0.0983738	0.0971396	0.0855594	0.0777032	0.101475	0.125756	0.127091	0.129959
0.0654696	0.0644186	0.0716257	0.0776699	0.0951203	0.0895182	0.0808695	0.104833	0.0947815	0.0908458	0.0949539	0.0777373	0.0748646	0.0996129	0.0995018	0.0879552	0.099486	0.092109	0.0938256	0.0979498	0.0943974	0.0968396	0.0984071	0.0971408	0.0855424	0.0776726	0.101552	0.125811	0.127132	0.130014
0.0674449	0.0638997	0.0696033	0.0771439	0.0934725	0.0886428	0.0808592	0.105252	0.0965935	0.0908164	0.0946257	0.0783028	0.074437	0.0998293	0.0997732	0.0877906	0.0992513	0.0922228	0.0937868	0.0979589	0.0943256	0.0968799	0.0984345	0.0971413	0.085525	0.0776416	0.101627	0.125866	0.127173	0.130068
0.068837	0.0627618	0.0668114	0.0771871	0.0939788	0.0883103	0.0811571	0.105013	0.0970454	0.0911681	0.0939381	0.0788	0.0749989	0.100036	0.100052	0.0876299	0.0990056	0.092343	0.0937519	0.0979688	0.0942487	0.0969207	0.0984555	0.0971409	0.0855072	0.0776101	0.101701	0.125921	0.127214	0.130122
0.0691613	0.0637319	0.0660529	0.0777503	0.094934	0.0890533	0.0824708	0.104786	0.0974403	0.0925229	0.0928427	0.0792139	0.0752495	0.100188	0.10034	0.087471	0.0987512	0.092474	0.0937122	0.0979788	0.0941674	0.0969619	0.0984701	0.0971397	0.0854889	0.0775782	0.101772	0.125976	0.127256	0.130176
0.0717771	0.0636103	0.0675063	0.0781433	0.0961221	0.0906667	0.0831683	0.103529	0.0978432	0.0925585	0.0921973	0.0795237	0.0754189	0.10029	0.100635	0.0873117	0.0984912	0.0926164	0.0936583	0.0979881	0.0940823	0.0970035	0.0984788	0.0971377	0.0854703	0.0775458	0.101843	0.126031	0.127297	0.13023
0.0741622	0.0637125	0.0684346	0.0790898	0.0973107	0.0930831	0.0838266	0.101993	0.0974452	0.0922167	0.0914811	0.0796486	0.075588	0.100358	0.100928	0.0871501	0.0982295	0.0927654	0.0935835	0.0979958	0.0939944	0.0970453	0.0984825	0.0971348	0.0854513	0.077513	0.101911	0.126086	0.127338	0.130284
0.0749833	0.0628355	0.0679022	0.0796334	0.0941346	0.0939493	0.0858633	0.102001	0.098776	0.0915325	0.0912233	0.0794594	0.0757677	0.100414	0.101202	0.0869841	0.0979693	0.0929102	0.0934851	0.0980013	0.0939051	0.0970873	0.0984823	0.0971311	0.0854319	0.0774797	0.101979	0.126141	0.12738	0.130338
0.0740649	0.065701	0.0681426	0.0828103	0.0925939	0.095338	0.0874229	0.102099	0.09988	0.0914232	0.0911206	0.079055	0.0759535	0.100481	0.101449	0.0868111	0.0977133	0.0930307	0.0933653	0.0980037	0.0938158	0.0971295	0.0984794	0.0971266	0.0854122	0.077446	0.102045	0.126196	0.127421	0.130392
0.0720649	0.0667582	0.0684068	0.0840325	0.0921431	0.0970146	0.0894741	0.10282	0.100409	0.0915327	0.0908891	0.078632	0.076139	0.100588	0.101669	0.0866279	0.0974632	0.0930097	0.0932289	0.0980024	0.0937283	0.0971717	0.0984747	0.0971214	0.0853922	0.0774117	0.10211	0.126251	0.127463	0.130446
0.0744401	0.0672069	0.0685937	0.0847918	0.092998	0.0971419	0.09096	0.103394	0.102267	0.0918017	0.0906352	0.0782525	0.0763204	0.100765	0.101877	0.0864293	0.0972196	0.092283	0.0930812	0.0979968	0.0936442	0.0972138	0.0984692	0.0971155	0.0853719	0.077377	0.102173	0.126306	0.127504	0.130499
0.0801707	0.0666356	0.0697899	0.0850925	0.0930554	0.0960029	0.0915537	0.103542	0.102982	0.0922281	0.0904539	0.0778644	0.0764989	0.10103	0.102086	0.0862055	0.0969825	0.0919843	0.0929265	0.0979864	0.0935651	0.0972559	0.0984637	0.0971091	0.0853514	0.0773419	0.102236	0.126361	0.127546	0.130553
0.0826965	0.066014	0.0698891	0.0839013	0.093663	0.0957654	0.0921355	0.103413	0.103785	0.0926291	0.0903344	0.0772724	0.0766861	0.101363	0.102305	0.0859378	0.0967514	0.0919634	0.0927675	0.0979709	0.0934922	0.0972977	0.0984588	0.0971022	0.0853307	0.0773062	0.102298	0.126415	0.127587	0.130607
0.0841074	0.0689182	0.0722489	0.0843632	0.0922115	0.0926146	0.09285	0.10346	0.10457	0.0924911	0.0898353	0.0762454	0.0769133	0.101711	0.102519	0.0855935	0.0965259	0.0919818	0.0926065	0.0979501	0.0934259	0.0973393	0.0984548	0.0970951	0.0853098	0.07727	0.102359	0.12647	0.127629	0.13066
0.0857719	0.0684885	0.0737926	0.0857196	0.0911595	0.0913884	0.0938095	0.103619	0.105187	0.0918883	0.0894246	0.0755737	0.0772335	0.102033	0.102693	0.085143	0.0963054	0.0920021	0.0924459	0.097924	0.0933661	0.0973805	0.0984522	0.0970881	0.0852887	0.0772332	0.102419	0.126525	0.127671	0.130714
0.0851763	0.0697961	0.0748473	0.0839967	0.0907404	0.0905177	0.0941991	0.103608	0.105557	0.0912844	0.0894132	0.0751121	0.0776661	0.102326	0.102806	0.0846425	0.0960895	0.0920145	0.0922888	0.0978927	0.0933122	0.0974212	0.098451	0.0970815	0.0852675	0.0771959	0.102478	0.12658	0.127712	0.130767
0.0837175	0.0676509	0.077027	0.0805074	0.0900949	0.089196	0.0939577	0.103562	0.105719	0.0905835	0.089434	0.0746585	0.0781277	0.102607	0.102873	0.0842139	0.0958779	0.0920154	0.0921392	0.0978564	0.093263	0.0974615	0.0984515	0.0970757	0.0852463	0.077158	0.102537	0.126635	0.127754	0.13082
0.0790079	0.0675541	0.078293	0.0784112	0.0892793	0.0890951	0.0932317	0.103563	0.10579	0.0896815	0.0896398	0.0741772	0.0785319	0.102892	0.102927	0.083864	0.0956703	0.0920026	0.0920022	0.0978155	0.0932173	0.0975011	0.0984535	0.0970712	0.0852249	0.0771195	0.102594	0.126689	0.127796	0.130874
0.080109	0.0676142	0.079249	0.0775342	0.0892017	0.0887567	0.0928427	0.103513	0.10587	0.0885843	0.0901476	0.0736635	0.0788662	0.103196	0.102989	0.0835162	0.0954666	0.0919748	0.0918829	0.0977702	0.0931739	0.09754	0.0984571	0.0970685	0.0852035	0.0770804	0.102652	0.126744	0.127838	0.130927
0.0823931	0.067887	0.083502	0.0747578	0.089589	0.0907794	0.0926367	0.101852	0.105939	0.0875632	0.0901599	0.0731215	0.0791399	0.103533	0.103075	0.08309	0.0952667	0.0919316	0.0917855	0.097721	0.0931318	0.0975782	0.098462	0.0970683	0.0851821	0.0770406	0.102708	0.126799	0.12788	0.13098
0.0830557	0.0690175	0.0844448	0.0727025	0.0894066	0.0894908	0.0901276	0.101585	0.105765	0.0867761	0.0896561	0.0725596	0.0793519	0.103919	0.103194	0.0826455	0.0950706	0.0918733	0.0917099	0.0976683	0.09309	0.0976155	0.0984683	0.0970712	0.0851607	0.0770003	0.102765	0.126853	0.127922	0.131033
0.0825714	0.0684329	0.0875556	0.0728329	0.0884608	0.0890753	0.0917189	0.101351	0.105036	0.0861344	0.0890241	0.0719889	0.0794906	0.104359	0.103352	0.0824813	0.0948783	0.0918016	0.0916476	0.0976125	0.093048	0.0976519	0.0984757	0.0970778	0.0851393	0.0769592	0.10282	0.126908	0.127964	0.131086
0.0828638	0.0679563	0.0875122	0.0724529	0.0878822	0.0893127	0.0923291	0.10133	0.105048	0.0854734	0.0874068	0.0714237	0.0795441	0.104809	0.103549	0.0824142	0.0946898	0.0917188	0.0915813	0.097554	0.0930052	0.0976873	0.0984841	0.0970887	0.085118	0.0769175	0.102876	0.126962	0.128006	0.131139
0.0851846	0.0712199	0.090056	0.0724076	0.0900036	0.0891488	0.0937075	0.10162	0.103964	0.0845804	0.0861966	0.070882	0.0795067	0.105202	0.103783	0.082292	0.0945052	0.091628	0.0914915	0.0974931	0.0929616	0.0977218	0.0984933	0.0971042	0.0850968	0.0768751	0.10293	0.127017	0.128048	0.131192
0.0870496	0.0734475	0.0907108	0.0718918	0.0908308	0.0887918	0.0945983	0.102116	0.101372	0.0836181	0.0860995	0.0703735	0.0793768	0.105543	0.104045	0.0821215	0.0943245	0.091532	0.0913669	0.0974303	0.0929168	0.0977551	0.0985033	0.0971245	0.0850758	0.0768321	0.102985	0.127071	0.12809	0.131245
0.0910604	0.0768872	0.0884824	0.0715909	0.0906523	0.0885199	0.0952431	0.102838	0.0997328	0.083017	0.0855883	0.0696937	0.0791498	0.105861	0.104325	0.081921	0.0941478	0.091432	0.0912115	0.0973658	0.0928709	0.0977873	0.0985138	0.0971494	0.0850548	0.0767885	0.103039	0.127126	0.128132	0.131297
0.0929056	0.0780007	0.0870308	0.0716912	0.0910071	0.0895897	0.0957729	0.103461	0.098225	0.0815948	0.085262	0.0688287	0.0788169	0.106124	0.104611	0.0817039	0.0939752	0.0913275	0.0910432	0.0973	0.0928238	0.0978184	0.0985248	0.0971786	0.085034	0.0767443	0.103092	0.12718	0.128174	0.13135
0.0948424	0.0768951	0.0870393	0.0715955	0.0909917	0.0895892	0.0971341	0.103162	0.0965872	0.0810875	0.0847856	0.0685488	0.0783754	0.106286	0.104893	0.0814796	0.0938066	0.0912167	0.0908823	0.0972334	0.0927757	0.0978483	0.0985361	0.0972113	0.0850134	0.0766996	0.103146	0.127234	0.128216	0.131403
0.0945592	0.0773162	0.0886133	0.0717593	0.0914719	0.090097	0.0979375	0.103271	0.0947757	0.0806238	0.0844375	0.0683277	0.0778725	0.106343	0.105162	0.0812547	0.0936422	0.0910976	0.0907396	0.0971662	0.0927266	0.097877	0.0985476	0.0972467	0.084993	0.0766543	0.103199	0.127289	0.128258	0.131455
0.0942	0.076911	0.0887834	0.0707718	0.0908934	0.0909275	0.0981853	0.103599	0.0933753	0.0804411	0.0841142	0.068585	0.0774973	0.106322	0.105421	0.0810344	0.093482	0.0909685	0.0906142	0.0970988	0.0926765	0.0979044	0.0985593	0.0972838	0.0849729	0.0766086	0.103252	0.127343	0.128301	0.131508
0.0966553	0.0777051	0.0881179	0.0711195	0.0912005	0.09274	0.0983655	0.103783	0.0924891	0.0803377	0.0836705	0.0685437	0.0772418	0.106252	0.105702	0.0808217	0.093326	0.0908294	0.0904995	0.0970316	0.0926256	0.0979306	0.0985711	0.0973217	0.0849529	0.0765626	0.103304	0.127397	0.128343	0.13156
0.0959341	0.0785215	0.0875275	0.0701424	0.0913729	0.0931377	0.0979742	0.103586	0.0919829	0.0802433	0.0835517	0.0684022	0.0769077	0.106153	0.106335	0.0806186	0.0931742	0.0906812	0.090389	0.0969651	0.0925741	0.0979556	0.098583	0.0973595	0.0849332	0.0765163	0.103356	0.127451	0.128385	0.131613
0.0960039	0.0798339	0.0856848	0.0682824	0.0914287	0.0928562	0.0985933	0.102749	0.0916685	0.0801669	0.0840989	0.0671623	0.0765747	0.106045	0.106555	0.080426	0.0930266	0.0905262	0.090278	0.0968996	0.0925219	0.0979793	0.0985948	0.0973964	0.0849137	0.0764698	0.103408	0.127505	0.128427	0.131665
0.0964986	0.0812117	0.0845129	0.0651314	0.0911649	0.091192	0.0981712	0.10122	0.0910557	0.0801135	0.0845619	0.0673705	0.0764667	0.105947	0.106441	0.0802446	0.0928832	0.0903673	0.0901638	0.0968358	0.0924693	0.0980017	0.0986066	0.097432	0.0848946	0.0764232	0.10346	0.12756	0.12847	0.131717
0.0955433	0.0812358	0.0844099	0.0649566	0.0909445	0.0894903	0.0975831	0.100335	0.0906466	0.0800715	0.0848975	0.0671897	0.0770628	0.105875	0.106387	0.080075	0.092744	0.0902088	0.0900456	0.0967742	0.0924163	0.098023	0.0986183	0.0974657	0.0848757	0.0763766	0.103512	0.127614	0.128512	0.13177
0.0904	0.083168	0.0845443	0.0647922	0.0911517	0.0895064	0.0969941	0.0993318	0.0906649	0.0800564	0.0851056	0.067048	0.0769111	0.105815	0.10761	0.0799182	0.0926087	0.0900561	0.0899235	0.0967156	0.092363	0.098043	0.0986299	0.0974973	0.0848571	0.0763301	0.103564	0.127668	0.128554	0.131822
0.0871092	0.0868785	0.0843251	0.0634056	0.0902512	0.0890126	0.0962696	0.0982784	0.0908121	0.0802627	0.0851404	0.0669028	0.0767391	0.105718	0.10796	0.0797756	0.0924774	0.0899154	0.0897984	0.0966609	0.0923095	0.0980617	0.0986413	0.0975267	0.0848388	0.0762838	0.103615	0.127722	0.128597	0.131874
0.0855358	0.088982	0.0845997	0.0626389	0.0892719	0.0882323	0.0956833	0.0972805	0.0910527	0.080721	0.0863785	0.0667443	0.0765738	0.105534	0.108422	0.0796486	0.0923499	0.0897923	0.0896716	0.0966114	0.0922559	0.0980794	0.0986526	0.0975539	0.0848208	0.0762379	0.103667	0.127776	0.128639	0.131926
0.085214	0.0908597	0.0855656	0.0627196	0.0878229	0.087465	0.0956662	0.0964628	0.0912397	0.0809205	0.0863404	0.0665732	0.0764043	0.105248	0.108666	0.079539	0.092226	0.0896911	0.0895444	0.0965687	0.0922022	0.0980958	0.0986638	0.0975787	0.0848031	0.0761923	0.103718	0.12783	0.128682	0.131978
0.0829017	0.0916757	0.0876128	0.0622128	0.0865778	0.0868304	0.0957473	0.0959097	0.0911482	0.0816862	0.0861574	0.0664063	0.0762488	0.104858	0.108642	0.0794485	0.0921056	0.0896141	0.0894185	0.0965355	0.0921486	0.0981112	0.0986749	0.0976014	0.0847858	0.0761472	0.103769	0.127884	0.128724	0.13203
0.0829984	0.0920611	0.0908873	0.0615411	0.0836919	0.0855197	0.095989	0.0956333	0.0901522	0.0826987	0.0858963	0.066277	0.0761299	0.104363	0.108559	0.0793794	0.0919883	0.0895616	0.0892954	0.0965152	0.0920951	0.0981255	0.0986858	0.0976221	0.0847687	0.0761027	0.103821	0.127938	0.128767	0.132082
0.0865031	0.0920928	0.0930944	0.0618499	0.0822201	0.0843117	0.0946885	0.0956883	0.0891233	0.0838336	0.085464	0.0662278	0.0760629	0.103779	0.108466	0.079335	0.0918739	0.0895332	0.0891767	0.0965134	0.0920417	0.0981388	0.0986966	0.0976408	0.0847521	0.0760588	0.103872	0.127992	0.128809	0.132134
0.0872987	0.0910645	0.095039	0.0638977	0.0811825	0.0837607	0.0943665	0.0956388	0.088756	0.0849026	0.084961	0.0662901	0.0760493	0.103164	0.108373	0.07932	0.0917623	0.0895283	0.0890639	0.0965371	0.0919886	0.0981512	0.0987073	0.0976578	0.0847357	0.0760156	0.103924	0.128046	0.128852	0.132186
0.0897541	0.0890399	0.0952333	0.065566	0.0803804	0.0828437	0.0943855	0.0952802	0.0881235	0.0858005	0.0845556	0.0664584	0.0760725	0.102558	0.108283	0.0793396	0.091653	0.0895457	0.0889581	0.0965943	0.0919358	0.0981627	0.098718	0.0976732	0.0847197	0.0759732	0.103975	0.1281	0.128894	0.132238
0.0901843	0.0905121	0.0953438	0.0664063	0.0801027	0.0832955	0.0946065	0.0956836	0.0877134	0.0861774	0.0844074	0.0666952	0.0761009	0.101957	0.108198	0.0793953	0.0915458	0.0895839	0.0888594	0.0966881	0.0918833	0.0981733	0.0987286	0.0976871	0.084704	0.0759316	0.104027	0.128154	0.128937	0.13229
0.0911268	0.0912224	0.0975418	0.0672057	0.0796442	0.0847385	0.094577	0.095048	0.0876291	0.0863748	0.0845724	0.0669602	0.0760982	0.101726	0.108123	0.0794792	0.0914406	0.0896406	0.0887677	0.0968052	0.0918312	0.0981832	0.0987392	0.0976997	0.0846887	0.0758909	0.104079	0.128208	0.128979	0.132341
0.0914289	0.0900473	0.0985496	0.0670323	0.0793156	0.0874401	0.0952082	0.0946646	0.0876187	0.0865153	0.0849829	0.0672264	0.0760423	0.101944	0.108069	0.0795736	0.0913369	0.0897117	0.0886817	0.096914	0.0917795	0.0981924	0.0987498	0.0977112	0.0846738	0.0758511	0.104132	0.128263	0.129022	0.132393
0.0911176	0.0930554	0.098801	0.0687588	0.0794169	0.0893565	0.0967267	0.0951758	0.0876427	0.0863666	0.085569	0.0674783	0.075943	0.101675	0.108066	0.0796585	0.0912346	0.0897912	0.0885999	0.0969858	0.0917282	0.0982011	0.0987604	0.0977217	0.0846592	0.0758121	0.104185	0.128317	0.129065	0.132445
0.0926074	0.0933331	0.100411	0.0697788	0.0783021	0.0895312	0.0981258	0.0956489	0.0876759	0.0861794	0.0862914	0.0677068	0.0758894	0.101318	0.108192	0.0797205	0.0911336	0.0898678	0.0885207	0.097015	0.0916775	0.0982092	0.0987712	0.0977314	0.0846449	0.0757741	0.104238	0.128371	0.129107	0.132496
0.0938308	0.0928578	0.100781	0.0718622	0.0771921	0.0894078	0.0993346	0.0958309	0.0875705	0.0864092	0.0871517	0.0679078	0.0760338	0.10095	0.108324	0.0797545	0.091034	0.0899114	0.0884424	0.0970117	0.0916274	0.098217	0.0987822	0.0977403	0.084631	0.075737	0.104293	0.128425	0.12915	0.132548
0.0957305	0.0941739	0.10132	0.0745759	0.0768755	0.0891229	0.0995853	0.0959825	0.085054	0.0867975	0.0881393	0.0680833	0.0762194	0.100591	0.108065	0.079762	0.0909358	0.0898248	0.0883635	0.0969878	0.0915778	0.0982244	0.0987933	0.0977487	0.0846175	0.0757009	0.104348	0.128479	0.129193	0.1326
0.0980783	0.0967359	0.101633	0.0780697	0.0756389	0.0878336	0.100039	0.0962053	0.0852494	0.0869763	0.0887697	0.0682396	0.0763377	0.100254	0.107709	0.079749	0.0908394	0.0894885	0.0882831	0.0969517	0.0915288	0.0982316	0.0988048	0.0977567	0.0846043	0.0756657	0.104405	0.128533	0.129235	0.132651
0.100897	0.0976853	0.101781	0.0812042	0.0758537	0.0867123	0.0997647	0.0963357	0.0854839	0.0871731	0.0889659	0.0683806	0.0764887	0.0999792	0.107395	0.0797263	0.0907453	0.0891683	0.0882009	0.0969087	0.0914804	0.0982388	0.0988166	0.0977642	0.0845915	0.0756314	0.104464	0.128587	0.129278	0.132703
0.100347	0.0955468	0.103959	0.0835218	0.0768867	0.0866362	0.0996611	0.0974942	0.0854974	0.0864816	0.0887899	0.0685039	0.0767099	0.1	0.107144	0.0797098	0.0906543	0.0890133	0.0881172	0.0968617	0.0914328	0.0982459	0.0988287	0.0977714	0.0845791	0.0755981	0.104526	0.128642	0.129321	0.132755
0.0967854	0.0934938	0.103857	0.0862224	0.0780261	0.0871086	0.0995248	0.0978843	0.0855224	0.0870401	0.0878142	0.0686049	0.0769873	0.100559	0.106959	0.0797188	0.0905673	0.0889371	0.0880328	0.0968123	0.0913858	0.0982532	0.0988414	0.097778	0.0845671	0.0755657	0.104592	0.128696	0.129363	0.132806
0.0935452	0.0907856	0.103936	0.0881473	0.0809069	0.0894957	0.0988855	0.0991539	0.0856038	0.0874765	0.0872607	0.0686863	0.077299	0.100378	0.106833	0.079771	0.0904856	0.088885	0.0879488	0.0967616	0.0913394	0.0982606	0.0988546	0.0977828	0.0845554	0.0755342	0.104664	0.12875	0.129406	0.132858
0.0925574	0.0870338	0.103238	0.0885862	0.083318	0.0918495	0.0985391	0.0990397	0.085829	0.0868904	0.086946	0.0687572	0.0776302	0.100109	0.10676	0.0798731	0.0904108	0.0888341	0.0878667	0.0967101	0.0912937	0.0982684	0.0988684	0.0977823	0.0845441	0.0755036	0.104745	0.128804	0.129449	0.132909
0.0916995	0.0842803	0.103925	0.0894214	0.0846593	0.0926616	0.0985444	0.0982261	0.0863616	0.087412	0.086822	0.0688113	0.0779756	0.0998001	0.106732	0.0800058	0.0903448	0.0887728	0.0877875	0.0966581	0.0912486	0.0982766	0.0988829	0.0977626	0.0845331	0.0754739	0.10484	0.128859	0.129492	0.132961
0.0891816	0.0819319	0.104529	0.0896967	0.0858303	0.092627	0.0985045	0.0978043	0.0872315	0.0878002	0.0868379	0.0687859	0.0783375	0.0994125	0.106741	0.0801164	0.0902907	0.0886928	0.087712	0.0966055	0.0912041	0.0982854	0.0988982	0.097665	0.0845226	0.075445	0.104957	0.128913	0.129534	0.133013
0.0890464	0.0811548	0.104066	0.0898962	0.0871537	0.0940933	0.0979264	0.0980738	0.0880798	0.0880445	0.0868847	0.0684838	0.078724	0.0989814	0.106783	0.0801654	0.0902528	0.0885838	0.0876403	0.0965524	0.0911598	0.0982947	0.0989143	0.0973247	0.0845124	0.075417	0.105111	0.128968	0.129577	0.133064
0.0914746	0.0815681	0.102242	0.090258	0.0890601	0.0949374	0.0970383	0.0980575	0.0887575	0.0877499	0.0869128	0.0680306	0.0791462	0.0985441	0.106867	0.0801823	0.0902387	0.0884281	0.0875722	0.0964983	0.0911156	0.0983047	0.0989313	0.096868	0.0845027	0.0753897	0.105319	0.129022	0.12962	0.133116
0.0954739	0.0819322	0.100559	0.0902567	0.0914141	0.095923	0.095716	0.0977625	0.089319	0.0871149	0.0869287	0.0678741	0.07961	0.098114	0.106065	0.0802323	0.0902568	0.0881944	0.0875071	0.0964428	0.0910711	0.0983155	0.0989494	0.0966253	0.0844933	0.0753633	0.10559	0.129076	0.129663	0.133168
0.0952138	0.08229	0.0999406	0.0906775	0.0924556	0.0965014	0.0964217	0.0971475	0.0897611	0.0866508	0.0869431	0.0680942	0.0801041	0.0977053	0.105631	0.0803531	0.0902733	0.0878558	0.0874444	0.0963852	0.0910258	0.0983271	0.0989685	0.0965186	0.0844843	0.0753376	0.105889	0.129131	0.129705	0.13322
0.0931949	0.0813695	0.0994906	0.0929769	0.0934335	0.0966408	0.0974633	0.0961772	0.0899631	0.0859717	0.0869482	0.0688817	0.0805902	0.0973354	0.105424	0.0805212	0.0900881	0.0875291	0.0873833	0.0963249	0.0909789	0.0983396	0.0989888	0.0964668	0.0844758	0.0753127	0.10615	0.129186	0.129748	0.133271
0.0901041	0.0825678	0.0987557	0.0971043	0.0947267	0.0969308	0.0982018	0.0940687	0.0904285	0.084673	0.08692	0.0698447	0.0810083	0.097021	0.105216	0.0806898	0.0897493	0.0873831	0.0873231	0.0962612	0.0909294	0.0983531	0.0990102	0.0964394	0.0844677	0.0752884	0.106341	0.12924	0.129791	0.133323
0.089932	0.081745	0.0972773	0.0991951	0.0960253	0.0980997	0.0986162	0.0917479	0.090708	0.0851385	0.0882956	0.070466	0.0812955	0.0966014	0.104981	0.0808339	0.0894898	0.0872736	0.0872631	0.0961939	0.090876	0.0983675	0.099033	0.0964244	0.08446	0.0752649	0.106474	0.129295	0.129834	0.133375
0.0916323	0.0788996	0.0964249	0.097854	0.0968362	0.0983906	0.0982451	0.0903132	0.0904797	0.0847865	0.088181	0.0709838	0.0814183	0.095159	0.104722	0.0809489	0.0893	0.087096	0.087203	0.0961231	0.0908172	0.0983829	0.099057	0.0964167	0.0844527	0.0752421	0.106572	0.12935	0.129877	0.133427
0.0931734	0.0759282	0.0958234	0.0966615	0.0971108	0.098612	0.0972769	0.0891102	0.0901694	0.0848117	0.0879311	0.0714266	0.0814074	0.0951266	0.104448	0.0810385	0.0891438	0.0868642	0.0871424	0.0960498	0.0907511	0.0983993	0.0990823	0.0964137	0.0844459	0.07522	0.106651	0.129404	0.12992	0.133479
0.0959889	0.0746843	0.0962661	0.0972971	0.097952	0.0989441	0.0964419	0.0879521	0.0899179	0.0854008	0.0876708	0.0718002	0.0813342	0.0952153	0.104173	0.0811075	0.0890019	0.0866251	0.087081	0.0959754	0.0906758	0.0984167	0.099109	0.096414	0.0844396	0.0751984	0.106719	0.129459	0.129963	0.133531
0.0982995	0.0735172	0.0969386	0.0957276	0.0989013	0.09997	0.0955565	0.0870506	0.0898567	0.0852232	0.0874371	0.0722172	0.0812325	0.0956619	0.103902	0.0811603	0.0888649	0.086421	0.0870187	0.095902	0.0905892	0.0984352	0.0991371	0.096417	0.0844337	0.0751775	0.10678	0.129514	0.130006	0.133584
0.0996317	0.075644	0.0976961	0.0967137	0.0993997	0.100788	0.0945624	0.0867112	0.0899983	0.0848538	0.0872389	0.0727686	0.081102	0.0966117	0.103628	0.0812005	0.0887279	0.0863107	0.0869555	0.0958314	0.090489	0.0984546	0.0991665	0.0964222	0.0844283	0.0751572	0.106838	0.129569	0.130048	0.133636
0.102329	0.0745839	0.096095	0.0986973	0.0998786	0.101177	0.0934047	0.0865978	0.0902944	0.0844212	0.0870807	0.0734486	0.0809896	0.097279	0.103337	0.0812305	0.0885886	0.0864534	0.0868914	0.0957648	0.090373	0.0984751	0.0991973	0.0964294	0.0844234	0.0751375	0.106894	0.129624	0.130091	0.133689
0.102523	0.0745425	0.0938737	0.101296	0.101424	0.101047	0.0922691	0.0865757	0.0908599	0.0839977	0.0869729	0.0742612	0.0810885	0.0978457	0.103022	0.0812525	0.0884457	0.0869113	0.0868264	0.0957026	0.0902387	0.0984965	0.0992293	0.0964384	0.084419	0.0751183	0.106949	0.129679	0.130134	0.133742
0.104995	0.0733109	0.0932918	0.103167	0.103073	0.100192	0.09135	0.0865654	0.0929626	0.0837087	0.086931	0.0752171	0.0815429	0.098355	0.102686	0.0812679	0.0882981	0.0870707	0.0867606	0.0956444	0.0900825	0.0985188	0.0992625	0.0964492	0.0844152	0.0750997	0.107003	0.129734	0.130177	0.133795
0.108378	0.0721949	0.092079	0.104182	0.104369	0.0996406	0.0903663	0.0864741	0.0943282	0.084733	0.0869711	0.0762509	0.0816484	0.100044	0.102343	0.0812784	0.0881423	0.0870566	0.0866941	0.0955892	0.089898	0.098542	0.0992968	0.0964617	0.0844118	0.0750816	0.107056	0.129789	0.13022	0.133848
0.105463	0.0733754	0.0910507	0.104588	0.104988	0.0993011	0.0901223	0.0868958	0.0951	0.0849395	0.0871035	0.0772451	0.0820854	0.100766	0.102006	0.0812857	0.0879598	0.0870094	0.0866266	0.0955355	0.0896722	0.098566	0.0993322	0.0964759	0.0844091	0.075064	0.107109	0.129845	0.130263	0.133901
0.104206	0.0723895	0.0897009	0.104998	0.104351	0.0989927	0.0901536	0.0875825	0.0953148	0.0847885	0.0873209	0.0781122	0.0818758	0.101221	0.101684	0.0812926	0.0875556	0.0869351	0.0865582	0.0954821	0.0893775	0.0985908	0.0993684	0.0964918	0.0844069	0.0750468	0.107162	0.1299	0.130306	0.133955
0.0999164	0.0766946	0.089662	0.104185	0.104021	0.100233	0.0898755	0.0887585	0.0950414	0.085525	0.0875951	0.0787914	0.0818098	0.1016	0.10138	0.0813031	0.0875513	0.0868047	0.0864882	0.0954276	0.0889712	0.0986163	0.0994055	0.0965095	0.0844053	0.0750301	0.107215	0.129955	0.130349	0.134009
0.0974381	0.0786747	0.0904989	0.104425	0.104458	0.101	0.0890985	0.0903131	0.0945981	0.0852235	0.0878803	0.0792337	0.0816503	0.101893	0.101096	0.0813221	0.0876078	0.0865743	0.086416	0.0953712	0.0884563	0.0986424	0.0994432	0.0965289	0.0844043	0.0750139	0.107267	0.13001	0.130392	0.134064
0.0986349	0.0805443	0.0883531	0.103204	0.103538	0.101295	0.088654	0.0914764	0.0943301	0.0847258	0.0881126	0.079151	0.0814159	0.102096	0.100831	0.0813543	0.0875574	0.0862575	0.0863401	0.0953122	0.0879558	0.098669	0.0994814	0.09655	0.084404	0.074998	0.10732	0.130066	0.130435	0.134118
0.101303	0.0819803	0.0864966	0.103668	0.103476	0.101003	0.0886488	0.0917764	0.0932089	0.0840632	0.088168	0.0785536	0.0811535	0.102217	0.100588	0.0813984	0.087495	0.0859794	0.0862587	0.0952502	0.0875598	0.0986959	0.0995199	0.0965729	0.0844043	0.0749825	0.107373	0.130121	0.130478	0.134174
0.101985	0.0836922	0.0855253	0.102024	0.103287	0.100563	0.0876463	0.0912172	0.0926312	0.0833098	0.0878304	0.0787564	0.0809278	0.102269	0.100371	0.0814383	0.087434	0.0858084	0.0861693	0.0951851	0.0872544	0.0987231	0.0995586	0.0965975	0.0844053	0.0749673	0.107427	0.130177	0.130521	0.13423
0.1002	0.0841206	0.0848245	0.0975179	0.103552	0.0999362	0.0860121	0.0902185	0.0923507	0.0826133	0.0879134	0.078854	0.0808323	0.102272	0.100184	0.0814433	0.0873773	0.0857182	0.0860695	0.095117	0.0870113	0.0987503	0.0995973	0.0966236	0.084407	0.0749525	0.10748	0.130232	0.130564	0.134286
0.100036	0.084045	0.0845627	0.0951359	0.103626	0.0994067	0.0837282	0.087951	0.0925704	0.0819929	0.0881989	0.079199	0.0809062	0.102271	0.100034	0.0813916	0.0873257	0.0856737	0.0859573	0.095046	0.0868149	0.0987772	0.0996358	0.0966513	0.0844094	0.0749378	0.107534	0.130288	0.130607	0.134344
0.100694	0.0832124	0.0856531	0.0921137	0.102849	0.0979488	0.0827142	0.086082	0.0920204	0.0814237	0.0882941	0.0803068	0.0811102	0.102488	0.099929	0.0812898	0.0872788	0.0856535	0.085832	0.0949725	0.0866558	0.0988037	0.0996741	0.0966804	0.0844126	0.0749234	0.107587	0.130344	0.13065	0.134402
0.102351	0.0809986	0.0874061	0.0909322	0.101113	0.0953433	0.0807971	0.0850524	0.0910402	0.0809938	0.0883278	0.0806548	0.0814018	0.103017	0.0998807	0.0811593	0.0872366	0.0856442	0.0856952	0.0948968	0.0865258	0.0988292	0.0997118	0.0967106	0.0844166	0.0749091	0.107641	0.130399	0.130693	0.134461
0.101627	0.0786652	0.088525	0.0877826	0.0998469	0.0946108	0.0794911	0.0844287	0.0901367	0.0807848	0.0883565	0.0808019	0.0817665	0.10318	0.0998997	0.0810174	0.0871993	0.0856367	0.0855496	0.0948192	0.0864169	0.0988531	0.099749	0.0967418	0.0844214	0.0748948	0.107696	0.130455	0.130737	0.134521
0.0993307	0.077492	0.0893406	0.085879	0.099084	0.0944422	0.0783821	0.0845127	0.0901207	0.0806788	0.0883805	0.0808342	0.0822244	0.103142	0.0999891	0.0808743	0.0871677	0.0856251	0.0853992	0.0947402	0.0863228	0.0988747	0.0997854	0.0967738	0.084427	0.0748804	0.10775	0.130511	0.13078	0.134583
0.0934931	0.0761603	0.0873773	0.0844071	0.0983618	0.0942451	0.0777157	0.0849634	0.0894691	0.0806611	0.0884308	0.0808171	0.0828265	0.103038	0.10013	0.0807347	0.0871437	0.0856071	0.0852476	0.0946601	0.0862385	0.0988927	0.0998208	0.0968061	0.0844335	0.0748658	0.107805	0.130567	0.130823	0.134646
0.087773	0.0750005	0.0859552	0.0829543	0.0970301	0.0938587	0.0770373	0.084884	0.0886489	0.0808106	0.0885316	0.0807798	0.0834751	0.102905	0.100271	0.0806006	0.0871298	0.0855853	0.0850982	0.0945792	0.0861606	0.0989054	0.0998552	0.0968385	0.0844408	0.0748507	0.10786	0.130623	0.130866	0.134711
0.0804245	0.0705638	0.086674	0.0815581	0.0958993	0.0929877	0.0765667	0.0851698	0.0879529	0.0811564	0.0887107	0.0807361	0.0839273	0.10276	0.100346	0.0804723	0.0871297	0.085567	0.0849554	0.0944979	0.0860866	0.09891	0.0998885	0.0968707	0.0844491	0.0748347	0.107915	0.130678	0.130909	0.134778
0.076165	0.0717694	0.0873799	0.0801249	0.095453	0.0910346	0.0767268	0.0859269	0.0875193	0.0816729	0.0890112	0.0807	0.084238	0.102624	0.100299	0.080349	0.0871482	0.0855629	0.084834	0.0944166	0.0860152	0.0989025	0.0999204	0.0969023	0.0844583	0.0748176	0.10797	0.130734	0.130952	0.134848
0.0722291	0.0707043	0.0879453	0.0795075	0.095728	0.0887596	0.0762061	0.0854574	0.0871992	0.0822184	0.0884294	0.080685	0.0845076	0.102557	0.100104	0.0802281	0.0871926	0.0855822	0.0855192	0.0943355	0.085945	0.0988765	0.099951	0.0969331	0.0844684	0.0747984	0.108025	0.13079	0.130995	0.134922
0.06947	0.0715418	0.0908643	0.0796903	0.0947802	0.0862618	0.0749413	0.0850225	0.0868579	0.0825714	0.088403	0.0807028	0.0847869	0.102266	0.0998031	0.0801054	0.0872755	0.0856251	0.0858755	0.0942552	0.085875	0.0988226	0.09998	0.0969628	0.0844795	0.0747763	0.108081	0.130846	0.131039	0.134999
0.0677632	0.0710706	0.0906732	0.0812543	0.0950611	0.0849585	0.073354	0.0852091	0.0864794	0.0826722	0.0886219	0.0807791	0.0851369	0.101502	0.0994924	0.0799748	0.0874224	0.0856806	0.0857135	0.0941758	0.0858034	0.0987302	0.100007	0.096991	0.0844916	0.0747495	0.108137	0.130902	0.131082	0.135081
0.0660276	0.0727838	0.0898211	0.0812728	0.0944089	0.0840076	0.0729991	0.0854332	0.0860653	0.0826726	0.0887282	0.0809952	0.0855774	0.101148	0.0992222	0.0798295	0.0876727	0.0857334	0.0855652	0.0940978	0.0857272	0.0985947	0.100033	0.0970177	0.0845047	0.0747152	0.108193	0.130959	0.131125	0.135169
0.0654569	0.0727534	0.0882773	0.0796518	0.0934898	0.0829736	0.0732794	0.0855512	0.085876	0.0826622	0.0887032	0.0814239	0.086067	0.100912	0.0989778	0.0796663	0.0880154	0.0857721	0.0854221	0.0940216	0.0856393	0.0984343	0.100057	0.0970426	0.0845188	0.0746685	0.10825	0.131015	0.131168	0.135264
0.0667936	0.0751937	0.08738	0.0799481	0.0939039	0.0820138	0.0726607	0.085593	0.0868777	0.081073	0.0886304	0.0817617	0.0865956	0.100737	0.0987359	0.0794967	0.0883104	0.0857919	0.085282	0.0939474	0.0855226	0.0982931	0.100079	0.0970656	0.0845339	0.0746011	0.108307	0.131071	0.131211	0.135368
0.0689718	0.0754418	0.0868356	0.0816338	0.0945629	0.0821969	0.0719298	0.0842967	0.0873452	0.0808014	0.0887309	0.0818365	0.0871678	0.100631	0.0984857	0.0793615	0.0884632	0.0857926	0.0851441	0.0938755	0.085336	0.098209	0.100098	0.0970866	0.0845501	0.074499	0.108363	0.131127	0.131255	0.135481
0.0719027	0.0773033	0.0832945	0.0809343	0.0939294	0.0811861	0.0712895	0.0840056	0.0879529	0.0813963	0.0890604	0.0817204	0.0877728	0.100796	0.0982268	0.0793193	0.0884921	0.085776	0.0850079	0.0938063	0.0850211	0.0981861	0.100116	0.0971054	0.0845672	0.0743435	0.108421	0.131183	0.131298	0.135605
0.0750859	0.0790094	0.0826272	0.0806419	0.0942577	0.0805079	0.071295	0.083556	0.0886646	0.082422	0.0893838	0.0814978	0.0883583	0.101831	0.0979626	0.0793888	0.0884213	0.0857444	0.0848733	0.0937395	0.0846249	0.0982062	0.100131	0.0971218	0.0845853	0.0741254	0.108478	0.131239	0.131341	0.13574
0.0785578	0.0810524	0.0823589	0.082261	0.0950334	0.0803154	0.0718554	0.0829495	0.0885919	0.083314	0.0890954	0.0814081	0.0889473	0.102566	0.0976968	0.0795299	0.0882679	0.0856999	0.0847402	0.093675	0.0843046	0.0982503	0.100143	0.0971356	0.0846045	0.0738763	0.108535	0.131296	0.131384	0.135883
0.0781222	0.083003	0.0821881	0.0839305	0.0941753	0.0802098	0.0727969	0.0825654	0.0882687	0.0828857	0.0890397	0.0815193	0.0892402	0.102312	0.0974321	0.0797002	0.0880877	0.0856443	0.0846085	0.0936117	0.0840934	0.0983061	0.100153	0.0971464	0.0846245	0.0736602	0.108593	0.131352	0.131428	0.136029
0.0755758	0.08167	0.0826599	0.0855476	0.0961914	0.0801854	0.0725449	0.0812825	0.0881752	0.0833731	0.0890329	0.0816816	0.0890208	0.101558	0.0971687	0.0798844	0.0879667	0.085579	0.0844783	0.0935475	0.0839503	0.0983671	0.10016	0.0971537	0.0846455	0.0735097	0.108651	0.131408	0.131471	0.136169
0.0745353	0.0828861	0.0833213	0.0876987	0.0968161	0.0804256	0.0731292	0.080709	0.0883254	0.0837306	0.0890103	0.0818686	0.0889494	0.100865	0.0969051	0.0800815	0.0879319	0.0855052	0.0843497	0.0934784	0.083844	0.09843	0.100164	0.0971568	0.0846673	0.0734153	0.108709	0.131465	0.131514	0.136295
0.0730598	0.0825437	0.0858681	0.0868719	0.0973704	0.0809904	0.0731471	0.0804391	0.0874922	0.0838796	0.0889311	0.0822647	0.088858	0.100286	0.0966384	0.0802893	0.0879548	0.0854239	0.0842229	0.0933969	0.0837584	0.0984932	0.100164	0.0971546	0.08469	0.0733572	0.108767	0.131521	0.131557	0.136401
0.0711653	0.0818767	0.0887573	0.0858358	0.0978723	0.0818093	0.0729324	0.0802122	0.0866029	0.0845624	0.0887668	0.083486	0.0887514	0.0999275	0.0963647	0.0805003	0.0880092	0.0853359	0.0840979	0.0932899	0.0836858	0.0985551	0.100161	0.0971459	0.0847134	0.0733206	0.108826	0.131577	0.131601	0.136487
0.0725512	0.082042	0.0895939	0.0877213	0.0986521	0.083007	0.0736102	0.0800463	0.0858567	0.0846905	0.0885221	0.083743	0.0893794	0.0997281	0.09608	0.0807071	0.0880841	0.0852421	0.0839748	0.0931367	0.083622	0.0986132	0.100154	0.097129	0.0847374	0.0732967	0.108885	0.131634	0.131644	0.136554
0.0751893	0.0793522	0.0888404	0.0880733	0.100515	0.0837107	0.0733748	0.0799913	0.0852839	0.0847632	0.0882319	0.0834049	0.0895474	0.0995771	0.0957802	0.0809088	0.088177	0.0851431	0.0838538	0.0929177	0.0835649	0.0986625	0.100142	0.0971021	0.0847621	0.0732806	0.108944	0.13169	0.131687	0.136609
0.0752852	0.0771797	0.0892955	0.0891828	0.101359	0.0840809	0.0729517	0.0799939	0.0848888	0.0847442	0.0879312	0.083102	0.0896577	0.0994278	0.0954615	0.0811137	0.0882885	0.0850398	0.0837348	0.0926483	0.0835133	0.0986922	0.100126	0.0970637	0.0847873	0.0732695	0.109003	0.131747	0.13173	0.136656
0.0717246	0.0767299	0.0891809	0.0902704	0.103211	0.0844928	0.0722081	0.0791105	0.0846696	0.0845731	0.0876369	0.0832349	0.0897391	0.0992785	0.0951216	0.08134	0.0884173	0.0849328	0.0836178	0.0923992	0.0834663	0.0986817	0.100105	0.0970127	0.0848129	0.0732617	0.109062	0.131803	0.131774	0.136697
0.0703566	0.0791392	0.0876452	0.0909615	0.106052	0.0846705	0.0709147	0.0794029	0.084662	0.0839492	0.0873447	0.0834996	0.0898038	0.0991165	0.0947623	0.0816173	0.0885567	0.0848229	0.0835027	0.0922227	0.0834234	0.0986053	0.100078	0.0969495	0.0848388	0.0732562	0.109121	0.131859	0.131817	0.136736
0.0719735	0.0804417	0.0852066	0.0931174	0.108981	0.084868	0.069753	0.0792571	0.0839038	0.0837903	0.0870297	0.0837452	0.0898658	0.0987398	0.094392	0.0819779	0.0886921	0.0847107	0.0833894	0.0921117	0.0833843	0.0984639	0.100045	0.0968762	0.0848649	0.0732524	0.109181	0.131916	0.13186	0.136772
0.0736852	0.0796149	0.0831113	0.095193	0.110416	0.0859319	0.0689093	0.0798113	0.0834118	0.0834878	0.0866794	0.0839641	0.0899446	0.0980877	0.0940236	0.0824057	0.0888037	0.0845969	0.0832776	0.0920401	0.0833485	0.098307	0.100007	0.0967968	0.0848911	0.07325	0.10924	0.131972	0.131904	0.136809
0.0772509	0.0781824	0.0805498	0.0975724	0.110548	0.086353	0.0695265	0.0803178	0.0828289	0.0828994	0.086412	0.0841832	0.0900692	0.0974645	0.0936644	0.0828013	0.0888718	0.084482	0.0831673	0.0919884	0.0833157	0.098184	0.0999616	0.0967161	0.0849173	0.0732486	0.1093	0.132029	0.131947	0.136845
0.0797325	0.0748959	0.076998	0.0991511	0.111386	0.0869332	0.0698545	0.0785048	0.0832123	0.082355	0.08587	0.0844244	0.0902787	0.096976	0.0933081	0.0831154	0.0888837	0.0843661	0.083058	0.0919456	0.0832853	0.0981061	0.0999106	0.0966386	0.0849434	0.0732481	0.10936	0.132085	0.13199	0.136882
0.081017	0.0727284	0.0744752	0.101098	0.111666	0.0877933	0.0703658	0.077649	0.0825451	0.081974	0.0856669	0.0846876	0.090596	0.0965956	0.0929386	0.0833863	0.088837	0.0842489	0.0829496	0.0919059	0.0832568	0.0980635	0.099855	0.0965677	0.0849692	0.0732484	0.10942	0.132142	0.132033	0.136919
0.079207	0.0713816	0.0750193	0.102793	0.111364	0.0885831	0.0720076	0.0774449	0.0818962	0.0817201	0.0855081	0.0849384	0.0909701	0.0962766	0.0925377	0.0836568	0.088739	0.0841292	0.0828417	0.091866	0.0832297	0.0980442	0.099798	0.0965052	0.0849947	0.0732494	0.10948	0.132198	0.132077	0.136956
0.0793787	0.0717282	0.0755892	0.106441	0.109375	0.0890714	0.0737146	0.0784722	0.0812916	0.0815579	0.0854477	0.0851132	0.0913155	0.0959859	0.0920906	0.0839718	0.0886045	0.0840048	0.0827341	0.091824	0.0832033	0.0980385	0.099746	0.0964514	0.0850196	0.073251	0.109541	0.132255	0.13212	0.136994
0.0758138	0.0730813	0.0771714	0.108021	0.109189	0.0895301	0.0760397	0.0790852	0.081108	0.0814561	0.0854181	0.0851518	0.0916046	0.0957021	0.091603	0.0835292	0.0884516	0.0838723	0.0826266	0.0917789	0.083177	0.0980395	0.0997092	0.0964059	0.085044	0.0732532	0.109601	0.132311	0.132163	0.137033
0.073903	0.0770789	0.0795625	0.107548	0.109149	0.091324	0.0761529	0.0797794	0.0810109	0.0813625	0.0848937	0.0850534	0.0918488	0.0954099	0.0911145	0.0832557	0.0882978	0.0837275	0.0825189	0.0917301	0.0831499	0.0980416	0.0997007	0.0963678	0.0850677	0.073256	0.109662	0.132368	0.132206	0.137072
0.0751602	0.0829174	0.081114	0.108233	0.108221	0.0919338	0.0759814	0.0795712	0.0809642	0.0813566	0.0843345	0.0848908	0.0920568	0.0951012	0.0906691	0.0832468	0.0881563	0.0835671	0.082411	0.0916774	0.0831214	0.0980399	0.0997285	0.0963359	0.0850906	0.0732594	0.109722	0.132424	0.132249	0.137111
0.0773992	0.0827425	0.0830019	0.109025	0.109587	0.0912286	0.0756645	0.0796146	0.0811008	0.0818181	0.0838294	0.0846921	0.0922215	0.0947816	0.0902909	0.0832602	0.0880353	0.0833896	0.0823026	0.091621	0.0830908	0.0980297	0.0997879	0.0963091	0.0851126	0.0732632	0.109783	0.132481	0.132293	0.137151
0.0810089	0.0854592	0.0836439	0.109339	0.110655	0.0911137	0.0752813	0.0797727	0.0815945	0.0817386	0.0833696	0.0844879	0.092311	0.0944738	0.0900048	0.0832811	0.0879382	0.0831974	0.0821937	0.0915615	0.0830574	0.0980062	0.099862	0.0962864	0.0851335	0.0732676	0.109844	0.132537	0.132336	0.137191
0.0813422	0.0872378	0.0861243	0.10976	0.110719	0.0912123	0.0749862	0.0800623	0.0816289	0.080938	0.0829494	0.0845586	0.0922569	0.094205	0.0899407	0.0833216	0.0878655	0.0829967	0.0820844	0.0914993	0.0830206	0.0979657	0.0999338	0.0962669	0.0851533	0.0732726	0.109905	0.132594	0.132379	0.137231
0.082968	0.0875753	0.0880584	0.110478	0.110533	0.0917297	0.075223	0.0803917	0.0814762	0.0808859	0.0825676	0.0846908	0.0920481	0.093988	0.0903042	0.083407	0.0878159	0.0827977	0.0819745	0.0914288	0.0829797	0.0979064	0.0999941	0.0962499	0.0851719	0.073278	0.109966	0.13265	0.132422	0.137272
0.0841768	0.0877491	0.0900697	0.112012	0.111143	0.0915036	0.0753063	0.0807134	0.0812776	0.0811241	0.082227	0.0847118	0.0919727	0.0938185	0.0900599	0.0835622	0.0877872	0.082615	0.0818643	0.0913032	0.0829344	0.097831	0.100041	0.0962347	0.085189	0.073284	0.110027	0.132707	0.132465	0.137313
0.0854449	0.0885553	0.0880553	0.111923	0.110844	0.0924587	0.0748178	0.0810151	0.0810625	0.0814227	0.081939	0.0846783	0.092338	0.0936853	0.0897283	0.083786	0.0877773	0.0824665	0.0817537	0.0909309	0.0828842	0.0977467	0.100078	0.0962208	0.0852047	0.0732905	0.110088	0.132763	0.132508	0.137354
0.0902105	0.0889981	0.0890652	0.112773	0.10947	0.0921737	0.0750256	0.0807285	0.0808634	0.08183	0.081733	0.0846557	0.0926937	0.093578	0.0894167	0.0840477	0.0877842	0.0823669	0.0816429	0.0904017	0.0828288	0.0976628	0.100108	0.0962078	0.0852188	0.0732975	0.11015	0.13282	0.132551	0.137395
0.0923383	0.0888304	0.0926817	0.111056	0.107521	0.0932578	0.0760999	0.0803545	0.0807108	0.0825136	0.0816657	0.0847101	0.0927771	0.0934885	0.0891145	0.0843163	0.0878057	0.0823107	0.0815317	0.0900692	0.0827679	0.0975874	0.100137	0.0961953	0.085231	0.0733051	0.110211	0.132877	0.132594	0.137437
0.0953208	0.0876891	0.0947073	0.110887	0.106712	0.0942956	0.0764096	0.0801205	0.0805307	0.0832386	0.0817794	0.0849179	0.0927887	0.0934099	0.0888137	0.0845757	0.0878394	0.0822669	0.0814201	0.0898697	0.0827016	0.0975247	0.10017	0.0961831	0.0852412	0.0733131	0.110272	0.132933	0.132637	0.137479
0.095263	0.0858076	0.098124	0.110244	0.104826	0.0959937	0.0765518	0.0798784	0.0801007	0.0838238	0.0820345	0.085345	0.0927816	0.0933359	0.0885101	0.0848213	0.087882	0.0822028	0.081308	0.0897303	0.0826296	0.0974751	0.100213	0.0961709	0.0852493	0.0733218	0.110334	0.13299	0.13268	0.137521
0.0938319	0.0864822	0.0997411	0.110396	0.102629	0.0974259	0.0767034	0.0794218	0.0793278	0.0842491	0.0823725	0.0859414	0.0927712	0.0932613	0.0882014	0.0850522	0.0879298	0.0821049	0.081195	0.089622	0.0825522	0.0974369	0.100271	0.0961585	0.085255	0.073331	0.110395	0.133046	0.132723	0.137563
0.0951186	0.0865162	0.100991	0.10911	0.099817	0.098697	0.0766999	0.0787515	0.0791588	0.0845491	0.0826788	0.0866406	0.0927727	0.0931887	0.0878868	0.0852681	0.0879786	0.0819753	0.0810808	0.0895321	0.0824694	0.0974072	0.100351	0.0961459	0.0852581	0.0733407	0.110457	0.133103	0.132766	0.137605
0.0938373	0.0852895	0.10008	0.107821	0.0966311	0.0998213	0.0768883	0.0779706	0.0786015	0.0847586	0.0827759	0.0874732	0.0928033	0.0931425	0.0875665	0.0854682	0.0880243	0.0818218	0.0809646	0.0894538	0.0823817	0.0973835	0.100444	0.0961328	0.0852582	0.073351	0.110518	0.133159	0.132809	0.137648
0.0917074	0.0872281	0.100321	0.106381	0.0976253	0.101307	0.0781793	0.0774541	0.0779802	0.0848787	0.0826068	0.0879227	0.0928791	0.0931647	0.0872417	0.0856511	0.0880641	0.0816515	0.0808459	0.0893825	0.0822894	0.0973641	0.100515	0.0961191	0.085255	0.0733619	0.11058	0.133216	0.132852	0.137691
0.0909484	0.0891309	0.101662	0.10497	0.0984742	0.103002	0.0796751	0.0774353	0.0777354	0.084879	0.0822171	0.0878534	0.0930098	0.0932586	0.086914	0.0858153	0.0880965	0.0814698	0.0807237	0.0893143	0.082193	0.097349	0.100517	0.0961049	0.0852482	0.0733734	0.110642	0.133273	0.132895	0.137733
0.0870834	0.0923158	0.101052	0.104328	0.0993187	0.103925	0.0800586	0.0774942	0.0784419	0.0849356	0.081664	0.0878011	0.0931941	0.0933686	0.0865853	0.0859588	0.0881216	0.0812809	0.0805974	0.0892457	0.0820934	0.0973398	0.100456	0.09609	0.0852374	0.0733855	0.110703	0.133329	0.132938	0.137776
0.0844112	0.0954006	0.100739	0.103848	0.100192	0.104144	0.0798624	0.0762611	0.0775399	0.08556	0.0809723	0.0880785	0.0934177	0.0934489	0.0862571	0.0860797	0.0881399	0.0810881	0.080466	0.089173	0.0819912	0.0973403	0.10037	0.0960745	0.0852222	0.0733982	0.110765	0.133386	0.132981	0.137819
0.0836619	0.0958394	0.099607	0.102605	0.100461	0.103644	0.0784563	0.0751205	0.0766552	0.0861205	0.0800856	0.0885373	0.0936531	0.0934871	0.085931	0.0861759	0.0881522	0.0808943	0.0803287	0.0890912	0.0818875	0.0973556	0.100285	0.0960581	0.0852023	0.0734115	0.110827	0.133443	0.133024	0.137862
0.0852002	0.0968708	0.0997208	0.102681	0.100264	0.101311	0.0780715	0.0747578	0.0758389	0.0866699	0.0787131	0.0891001	0.0938594	0.0934856	0.0856079	0.0862455	0.0881586	0.0807025	0.0801847	0.0889934	0.0817832	0.0973905	0.10021	0.0960411	0.0851773	0.0734255	0.110888	0.133499	0.133066	0.137906
0.0855532	0.0985469	0.10076	0.102648	0.100067	0.101064	0.0778226	0.0744755	0.0750751	0.0872251	0.0781079	0.0897293	0.0939813	0.0934483	0.0852885	0.0862872	0.0881584	0.0805164	0.0800333	0.0888689	0.0816794	0.0974476	0.100146	0.0960232	0.085147	0.0734401	0.11095	0.133556	0.133109	0.137949
0.0883622	0.100992	0.101119	0.100994	0.100621	0.101324	0.0780545	0.074186	0.0755435	0.0879459	0.0780844	0.0904066	0.0939745	0.0933776	0.0849736	0.0863006	0.0881492	0.0803405	0.0798736	0.0887015	0.081577	0.097526	0.100089	0.0960046	0.0851116	0.0734553	0.111012	0.133613	0.133152	0.137993
0.0879646	0.102852	0.100753	0.100363	0.0993301	0.101728	0.078861	0.0733419	0.0755591	0.0891887	0.0778948	0.0911246	0.0938631	0.0932751	0.0846637	0.0862866	0.0881268	0.0801807	0.0797048	0.0884733	0.081477	0.0976216	0.10004	0.0959851	0.0850714	0.0734712	0.111073	0.133669	0.133194	0.138037
0.087403	0.104176	0.101736	0.0999215	0.100328	0.102158	0.0790867	0.0734521	0.0755054	0.0890915	0.0775768	0.091881	0.0936655	0.0931437	0.0843599	0.0862483	0.0880817	0.0800452	0.0795259	0.0881911	0.0813801	0.0977295	0.0999961	0.0959649	0.0850272	0.0734878	0.111135	0.133726	0.133237	0.13808
0.0874875	0.104649	0.103395	0.0998567	0.100941	0.103039	0.0794809	0.0737421	0.0742368	0.0896458	0.0771962	0.0926742	0.0932685	0.0929886	0.0840645	0.08619	0.0879837	0.0799437	0.0793359	0.0879248	0.0812869	0.0978448	0.0999568	0.0959439	0.0849804	0.0735051	0.111197	0.133783	0.13328	0.138125
0.0854184	0.106366	0.106504	0.0978439	0.103456	0.104268	0.0800539	0.074298	0.074052	0.0911641	0.0767737	0.093503	0.0943022	0.0928169	0.083781	0.0861172	0.0876817	0.0798852	0.0791336	0.0877476	0.0811978	0.0979637	0.0999211	0.095922	0.0849328	0.073523	0.111259	0.133839	0.133322	0.138169
0.0826226	0.107495	0.108209	0.0982346	0.104631	0.104279	0.0814736	0.0749772	0.0739488	0.0912168	0.0763151	0.0943766	0.0949835	0.092635	0.0835151	0.086035	0.0869052	0.0798701	0.0789178	0.0876514	0.0811129	0.0980836	0.0998884	0.0958994	0.0848864	0.0735417	0.111321	0.133896	0.133365	0.138213
0.0809495	0.107241	0.109743	0.0994153	0.106072	0.10281	0.0820096	0.0756627	0.0744738	0.0912393	0.0758575	0.0953651	0.0955418	0.0924468	0.0832737	0.0859476	0.0866118	0.0798829	0.0786882	0.0875964	0.0810321	0.0982027	0.099858	0.095876	0.0848433	0.073561	0.111382	0.133953	0.133407	0.138258
0.0775486	0.106407	0.110399	0.10034	0.105912	0.101548	0.0823914	0.0755405	0.0752227	0.0912073	0.0754883	0.096561	0.0960807	0.0922533	0.0830652	0.0858576	0.0865773	0.079899	0.0784451	0.0875574	0.0809552	0.09832	0.0998296	0.0958517	0.0848053	0.0735811	0.111444	0.13401	0.13345	0.138303
0.0767435	0.10656	0.111281	0.10137	0.10594	0.1009	0.0835773	0.0759381	0.0759687	0.0911088	0.0749486	0.0974086	0.096612	0.0920539	0.0829012	0.0857656	0.0865839	0.0799093	0.0781904	0.0875235	0.0808818	0.0984348	0.0998027	0.0958267	0.0847737	0.0736019	0.111506	0.134067	0.133492	0.138348
0.0758785	0.108125	0.112411	0.102964	0.105081	0.0996664	0.0829828	0.0770531	0.0767378	0.0909764	0.0740608	0.0978279	0.0971266	0.0918508	0.0827927	0.0856694	0.0866036	0.0799275	0.077928	0.0874905	0.0808113	0.0985468	0.0997771	0.0958009	0.0847491	0.0736234	0.111567	0.134124	0.133535	0.138393
0.0764554	0.110761	0.113159	0.103372	0.104542	0.0982266	0.082205	0.0780217	0.077475	0.0908444	0.0734761	0.0982171	0.0976121	0.091651	0.082257	0.0855625	0.0866294	0.0799686	0.0776628	0.0874571	0.0807432	0.0986557	0.0997524	0.0957744	0.0847316	0.0736456	0.111629	0.134181	0.133577	0.138439
0.0782575	0.111639	0.114186	0.103209	0.104872	0.0956599	0.0821316	0.0794537	0.0780606	0.0907188	0.0731611	0.0986277	0.0980604	0.091464	0.0815521	0.0854293	0.0866563	0.080028	0.0774003	0.0874231	0.0806766	0.0987612	0.0997284	0.095747	0.0847208	0.0736686	0.111691	0.134238	0.13362	0.138485
0.0783653	0.108916	0.114899	0.102239	0.10208	0.0930207	0.0828031	0.0794862	0.0784411	0.0905777	0.0729657	0.0990247	0.0984717	0.0912975	0.0812186	0.0852336	0.0866798	0.0800881	0.0771447	0.0873884	0.0806111	0.0988631	0.0997048	0.0957189	0.0847158	0.0736922	0.111753	0.134295	0.133662	0.138531
0.0773765	0.110546	0.115313	0.100759	0.100806	0.090388	0.0832169	0.0792919	0.0786784	0.0903953	0.0725643	0.0996612	0.0988538	0.0911547	0.0809661	0.0849035	0.0866963	0.0801359	0.0768989	0.0873534	0.0805458	0.0989614	0.0996816	0.0956899	0.0847159	0.0737166	0.111814	0.134352	0.133705	0.138577
0.0795639	0.109892	0.115054	0.10036	0.098728	0.0883808	0.0830096	0.0793377	0.0786465	0.0901563	0.0718913	0.100151	0.0992188	0.0910433	0.0807343	0.0844319	0.0867036	0.0801675	0.0766638	0.087318	0.0804801	0.0990558	0.0996585	0.0956602	0.0847202	0.0737416	0.111876	0.134409	0.133747	0.138624
0.08196	0.109224	0.113365	0.100151	0.0982426	0.0872613	0.0826165	0.0792797	0.0784515	0.0898447	0.0712984	0.100086	0.0995779	0.0910413	0.080509	0.0840642	0.086701	0.0801843	0.0764388	0.0872823	0.0804133	0.0991457	0.0996355	0.0956297	0.0847279	0.0737672	0.111938	0.134466	0.133789	0.138671
0.0838065	0.108251	0.111219	0.0985289	0.0971859	0.086358	0.081837	0.0804541	0.0788212	0.0894378	0.0709059	0.100086	0.0999323	0.0918943	0.0802873	0.0838625	0.0866888	0.080189	0.0762229	0.0872464	0.0803448	0.0992306	0.0996124	0.0955983	0.0847383	0.0737935	0.111999	0.134523	0.133832	0.138719
0.0877886	0.106604	0.106668	0.0982549	0.0950705	0.0856794	0.0812982	0.0809859	0.0802254	0.0889403	0.0708264	0.0999996	0.100223	0.0921302	0.080069	0.0836853	0.0866681	0.0801843	0.0760146	0.08721	0.080274	0.0993088	0.0995891	0.0955662	0.0847508	0.0738204	0.112061	0.13458	0.133874	0.138767
0.0894262	0.105697	0.102148	0.0977038	0.0922238	0.0852266	0.0807844	0.0812718	0.0795668	0.0884045	0.0709081	0.0986988	0.100277	0.0923207	0.0798546	0.0834321	0.0866403	0.0801718	0.0758125	0.087173	0.0802004	0.0993778	0.0995657	0.0955332	0.0847649	0.0738478	0.112123	0.134638	0.133916	0.138816
0.0891367	0.108119	0.0981375	0.0958363	0.090397	0.0851562	0.0806615	0.0810965	0.0797363	0.0878843	0.0708138	0.0985622	0.100141	0.0924668	0.079644	0.0830885	0.0866066	0.0801515	0.0756153	0.0871352	0.0801238	0.0994325	0.0995419	0.0954994	0.0847804	0.0738756	0.112185	0.134695	0.133959	0.138865
0.0922189	0.110635	0.0973253	0.0934941	0.0902478	0.0857463	0.0800091	0.0811367	0.0802643	0.0874197	0.0708908	0.0983894	0.0999911	0.0924565	0.0794363	0.0827326	0.0865682	0.0801216	0.0754217	0.0870962	0.0800438	0.0994648	0.0995178	0.0954647	0.0847968	0.0739039	0.112246	0.134752	0.134001	0.138915
0.0922306	0.110424	0.0972575	0.092965	0.0892759	0.0857148	0.0795775	0.081492	0.0808	0.0870458	0.0711074	0.0983137	0.0998533	0.0922537	0.0792299	0.0824364	0.086526	0.0800767	0.0752309	0.0870558	0.0799604	0.0994634	0.0994934	0.0954292	0.084814	0.0739325	0.112308	0.13481	0.134043	0.138965
0.0924789	0.110338	0.0966193	0.0909489	0.0868963	0.0857041	0.0794106	0.0812442	0.0813699	0.0861967	0.0712733	0.0984002	0.0997179	0.0920076	0.0790223	0.0822136	0.0864804	0.0800061	0.0750421	0.0870136	0.0798739	0.0994191	0.0994686	0.0953927	0.0848319	0.0739613	0.11237	0.134867	0.134086	0.139016
0.0952858	0.108224	0.0956832	0.0896569	0.0869622	0.0854247	0.0783143	0.0799265	0.0825018	0.0852886	0.0713298	0.0986522	0.0995841	0.0920306	0.0788106	0.0820534	0.0864318	0.0798924	0.0748547	0.0869696	0.0797846	0.0993336	0.0994434	0.0953554	0.0848502	0.0739902	0.112431	0.134925	0.134128	0.139067
0.0985509	0.105592	0.0949365	0.0870981	0.087308	0.0855723	0.0788753	0.0780297	0.0834305	0.0843272	0.0714046	0.0990657	0.099465	0.0921768	0.0785931	0.0819434	0.08638	0.0797201	0.0746685	0.0869234	0.0796931	0.0992238	0.0994178	0.095317	0.0848689	0.0740191	0.112493	0.134983	0.134171	0.139119
0.101257	0.100747	0.0954141	0.0855277	0.0873252	0.0845783	0.0793922	0.0780572	0.0842314	0.0847349	0.0715174	0.0996243	0.0993921	0.092355	0.0783707	0.0818721	0.0863249	0.0795072	0.0744836	0.0868753	0.0796003	0.0991111	0.0993917	0.0952777	0.084888	0.0740479	0.112555	0.135041	0.134213	0.139172
0.102625	0.0958538	0.0934227	0.0853479	0.0857311	0.0836488	0.0796812	0.078225	0.0848677	0.085229	0.0716508	0.100126	0.0994323	0.0925469	0.0781523	0.0818272	0.0862658	0.0793184	0.0743002	0.086825	0.0795069	0.0990091	0.0993653	0.0952373	0.0849074	0.0740763	0.112617	0.135098	0.134256	0.139225
0.0998037	0.0945235	0.0912208	0.0846352	0.0838192	0.0830997	0.0797109	0.0783232	0.085338	0.0858271	0.0721158	0.100298	0.0996644	0.0927395	0.0779758	0.0817947	0.0862019	0.0791983	0.0741191	0.0867729	0.0794139	0.0989217	0.0993383	0.0951959	0.084927	0.0741044	0.112678	0.135156	0.134298	0.139279
0.100933	0.0917311	0.0898993	0.0840392	0.0836208	0.0825354	0.0805778	0.0782444	0.0856796	0.0860379	0.0729027	0.100466	0.0999021	0.0928758	0.078367	0.0817612	0.0861322	0.0791281	0.0739412	0.0867191	0.0793222	0.0988472	0.099311	0.0951533	0.0849469	0.0741318	0.11274	0.135214	0.134341	0.139334
0.098229	0.0919672	0.0891613	0.0863295	0.0831124	0.0819255	0.0811564	0.078145	0.085897	0.085471	0.073692	0.100719	0.100111	0.0928466	0.0790281	0.0817157	0.0860553	0.0790784	0.073768	0.0866641	0.0792326	0.0987824	0.0992831	0.0951095	0.0849671	0.0741584	0.112802	0.135272	0.134384	0.139389
0.0939796	0.0920367	0.0884042	0.0880728	0.0825632	0.0817281	0.0818238	0.078611	0.0860109	0.0862629	0.0743727	0.101019	0.100572	0.092655	0.0789294	0.0816503	0.0859698	0.0790238	0.0736007	0.0866082	0.0791458	0.0987241	0.0992548	0.0950645	0.0849875	0.0741841	0.112864	0.13533	0.134426	0.139445
0.0923193	0.0920111	0.0876803	0.0903455	0.0820144	0.0823911	0.0817956	0.0782219	0.0861209	0.0864223	0.0750804	0.101327	0.101144	0.0923586	0.078761	0.0815597	0.0858745	0.0784048	0.0734403	0.0865519	0.0790624	0.0986693	0.0992261	0.0950182	0.0850082	0.0742088	0.112926	0.135389	0.134469	0.139502
0.0908537	0.092093	0.0883153	0.091404	0.0811247	0.0826108	0.0801034	0.0771938	0.0862639	0.0865537	0.0759173	0.101627	0.101645	0.0919048	0.0785422	0.0814404	0.0857684	0.0779687	0.0732871	0.0864959	0.0789827	0.0986158	0.0991968	0.0949705	0.0850292	0.0742322	0.112988	0.135447	0.134512	0.13956
0.088771	0.0935314	0.0873392	0.0909429	0.0798359	0.0827866	0.0800559	0.0759186	0.0864313	0.086582	0.0767632	0.101917	0.101998	0.0914817	0.0782879	0.0812908	0.0856473	0.0776411	0.0731408	0.0864408	0.0789071	0.0985617	0.099167	0.0949213	0.0850505	0.0742543	0.11305	0.135505	0.134555	0.139618
0.0855489	0.0952458	0.0878546	0.0918445	0.0795636	0.0819866	0.0800511	0.0753667	0.086885	0.0864476	0.0775138	0.102193	0.102164	0.0909956	0.0780216	0.0811114	0.0854624	0.077369	0.073	0.0863875	0.0788356	0.098505	0.0991368	0.0948706	0.085072	0.0742751	0.113112	0.135564	0.134598	0.139676
0.0829592	0.0967018	0.0895111	0.0923121	0.0796529	0.0795218	0.0790895	0.0744825	0.0869919	0.0862161	0.0782115	0.102466	0.102139	0.0904301	0.077765	0.0809059	0.0850585	0.0771495	0.0728627	0.0863368	0.0787683	0.0984438	0.099106	0.0948182	0.0850939	0.0742944	0.113174	0.135623	0.134641	0.139736
0.0829456	0.0970716	0.0914331	0.0935182	0.0806268	0.0773022	0.0781255	0.0736087	0.086653	0.0855097	0.0789693	0.102918	0.102129	0.0897251	0.0775294	0.0806812	0.0845453	0.0769731	0.0727266	0.0862898	0.0787052	0.098376	0.0990746	0.0947639	0.0851162	0.0743123	0.113236	0.135681	0.134684	0.139796
0.078118	0.0974202	0.0926621	0.0934517	0.0819496	0.0763067	0.0770882	0.0734262	0.0863374	0.0843545	0.0794685	0.103745	0.102417	0.0888318	0.0773129	0.0804468	0.0841611	0.0768267	0.0725897	0.0862474	0.0786462	0.0982988	0.0990427	0.0947077	0.0851388	0.0743289	0.113298	0.13574	0.134728	0.139857
0.0741831	0.0950047	0.0925847	0.0921164	0.0826499	0.0761743	0.0765699	0.0734788	0.0860176	0.083925	0.0795624	0.104614	0.102754	0.0880097	0.0771066	0.0802125	0.0839087	0.0766961	0.0724508	0.0862112	0.0785912	0.0982091	0.0990103	0.0946495	0.0851617	0.0743443	0.11336	0.135799	0.134771	0.139918
0.0745005	0.0940773	0.0926168	0.0917367	0.082996	0.076887	0.0762075	0.0740802	0.0856814	0.0836481	0.0799234	0.105281	0.10306	0.087641	0.0769025	0.0799855	0.0837367	0.0765482	0.0723092	0.0861825	0.0785398	0.0981033	0.0989772	0.0945889	0.085185	0.0743585	0.113422	0.135858	0.134815	0.139979
0.073906	0.0948622	0.0901463	0.090879	0.0829945	0.0782259	0.0759311	0.0739323	0.0853581	0.0835093	0.0806666	0.10586	0.103324	0.0875523	0.0766971	0.0797681	0.0836084	0.0757517	0.0721647	0.0861629	0.078492	0.0979786	0.0989435	0.0945259	0.0852088	0.0743717	0.113484	0.135917	0.134858	0.140041
0.0734621	0.0942181	0.0877246	0.0902743	0.0844698	0.0798228	0.0759071	0.0735567	0.0851003	0.0837982	0.0814697	0.106419	0.103519	0.0875265	0.0764907	0.079557	0.0835043	0.0759815	0.072018	0.0861541	0.0784474	0.0978345	0.0989091	0.0944602	0.0852329	0.0743842	0.113547	0.135977	0.134902	0.140104
0.0723053	0.0968353	0.0871751	0.0890136	0.0865555	0.080186	0.0760761	0.0733717	0.0847503	0.0837058	0.0818672	0.106928	0.103662	0.0874882	0.0762855	0.0793447	0.083415	0.0760118	0.0718698	0.0861573	0.0784059	0.0976773	0.0988741	0.0943916	0.0852575	0.074396	0.113609	0.136036	0.134946	0.140166
0.0766949	0.100194	0.0899884	0.0883141	0.0887099	0.0811509	0.076133	0.0731621	0.0843178	0.0837149	0.0825785	0.107373	0.103825	0.0874149	0.0760839	0.0791223	0.0833358	0.0760233	0.0717211	0.0861733	0.0783671	0.0975217	0.0988384	0.0943198	0.0852825	0.0744075	0.113671	0.136096	0.13499	0.140229
0.077011	0.101158	0.090393	0.0891586	0.089517	0.0806931	0.0764736	0.0727518	0.0842412	0.0836666	0.0820403	0.107784	0.104222	0.0873025	0.0758882	0.0788801	0.0832637	0.0760499	0.0715728	0.0862019	0.0783309	0.0973865	0.098802	0.0942445	0.0853079	0.0744187	0.113733	0.136155	0.135034	0.140292
0.0761384	0.0992262	0.0904195	0.0911336	0.0910794	0.0805085	0.0785679	0.0717201	0.0840389	0.0834715	0.0827978	0.108235	0.104956	0.0871551	0.0756999	0.0786064	0.083225	0.0760975	0.0714256	0.0862416	0.078297	0.0972844	0.0987647	0.0941653	0.0853337	0.0744299	0.113796	0.136215	0.135079	0.140356
0.0764768	0.0982942	0.0913078	0.092583	0.091042	0.0805181	0.0791802	0.0717024	0.0837191	0.0838363	0.0832992	0.108925	0.105075	0.0869812	0.0755198	0.0782822	0.0844735	0.0761647	0.0712797	0.0862897	0.078265	0.0972151	0.0987267	0.0940819	0.0853601	0.0744413	0.113858	0.136275	0.135123	0.140419
0.0756785	0.0991273	0.0925476	0.0930591	0.0887529	0.0807892	0.0795386	0.0712289	0.0832076	0.0845003	0.0844598	0.109882	0.105145	0.0867909	0.0753484	0.0778669	0.0845823	0.0762457	0.071135	0.0863427	0.0782348	0.0971704	0.0986879	0.0939939	0.0853868	0.074453	0.11392	0.136335	0.135168	0.140483
0.0766182	0.0977523	0.0946941	0.0921812	0.0863836	0.0814514	0.080839	0.0700744	0.0823455	0.0850124	0.0850905	0.110736	0.105259	0.0865932	0.0751857	0.0772803	0.0845784	0.0763339	0.0709905	0.0863962	0.0782061	0.0971406	0.0986481	0.0939009	0.085414	0.074465	0.113982	0.136395	0.135213	0.140546
0.0784802	0.0971778	0.0959414	0.0896104	0.0858597	0.0803857	0.0823214	0.0678397	0.0809192	0.0852672	0.0856137	0.111223	0.105382	0.0863943	0.0750317	0.0767086	0.0845647	0.0764218	0.0708445	0.0864465	0.0781785	0.0971184	0.0986075	0.0938028	0.0854417	0.0744777	0.114044	0.136456	0.135258	0.14061
0.0787176	0.0963267	0.0967325	0.0881709	0.0862586	0.0800892	0.0837223	0.0668323	0.0791639	0.08539	0.0862199	0.111553	0.105464	0.0861963	0.0748863	0.0765381	0.0845478	0.0764998	0.0706942	0.0864901	0.0781518	0.0970989	0.0985658	0.0936993	0.0854698	0.0744909	0.114106	0.136516	0.135304	0.140673
0.0774136	0.0965575	0.0974994	0.0881107	0.0861833	0.0801932	0.0847973	0.0649223	0.0780083	0.0856026	0.0869088	0.111994	0.105493	0.0859982	0.0747497	0.0763831	0.0845267	0.0765574	0.070535	0.086525	0.0781256	0.0970796	0.0985232	0.0935908	0.0854983	0.0745049	0.114168	0.136577	0.135349	0.140736
0.076688	0.0954147	0.0978866	0.088586	0.0862061	0.0807568	0.0851219	0.0639615	0.077268	0.0857362	0.0875081	0.112388	0.105494	0.0857961	0.0746223	0.0761918	0.0844989	0.0765853	0.0703602	0.0865501	0.0780995	0.0970591	0.0984794	0.093478	0.0855273	0.0745197	0.11423	0.136637	0.135395	0.140799
0.076857	0.0956323	0.100264	0.0913659	0.0865265	0.0815143	0.0848345	0.0632672	0.0768164	0.0857884	0.0879311	0.112437	0.105493	0.0855842	0.0745061	0.07599	0.0844621	0.0765795	0.0701602	0.0865651	0.0780733	0.0970368	0.0984344	0.0933624	0.0855567	0.0745353	0.114291	0.136698	0.135441	0.140862
0.0781078	0.0953316	0.101806	0.0933963	0.0864388	0.0821912	0.0844965	0.0632409	0.0765326	0.0860644	0.0882467	0.112055	0.105504	0.0853567	0.0744052	0.0757618	0.0844147	0.0765404	0.0699247	0.0865705	0.0780463	0.0970126	0.0983881	0.0932468	0.0855866	0.0745518	0.114352	0.136759	0.135487	0.140925
0.0804279	0.0933785	0.103512	0.0945796	0.0850211	0.0830063	0.0845607	0.0634695	0.0763536	0.0864424	0.0885418	0.111343	0.105536	0.0851087	0.0743288	0.0754536	0.0843557	0.0764714	0.0696508	0.086567	0.0780181	0.0969867	0.0983405	0.0931348	0.0856168	0.0745691	0.114413	0.136821	0.135533	0.140987
0.077434	0.0924619	0.105572	0.0963929	0.0843455	0.0850134	0.0846266	0.0658363	0.0755157	0.086526	0.0902223	0.111408	0.105591	0.0848396	0.0742925	0.0750982	0.0842857	0.0763764	0.0693595	0.0865554	0.077988	0.0969596	0.0982913	0.0930307	0.0856475	0.0745874	0.114473	0.136882	0.135579	0.141049
0.0782787	0.0909685	0.105257	0.0956535	0.0844557	0.0870436	0.0843015	0.0664487	0.0754286	0.0865666	0.0907227	0.111712	0.105669	0.0845531	0.074305	0.0748725	0.0842072	0.0762593	0.0690945	0.0865364	0.0779554	0.0969317	0.0982406	0.0929384	0.0856786	0.0746067	0.114533	0.136943	0.135626	0.141111
0.0767078	0.0884543	0.104228	0.0943116	0.0858642	0.0879193	0.0841611	0.066723	0.075206	0.0867257	0.0913006	0.111829	0.105769	0.0842531	0.074287	0.0748018	0.0841263	0.0761232	0.068881	0.0865109	0.0779196	0.0969037	0.0981881	0.0928602	0.08571	0.0746268	0.114593	0.137005	0.135673	0.141173
0.078632	0.0891694	0.103006	0.0947951	0.0883	0.0890683	0.0838373	0.0667298	0.0754232	0.0869781	0.0919682	0.110863	0.105883	0.0839317	0.0741061	0.0748115	0.0840549	0.0759702	0.0687099	0.0864796	0.0778799	0.0968763	0.0981337	0.092796	0.0857418	0.0746479	0.114652	0.137067	0.13572	0.141234
0.0796187	0.0899801	0.102891	0.0953279	0.0890092	0.0892461	0.0833966	0.0667298	0.0745485	0.0872094	0.0926987	0.110763	0.106003	0.0835268	0.073847	0.0748531	0.0840098	0.0758021	0.0685655	0.0864437	0.077836	0.0968501	0.0980773	0.0927435	0.085774	0.07467	0.11471	0.137129	0.135768	0.141295
0.0828658	0.0892725	0.102197	0.0952707	0.0899609	0.0894415	0.0821566	0.0658711	0.0737862	0.0885689	0.0934177	0.110621	0.106115	0.0827533	0.0735894	0.0749045	0.083967	0.0756206	0.0684404	0.0864045	0.0777883	0.0968256	0.0980186	0.0926994	0.0858065	0.074693	0.114768	0.137191	0.135815	0.141355
0.0811913	0.0850218	0.101364	0.0959435	0.0900253	0.0907594	0.0811575	0.0646253	0.0724507	0.089419	0.0940493	0.110525	0.106207	0.0827181	0.0733257	0.0749563	0.0837502	0.0754275	0.0683328	0.086364	0.0777394	0.0968033	0.0979574	0.0926599	0.0858394	0.0747169	0.114824	0.137253	0.135863	0.141415
0.0772488	0.0811037	0.09959	0.0971116	0.0900824	0.092167	0.0804445	0.0633836	0.0711627	0.0895393	0.0945896	0.110544	0.106267	0.0826979	0.0730623	0.0750041	0.0834099	0.0752259	0.0682417	0.0863249	0.0776951	0.0967834	0.0978936	0.0926223	0.0858725	0.0747417	0.11488	0.137315	0.135911	0.141475
0.0766074	0.0810798	0.0981925	0.0971554	0.0888777	0.0923416	0.0786106	0.0620756	0.0705836	0.0895093	0.0950668	0.110627	0.106285	0.0826287	0.0728214	0.0750468	0.0831177	0.0750204	0.0681656	0.0862907	0.0776658	0.0967658	0.0978268	0.0925844	0.085906	0.0747674	0.114935	0.137378	0.135959	0.141535
0.075244	0.0816484	0.0990663	0.0964841	0.0888873	0.0923138	0.0766873	0.0608645	0.0699794	0.0893575	0.0954924	0.110727	0.106257	0.0835499	0.0726049	0.0750844	0.0828852	0.074817	0.0681023	0.0862659	0.0776645	0.0967504	0.0977569	0.0925451	0.0859398	0.074794	0.114989	0.137441	0.136008	0.141594
0.0724087	0.0810966	0.10033	0.0944195	0.0896422	0.0926993	0.0769495	0.0596173	0.06914	0.0891486	0.095856	0.110834	0.106182	0.083708	0.0724035	0.0751186	0.0827042	0.0746224	0.0680494	0.086256	0.0776995	0.0967368	0.0976837	0.0925035	0.0859739	0.0748214	0.115042	0.137504	0.136056	0.141652
0.0694116	0.0822113	0.100066	0.0931127	0.0894929	0.0938003	0.0766592	0.0577487	0.0678836	0.0889623	0.0961494	0.110965	0.106069	0.0835973	0.072209	0.0751519	0.0825737	0.0744428	0.0680045	0.0862667	0.0777671	0.0967246	0.0976069	0.0924596	0.0860082	0.0748497	0.115094	0.137566	0.136105	0.141711
0.0680578	0.0806937	0.0977599	0.0921382	0.0907076	0.0956135	0.0761482	0.0555354	0.0659703	0.088028	0.0964218	0.11115	0.105927	0.0834891	0.0720087	0.0751888	0.0824907	0.0742831	0.0679653	0.0863035	0.077853	0.0967133	0.0975261	0.0924132	0.0860428	0.0748788	0.115145	0.13763	0.136154	0.141769
0.0655408	0.0794162	0.0949857	0.0931595	0.0917299	0.0965164	0.0770848	0.0550069	0.0643867	0.0873291	0.0967734	0.111415	0.105771	0.0833436	0.0717273	0.0752362	0.082445	0.0741469	0.06793	0.0863692	0.0779422	0.0967024	0.0974412	0.0923646	0.0860776	0.0749086	0.115195	0.137693	0.136203	0.141826
0.0673776	0.0792563	0.0923494	0.0908686	0.093149	0.0974523	0.0774239	0.0553062	0.0629394	0.0866998	0.0972375	0.111748	0.105597	0.0836091	0.0703067	0.0753046	0.0824227	0.0740368	0.0678966	0.0864626	0.0780252	0.0966912	0.0973519	0.0923139	0.0861127	0.0749392	0.115244	0.137756	0.136253	0.141883
0.0674695	0.0795752	0.0907787	0.0883202	0.0945174	0.0984843	0.0776743	0.0546244	0.0616414	0.0861514	0.0977643	0.112104	0.105353	0.0841976	0.0698923	0.0754078	0.0824129	0.0739557	0.0678637	0.0865784	0.0780979	0.0966792	0.0972578	0.0922615	0.086148	0.0749706	0.115292	0.13782	0.136303	0.14194
0.0710516	0.0804554	0.0897803	0.0861863	0.094308	0.0985	0.0785102	0.0553542	0.0604481	0.0857091	0.098268	0.112467	0.104317	0.0845113	0.0695707	0.0755568	0.0824098	0.073906	0.0678299	0.0867082	0.0781599	0.0966661	0.0971585	0.0922075	0.0861834	0.0750026	0.115339	0.137883	0.136353	0.141997
0.0755493	0.0831466	0.0876589	0.0849826	0.0951653	0.0996085	0.0797989	0.056347	0.0599637	0.0853478	0.0986356	0.11286	0.103569	0.0843687	0.0694704	0.0757448	0.0824118	0.0738882	0.0677943	0.0868439	0.0782117	0.0966515	0.0970534	0.0921522	0.0862191	0.0750354	0.115385	0.137947	0.136403	0.142053
0.0787472	0.079946	0.0843432	0.0834117	0.0963855	0.100673	0.0816172	0.0569098	0.0593553	0.0849464	0.0987437	0.113289	0.103195	0.0841742	0.0696222	0.0759364	0.0824189	0.0738968	0.0677562	0.0869791	0.0782548	0.096635	0.0969418	0.0920959	0.086255	0.0750689	0.11543	0.138011	0.136453	0.142109
0.0800016	0.0815262	0.0821374	0.0819622	0.09627	0.101456	0.0825497	0.0569142	0.0583827	0.0844015	0.0983389	0.113675	0.102719	0.0839838	0.0698906	0.0760942	0.0824311	0.0739174	0.0677151	0.0871097	0.0782903	0.0966165	0.0968226	0.0920387	0.086291	0.0751032	0.115474	0.138075	0.136503	0.142165
0.0827704	0.0844402	0.0822046	0.0822327	0.0972024	0.101499	0.0837118	0.0569873	0.057358	0.0837541	0.0983015	0.113977	0.102336	0.0838063	0.06963	0.0762091	0.0824474	0.0739305	0.0676713	0.0872341	0.0783193	0.0965961	0.0966941	0.0919807	0.0863272	0.0751381	0.115518	0.138139	0.136554	0.14222
0.0863511	0.0828443	0.0828645	0.0831869	0.0995466	0.102837	0.084102	0.0573519	0.0563313	0.0830322	0.0984914	0.114298	0.102101	0.0836493	0.0693802	0.0762951	0.0824659	0.0739213	0.067625	0.0873519	0.0783426	0.0965737	0.0965543	0.0919222	0.0863635	0.0751738	0.115561	0.138204	0.136605	0.142275
0.0827926	0.0835163	0.0846117	0.0838924	0.10155	0.103544	0.0848671	0.0567859	0.0553019	0.0818365	0.0987638	0.114677	0.101944	0.0835169	0.0692351	0.0763708	0.0824872	0.0738864	0.0675771	0.0874636	0.078361	0.0965498	0.0963999	0.0918633	0.0864	0.0752102	0.115604	0.138268	0.136656	0.14233
0.0833607	0.0845156	0.0864816	0.0844061	0.102854	0.104047	0.0863192	0.0564526	0.0543171	0.0800516	0.0996366	0.115134	0.101814	0.083406	0.0691129	0.0764512	0.0825329	0.0738306	0.0675285	0.0875701	0.078375	0.0965248	0.096227	0.0918041	0.0864366	0.0752474	0.115646	0.138333	0.136707	0.142384
0.0827969	0.0836179	0.0879738	0.0855029	0.103641	0.104167	0.0874212	0.0571884	0.0534808	0.0800347	0.100978	0.115732	0.101681	0.0833049	0.0689941	0.0765451	0.0826914	0.0737605	0.0674801	0.0876725	0.0783849	0.0964996	0.0960309	0.0917447	0.0864733	0.0752855	0.115688	0.138397	0.136759	0.142438
0.0825212	0.0827724	0.0879943	0.0846334	0.104479	0.103925	0.08788	0.0580761	0.0515083	0.0799787	0.101977	0.116547	0.101513	0.0831982	0.068873	0.0766507	0.0830142	0.0736819	0.0674329	0.0877717	0.0783914	0.0964755	0.0958091	0.0916851	0.0865102	0.0753246	0.11573	0.138462	0.136811	0.142492
0.0818199	0.0822611	0.086172	0.0849129	0.104798	0.103552	0.0877253	0.0576537	0.0504884	0.0800086	0.102581	0.117501	0.101269	0.0830808	0.0687468	0.0767449	0.083138	0.073598	0.0673876	0.0878685	0.0783945	0.0964543	0.095566	0.0916255	0.0865471	0.0753646	0.115771	0.138527	0.136862	0.142546
0.0839047	0.0833969	0.0839136	0.0839325	0.104984	0.102236	0.0877264	0.0583805	0.049192	0.0800946	0.103049	0.118476	0.10088	0.0829218	0.0686135	0.0767864	0.0831214	0.0735104	0.0673447	0.0879636	0.0783946	0.0964387	0.0953191	0.0915658	0.0865841	0.0754056	0.115813	0.138592	0.136914	0.142599
0.0832359	0.0829985	0.0829588	0.0847919	0.10437	0.101743	0.0879421	0.0591238	0.0479332	0.0800471	0.103549	0.119511	0.100257	0.0828024	0.0684709	0.0767732	0.0831315	0.073419	0.0673041	0.0880576	0.0783919	0.0964326	0.0950958	0.0915063	0.0866212	0.0754478	0.115855	0.138657	0.136967	0.142652
0.0834139	0.081799	0.0837225	0.0869076	0.102504	0.101475	0.0881747	0.0595531	0.0460755	0.0795891	0.104092	0.120827	0.0993081	0.0826969	0.0683168	0.0767696	0.0831871	0.0733233	0.0672656	0.0881507	0.0783867	0.0964421	0.0949152	0.0914468	0.0866584	0.0754912	0.115896	0.138722	0.137019	0.142705
0.0834384	0.0827382	0.0853025	0.0874211	0.10094	0.100162	0.0884907	0.0597981	0.0463469	0.0789587	0.104525	0.120656	0.0982991	0.08245	0.0681484	0.0768263	0.0832752	0.0732224	0.0672287	0.0882435	0.0783791	0.0964755	0.0947768	0.0913875	0.0866956	0.0755355	0.115938	0.138787	0.137071	0.142758
0.0842187	0.0820339	0.0862267	0.0892905	0.100451	0.0986449	0.0894587	0.0598269	0.0465981	0.0783633	0.105958	0.120358	0.0976306	0.0822296	0.0679612	0.0769507	0.0833798	0.0731159	0.0671925	0.0883362	0.0783693	0.0965435	0.0946679	0.0913283	0.0867328	0.0755806	0.11598	0.138853	0.137124	0.14281
0.0829644	0.0784431	0.0880755	0.0895282	0.0984574	0.097396	0.0904897	0.0601377	0.0466228	0.0779423	0.106058	0.120119	0.0970352	0.0820219	0.0677467	0.0771293	0.0834852	0.0730046	0.0671563	0.0884289	0.0783573	0.0966539	0.0945759	0.0912693	0.0867701	0.0756258	0.116023	0.138918	0.137177	0.142862
0.0835686	0.0759318	0.0897024	0.0890907	0.0967756	0.095939	0.0916756	0.0606816	0.0464437	0.0779127	0.10598	0.119888	0.0964556	0.0818212	0.0674886	0.0773415	0.0835733	0.0728902	0.0671194	0.0885219	0.0783435	0.0968016	0.0944924	0.0912105	0.0868074	0.0756698	0.116065	0.138983	0.13723	0.142914
0.08316	0.0729672	0.0905276	0.0887957	0.0956091	0.0954025	0.0935247	0.0613316	0.0462556	0.0779551	0.105985	0.119669	0.0959188	0.0816274	0.0671714	0.0775638	0.0836204	0.0727755	0.0670807	0.0886152	0.0783278	0.0969607	0.0944127	0.0911519	0.0868448	0.0757103	0.116108	0.139049	0.137283	0.142966
0.0820425	0.0718438	0.0899592	0.0882488	0.0946268	0.0950293	0.0946491	0.061085	0.0460896	0.0779609	0.106129	0.119472	0.0954574	0.0814389	0.0668455	0.0777707	0.0836037	0.0726638	0.0670392	0.0887089	0.0783104	0.0970988	0.0943345	0.0910936	0.0868821	0.0757438	0.116152	0.139114	0.137336	0.143017
0.0811199	0.0732995	0.0894684	0.0885636	0.0938057	0.0944673	0.0959309	0.0609324	0.0458915	0.0780564	0.106501	0.119292	0.0951412	0.0812373	0.066673	0.077931	0.0835311	0.0725577	0.0669932	0.0888031	0.0782914	0.0971998	0.0942568	0.0910355	0.0869194	0.0757653	0.116196	0.13918	0.137389	0.143069
0.0817966	0.0760575	0.0895141	0.0874741	0.0933854	0.0935563	0.0972292	0.0610326	0.0449338	0.0782913	0.107122	0.119122	0.0950904	0.0809688	0.0666725	0.0779917	0.0834581	0.0724595	0.0669397	0.0888979	0.0782709	0.0972659	0.094179	0.0909776	0.0869566	0.0757693	0.11624	0.139246	0.137443	0.14312
0.0831806	0.0785136	0.0894524	0.0866575	0.0927139	0.0922297	0.0977361	0.0610466	0.0449493	0.0785693	0.107407	0.118948	0.095161	0.0806065	0.0667304	0.0779186	0.0834335	0.07237	0.066872	0.0889932	0.0782489	0.0973062	0.0941012	0.09092	0.0869939	0.075752	0.116285	0.139311	0.137497	0.143171
0.0844554	0.0816159	0.0900209	0.0858595	0.0916696	0.0916485	0.0972653	0.0602773	0.0444707	0.0788041	0.107179	0.118759	0.095098	0.0802485	0.0667945	0.0778707	0.0834631	0.0722891	0.0667733	0.0890891	0.0782254	0.0973298	0.0940234	0.0908627	0.087031	0.0757142	0.11633	0.139377	0.13755	0.143222
0.0848302	0.0860713	0.0903046	0.0866155	0.0913851	0.0916547	0.0972585	0.0603413	0.04346	0.0789941	0.106979	0.11855	0.0949442	0.0799923	0.0668551	0.0779861	0.0835322	0.0722158	0.0665968	0.0891857	0.0782005	0.097343	0.0939456	0.0908056	0.0870681	0.0756614	0.116375	0.139443	0.137604	0.143273
0.0811214	0.0890684	0.0917163	0.0868794	0.0909513	0.0914508	0.0960967	0.0612089	0.0425749	0.0790315	0.106172	0.118319	0.0947694	0.0797672	0.0669111	0.0782071	0.0836259	0.0721482	0.0663771	0.0892829	0.0781743	0.0973499	0.0938679	0.0907488	0.0871051	0.075602	0.116421	0.139509	0.137658	0.143323
0.0755813	0.0899764	0.0928302	0.0880269	0.0890239	0.0915824	0.0970317	0.0622108	0.0419603	0.0786734	0.105875	0.118079	0.0946475	0.0795135	0.0669624	0.0784654	0.0837336	0.0720838	0.0668193	0.0893807	0.0781465	0.0973533	0.0937906	0.0906922	0.087142	0.0755434	0.116467	0.139574	0.137712	0.143373
0.0717063	0.0890654	0.0926632	0.0864927	0.0872599	0.0907194	0.0986869	0.0631023	0.0415575	0.0782768	0.105676	0.117869	0.0949133	0.0792848	0.0670081	0.0787252	0.0838483	0.072019	0.0671002	0.0894793	0.0781173	0.0973547	0.0937137	0.0906359	0.0871787	0.0754905	0.116514	0.13964	0.137767	0.143424
0.0674156	0.0894726	0.0913437	0.0875018	0.085562	0.0901525	0.101251	0.0637967	0.0413073	0.0778213	0.105217	0.117739	0.0952817	0.0791082	0.0670475	0.078971	0.0839645	0.0719489	0.0672204	0.0895787	0.0780865	0.0973552	0.0936372	0.0905798	0.0872154	0.0754453	0.116561	0.139706	0.137821	0.143474
0.0664605	0.0878315	0.0879124	0.0873999	0.082968	0.0897245	0.102399	0.0643815	0.041076	0.0771433	0.104954	0.117337	0.0950826	0.0789618	0.0670804	0.0791972	0.0840778	0.0718665	0.0672942	0.0896788	0.0780539	0.0973553	0.0935613	0.090524	0.0872518	0.0754083	0.116609	0.139772	0.137876	0.143524
0.0670826	0.0824681	0.0862295	0.0892242	0.0801298	0.0890877	0.103445	0.0653784	0.0409336	0.0762591	0.104998	0.117042	0.0947884	0.078813	0.0671071	0.0794026	0.0841843	0.0717627	0.0673534	0.0897798	0.0780193	0.0973556	0.093486	0.0904685	0.0872881	0.0753787	0.116657	0.139838	0.13793	0.143573
0.0691985	0.0784721	0.0834414	0.0897934	0.0758362	0.0883154	0.104479	0.0676513	0.041114	0.0754229	0.105007	0.116938	0.0944596	0.0786438	0.0671289	0.079587	0.0842802	0.0716293	0.0674087	0.0898817	0.0779826	0.0973563	0.0934112	0.0904132	0.0873241	0.0753558	0.116706	0.139904	0.137985	0.143623
0.0714824	0.077554	0.0818898	0.0906808	0.0734137	0.0873686	0.105014	0.0674928	0.0421542	0.0748935	0.104937	0.116801	0.0941131	0.0784518	0.0671478	0.0797492	0.0843624	0.0714746	0.0674634	0.0899846	0.0779434	0.0973575	0.0933372	0.0903582	0.08736	0.0753388	0.116755	0.13997	0.13804	0.143672
0.0735777	0.0763311	0.0816835	0.0920625	0.0710808	0.0864555	0.106465	0.0683283	0.0437405	0.0744692	0.104646	0.116584	0.0937775	0.0782409	0.0671666	0.0798874	0.08443	0.0713511	0.0675184	0.0900886	0.0779014	0.0973592	0.0932637	0.0903034	0.0873956	0.075327	0.116804	0.140036	0.138094	0.143722
0.0774814	0.0769133	0.0826265	0.092556	0.0710676	0.0865563	0.107119	0.0690391	0.0456808	0.0740636	0.104551	0.116344	0.0934725	0.0780166	0.0671885	0.080001	0.084488	0.0713233	0.067573	0.0901938	0.077856	0.0973616	0.0931909	0.0902488	0.0874309	0.0753207	0.116854	0.140102	0.138149	0.143771
0.0844145	0.0781357	0.0822714	0.0936621	0.0695145	0.0862303	0.107212	0.0697581	0.046745	0.0737184	0.103374	0.116142	0.0931435	0.0777837	0.0672161	0.0800983	0.0845556	0.0713813	0.0676256	0.0903002	0.0778069	0.0973647	0.0931188	0.0901945	0.0874659	0.0753222	0.116904	0.140168	0.138204	0.14382
0.086831	0.0811115	0.0799072	0.0927126	0.0680183	0.0850657	0.107893	0.0704962	0.0472471	0.0732611	0.103011	0.116004	0.0928291	0.0775466	0.0672511	0.0802067	0.0846699	0.0714744	0.0676748	0.0904081	0.0777535	0.0973685	0.0930472	0.0901404	0.0875006	0.0753389	0.116956	0.140234	0.13826	0.143869
0.0884651	0.0830166	0.0793621	0.0914409	0.0675132	0.0832562	0.107514	0.0710961	0.0474547	0.0724901	0.102785	0.115917	0.0924585	0.0773088	0.0672933	0.080375	0.0848614	0.0715738	0.0677185	0.0905175	0.0776952	0.0973729	0.0929762	0.0900866	0.087535	0.0753769	0.117009	0.1403	0.138315	0.143918
0.0922519	0.0850726	0.0813075	0.0886736	0.0678159	0.0832276	0.10776	0.0715443	0.0480289	0.0707567	0.102623	0.115853	0.091844	0.0770732	0.0673414	0.0806462	0.0851135	0.0716718	0.0677548	0.0906285	0.0776313	0.0973745	0.0929058	0.0900329	0.0875689	0.0754281	0.117077	0.140366	0.13837	0.143967
0.0937896	0.0895079	0.08312	0.0865299	0.0677781	0.0833133	0.107606	0.0720199	0.0486426	0.0714341	0.102377	0.115777	0.0914186	0.0768411	0.067394	0.0809665	0.0853791	0.0717688	0.0677821	0.0907414	0.077561	0.0972329	0.0928358	0.0899795	0.0876025	0.0754854	0.117584	0.140432	0.138426	0.144015
0.0965505	0.0898971	0.0831448	0.0836863	0.0682456	0.0836834	0.108432	0.0725449	0.0485127	0.0720031	0.101978	0.115678	0.0898585	0.0766108	0.0674508	0.0811725	0.0856265	0.0718672	0.0677992	0.0908562	0.0774833	0.095932	0.0927663	0.0899264	0.0876356	0.0755464	0.118553	0.140498	0.138481	0.144064
0.100895	0.0927672	0.0838909	0.0811693	0.0677711	0.0844069	0.108805	0.0732649	0.0483812	0.072544	0.101527	0.115586	0.0894364	0.0763723	0.0675137	0.081292	0.0858469	0.0719693	0.0678059	0.0909731	0.0773967	0.0958737	0.0926973	0.0898734	0.0876683	0.0756101	0.118646	0.140563	0.138537	0.144112
0.103715	0.0960339	0.085965	0.0817761	0.0648201	0.084417	0.109085	0.0742558	0.0481752	0.0730575	0.101029	0.115546	0.0892528	0.0760904	0.0675865	0.0814242	0.0860424	0.0720776	0.0678029	0.0910923	0.0772989	0.0958694	0.0926286	0.0898207	0.0877005	0.0756759	0.118707	0.140629	0.138592	0.144161
0.107583	0.0964012	0.0884262	0.0809785	0.0634008	0.0840002	0.109595	0.0747313	0.0483252	0.0735578	0.100354	0.115567	0.0890742	0.0757367	0.0676738	0.081606	0.0862173	0.0721937	0.0677922	0.0912138	0.0771864	0.0958743	0.0925603	0.0897682	0.0877322	0.0757437	0.118764	0.140695	0.138648	0.144209
0.109175	0.0939577	0.0895044	0.0805275	0.0616638	0.0831343	0.110315	0.0751142	0.0491942	0.0740843	0.0997588	0.115622	0.089655	0.0760713	0.0677764	0.0818784	0.0863762	0.0723187	0.0677768	0.0913378	0.0770536	0.0958838	0.0924922	0.0897159	0.0877633	0.0758133	0.118819	0.140761	0.138704	0.144257
0.111078	0.0924845	0.0901374	0.0833034	0.0617663	0.0830987	0.111292	0.0742865	0.0503773	0.0746942	0.0993896	0.115661	0.0897619	0.0762477	0.0678849	0.0823026	0.0865223	0.072452	0.0677603	0.0914645	0.0768931	0.0958974	0.0924243	0.0896639	0.0877938	0.0758845	0.118874	0.140827	0.138759	0.144305
0.109935	0.0928591	0.0891863	0.0843496	0.0624041	0.0845783	0.111437	0.0746478	0.0511846	0.0753978	0.0992584	0.115652	0.0899275	0.0762278	0.0679758	0.0824949	0.0866582	0.0725901	0.0677466	0.0915938	0.0766984	0.0959162	0.0923566	0.089612	0.0878237	0.0759572	0.118929	0.140893	0.138815	0.144353
0.112718	0.0944329	0.0876375	0.0852482	0.0628913	0.0869163	0.111393	0.0750901	0.0520633	0.0760371	0.0992936	0.115595	0.0900466	0.0761503	0.0680245	0.0824349	0.086786	0.0727242	0.0677402	0.0917257	0.0764705	0.0959426	0.092289	0.0895604	0.0878529	0.0760313	0.118984	0.140959	0.138871	0.144401
0.114217	0.0968364	0.0887912	0.0837051	0.0639687	0.0882277	0.111342	0.0758166	0.0531623	0.0764725	0.0994441	0.115514	0.0900112	0.0760581	0.0680255	0.082412	0.0869072	0.0728395	0.0677472	0.0918603	0.0762262	0.0959798	0.0922215	0.089509	0.0878815	0.0761069	0.11904	0.141025	0.138927	0.144449
0.114904	0.0963817	0.0892933	0.0825368	0.0656458	0.0901925	0.111011	0.0748224	0.054692	0.0767746	0.0997753	0.115417	0.0898581	0.075974	0.0679912	0.0824168	0.0870236	0.0729167	0.0677764	0.0919974	0.0759936	0.0960283	0.0921539	0.0894579	0.0879093	0.0761838	0.119096	0.141091	0.138983	0.144497
0.114153	0.0931196	0.0889509	0.0818422	0.066264	0.0911965	0.111124	0.0750566	0.0566485	0.0769869	0.100266	0.115293	0.0896926	0.0759116	0.0679368	0.0824179	0.087137	0.0729332	0.0678424	0.0921369	0.0757944	0.0960436	0.0920861	0.0894069	0.0879364	0.0762621	0.119152	0.141157	0.139039	0.144544
0.110408	0.0892342	0.08732	0.0810107	0.0663913	0.0917935	0.111457	0.0745523	0.0585206	0.0771257	0.100719	0.115141	0.0898125	0.0758791	0.0678731	0.0820241	0.0872499	0.072881	0.0679669	0.0922785	0.075634	0.0958241	0.0920182	0.0893562	0.0879627	0.0763416	0.119208	0.141223	0.139096	0.144592
0.105243	0.0885407	0.0887996	0.0812094	0.066001	0.0932394	0.112146	0.0749542	0.0604856	0.077247	0.101005	0.114982	0.0899144	0.0758797	0.0678067	0.0819135	0.0873661	0.0728615	0.0681621	0.0924219	0.0755072	0.0954801	0.0919499	0.0893058	0.0879882	0.0764224	0.119264	0.141289	0.139152	0.144639
0.10278	0.090108	0.0892015	0.0830085	0.0654851	0.0954822	0.11236	0.0756289	0.0636843	0.0774152	0.101238	0.11485	0.0895551	0.0759128	0.0677418	0.0820291	0.0874916	0.0730517	0.0683761	0.0925668	0.0754062	0.0952755	0.0918811	0.0892555	0.0880129	0.0765045	0.119321	0.141355	0.139208	0.144687
0.101768	0.0887345	0.0894189	0.083534	0.0669436	0.0953074	0.112511	0.0760848	0.0652332	0.0774928	0.101511	0.114769	0.0891879	0.0759753	0.0676823	0.0821071	0.0876358	0.0733255	0.068506	0.0927128	0.0753243	0.095165	0.0918117	0.0892055	0.0880367	0.0765878	0.119379	0.14142	0.139264	0.144734
0.102183	0.0884887	0.0887542	0.0827006	0.0684246	0.0958141	0.112655	0.0766051	0.0665649	0.0771584	0.101854	0.11474	0.0888642	0.0760628	0.0676323	0.0821694	0.0878103	0.0735513	0.0685329	0.0928596	0.0752566	0.0950993	0.0917414	0.0891557	0.0880597	0.0766724	0.119436	0.141486	0.139321	0.144781
0.102512	0.0856383	0.0887581	0.0823388	0.0669723	0.0966412	0.112735	0.0769995	0.0668757	0.077314	0.102202	0.114754	0.088628	0.0761712	0.0675977	0.0822173	0.0880186	0.0737243	0.0685009	0.0930073	0.0751999	0.0950564	0.0916701	0.0891061	0.0880818	0.0767582	0.119494	0.141552	0.139377	0.144829
0.102467	0.0826657	0.0868101	0.0829361	0.0647915	0.0973067	0.112356	0.0794007	0.0683141	0.077016	0.103151	0.114805	0.0884866	0.0762971	0.0675882	0.0822495	0.0882238	0.0738613	0.0684415	0.0931559	0.0751517	0.0950265	0.0915973	0.0890568	0.088103	0.0768451	0.119552	0.141618	0.139434	0.144876
0.101789	0.0789648	0.0848531	0.0822218	0.0644928	0.09743	0.112114	0.0800116	0.0696454	0.0782927	0.103847	0.114888	0.0884236	0.0764377	0.067625	0.0822648	0.0883492	0.0739741	0.0683685	0.0933058	0.0751107	0.0950047	0.0915226	0.0890077	0.0881234	0.0769333	0.119611	0.141684	0.13949	0.144923
0.099497	0.0804998	0.0834482	0.0817136	0.0644382	0.0983571	0.111879	0.0802208	0.0709698	0.0791856	0.104146	0.114993	0.0884091	0.0765908	0.0677653	0.0822621	0.088373	0.0740702	0.0682881	0.093458	0.0750756	0.0949886	0.0914457	0.0889587	0.0881431	0.0770227	0.11967	0.14175	0.139547	0.14497
0.0975001	0.0824011	0.0857717	0.0826785	0.0645881	0.098732	0.110322	0.0803212	0.0721356	0.0795875	0.10558	0.115103	0.0883835	0.0767555	0.0681831	0.0822371	0.0883379	0.0741542	0.0682054	0.0936143	0.0750457	0.0949764	0.0913658	0.08891	0.088162	0.0771133	0.119729	0.141816	0.139603	0.145017
0.0948063	0.0846668	0.0870849	0.0827728	0.0640755	0.0997875	0.110052	0.0802534	0.0719319	0.0795936	0.105084	0.115203	0.0882904	0.0769369	0.068925	0.0821733	0.0882804	0.0742296	0.0681288	0.0937773	0.0750203	0.0949674	0.0912825	0.0888614	0.0881803	0.0772051	0.119789	0.141882	0.13966	0.145063
0.0931101	0.0878149	0.0886542	0.0820073	0.0639218	0.100489	0.109689	0.0797834	0.0724013	0.08025	0.104689	0.115275	0.0881242	0.0767121	0.0695043	0.0820423	0.0882166	0.074299	0.0680758	0.0939512	0.074999	0.0949609	0.091195	0.088813	0.0881982	0.0772981	0.119849	0.141948	0.139717	0.14511
0.0927275	0.0913624	0.0888658	0.0812946	0.0638011	0.102557	0.109646	0.0793511	0.0726083	0.0808707	0.104488	0.115301	0.0879051	0.0768973	0.0699809	0.0818331	0.0881505	0.0743648	0.0680754	0.0941426	0.0749814	0.0949564	0.0911026	0.0887647	0.0882156	0.0773923	0.119909	0.142014	0.139773	0.145157
0.0921373	0.0933317	0.0876338	0.0816481	0.0640947	0.103714	0.110284	0.0791829	0.0725924	0.0813645	0.10406	0.115271	0.0876506	0.0771814	0.0704528	0.0815776	0.0880706	0.0744288	0.0681524	0.0943615	0.0749672	0.0949537	0.0910049	0.0887164	0.0882329	0.0774876	0.11997	0.14208	0.13983	0.145204
0.087033	0.0938609	0.089121	0.0820557	0.0653441	0.104764	0.11133	0.0791102	0.0729044	0.0817322	0.103429	0.11518	0.0874175	0.0775343	0.0709262	0.0813259	0.0879451	0.074493	0.0682958	0.0946211	0.0749561	0.0949522	0.0909016	0.0886681	0.0882502	0.0775841	0.120031	0.142146	0.139887	0.14525
0.0851026	0.094175	0.0887662	0.0828844	0.0669945	0.104622	0.11185	0.0790887	0.0724711	0.081979	0.102931	0.115002	0.0873952	0.077964	0.0713657	0.0811136	0.0877602	0.074559	0.0684557	0.094932	0.074948	0.0949517	0.0907926	0.0886198	0.0882678	0.0776818	0.120092	0.142212	0.139944	0.145297
0.0815573	0.0954499	0.0891655	0.0828007	0.0699655	0.103568	0.111975	0.0792099	0.0736323	0.0821111	0.102559	0.114692	0.0875732	0.0784813	0.071729	0.0809528	0.0875496	0.0746287	0.0685688	0.0952811	0.0749426	0.0949518	0.0906784	0.0885712	0.0882859	0.0777806	0.120154	0.142278	0.140001	0.145343
0.0781364	0.0972518	0.0902362	0.0829123	0.069935	0.102675	0.111472	0.079541	0.0739614	0.0821322	0.10228	0.114326	0.0873253	0.079184	0.0720106	0.0808398	0.0873472	0.0747038	0.0685897	0.0956155	0.0749398	0.094952	0.0905598	0.0885223	0.0883048	0.0778805	0.120216	0.142345	0.140058	0.14539
0.0759636	0.0977888	0.0907224	0.0818544	0.0710036	0.103548	0.110578	0.0800242	0.0742653	0.082042	0.10209	0.114073	0.0869193	0.0798588	0.0722307	0.0807644	0.0871615	0.0747864	0.0685411	0.0958877	0.0749395	0.0949518	0.0904377	0.0884727	0.0883248	0.0779816	0.120279	0.142411	0.140114	0.145436
0.0747591	0.0973298	0.0912318	0.08049	0.0727293	0.102869	0.109339	0.0808954	0.0749563	0.0818483	0.102024	0.113946	0.0864705	0.0800422	0.0724103	0.0807173	0.0869868	0.0748785	0.0684855	0.0961012	0.0749416	0.0949506	0.0903134	0.0884223	0.0883461	0.0780837	0.120342	0.142477	0.140171	0.145483
0.0765743	0.0978169	0.0912202	0.079965	0.0745339	0.10261	0.10784	0.0821067	0.0757948	0.0815962	0.102108	0.113895	0.08604	0.0801376	0.0725665	0.0806916	0.0868147	0.0749826	0.0684545	0.0962812	0.0749459	0.0949478	0.0901882	0.0883705	0.088369	0.078187	0.120406	0.142543	0.140228	0.145529
0.0808083	0.0980994	0.0896423	0.0812468	0.0763568	0.102737	0.105716	0.0830433	0.0765572	0.0813678	0.102243	0.113891	0.0856376	0.0791207	0.0727178	0.0806829	0.0866385	0.0751011	0.0684505	0.0964458	0.0749523	0.094943	0.0900634	0.0883169	0.0883938	0.0782912	0.120469	0.14261	0.140285	0.145575
0.0869871	0.0960511	0.0893862	0.0813492	0.0775977	0.10309	0.103648	0.0837731	0.0772853	0.0811548	0.102294	0.113925	0.085203	0.0788891	0.0728914	0.080689	0.086453	0.0752367	0.0684686	0.0966031	0.0749609	0.0949355	0.0899398	0.0882604	0.0884204	0.0783965	0.120534	0.142676	0.140342	0.145621
0.0909602	0.0966809	0.0886311	0.0823845	0.0782168	0.102661	0.102231	0.0853186	0.077293	0.0807054	0.102219	0.113999	0.0846934	0.0787423	0.0731169	0.0807081	0.0862549	0.0753916	0.0685034	0.0967555	0.0749714	0.0949249	0.0898184	0.0881999	0.088449	0.0785028	0.120598	0.142742	0.140399	0.145667
0.0924789	0.0977778	0.0882295	0.0832872	0.0793683	0.101952	0.0994981	0.0863403	0.0789099	0.0800016	0.102041	0.114122	0.0841165	0.0785768	0.0734	0.0807387	0.0860418	0.0755677	0.0685514	0.0969029	0.0749839	0.0949109	0.0896996	0.0881336	0.0884794	0.0786099	0.120663	0.142809	0.140457	0.145714
0.0948004	0.0970431	0.0878656	0.0837328	0.0801364	0.100907	0.0982805	0.0871243	0.0790615	0.0794551	0.101258	0.114367	0.0834794	0.078371	0.0737073	0.0807784	0.085812	0.0757658	0.0686099	0.0970441	0.0749982	0.0948932	0.089584	0.088059	0.0885114	0.078718	0.120729	0.142875	0.140514	0.14576
0.0990064	0.0955337	0.0877631	0.0827073	0.0793261	0.0995071	0.0978061	0.0880378	0.0787921	0.0792794	0.100175	0.115044	0.0827785	0.0780928	0.0739907	0.0808234	0.0855653	0.0759854	0.0686773	0.097178	0.0750143	0.0948717	0.0894717	0.087973	0.0885448	0.0788269	0.120795	0.142942	0.140571	0.145806
0.100574	0.0944875	0.0862928	0.0819195	0.0784565	0.0973746	0.0979137	0.0886997	0.0783869	0.0793628	0.0997608	0.114296	0.0820646	0.0775219	0.0742181	0.0808688	0.0853026	0.076225	0.0687524	0.097304	0.0750322	0.0948463	0.0893629	0.0878722	0.0885792	0.0789365	0.120862	0.143008	0.140628	0.145852
0.102341	0.0977193	0.0854525	0.081731	0.0772087	0.095391	0.0978097	0.0881865	0.0777399	0.0795789	0.0994147	0.11361	0.0814986	0.0765234	0.0743818	0.0809097	0.0850272	0.0764824	0.0688342	0.0974216	0.0750518	0.0948173	0.0892576	0.0877535	0.0886144	0.0790468	0.120929	0.143075	0.140685	0.145897
0.0993978	0.097459	0.085038	0.0794086	0.0763555	0.09398	0.0973142	0.0898619	0.0770092	0.0797906	0.0990862	0.113075	0.0812466	0.0763945	0.0744897	0.0809452	0.0847448	0.0767547	0.0689221	0.097531	0.075073	0.0947848	0.0891558	0.0876159	0.0886499	0.0791577	0.120996	0.143142	0.140742	0.145943
0.101187	0.0960586	0.0856529	0.078108	0.0756459	0.0930453	0.0971878	0.091069	0.076481	0.0798742	0.0987363	0.112475	0.0812233	0.0762493	0.0745555	0.0809834	0.0844631	0.077039	0.0690157	0.0976325	0.0750958	0.0947492	0.0890574	0.0874611	0.0886856	0.0792691	0.121064	0.143208	0.1408	0.145989
0.103978	0.0966355	0.085107	0.0779425	0.0754219	0.0921122	0.097225	0.091887	0.0760817	0.0799086	0.0983496	0.111844	0.0812999	0.0760915	0.0745944	0.0810395	0.0841891	0.0773325	0.0691146	0.0977267	0.07512	0.094711	0.0889623	0.0872917	0.0887211	0.0793809	0.121133	0.143275	0.140857	0.146035
0.106168	0.0980001	0.0847711	0.0777143	0.0753641	0.0911928	0.0972877	0.092559	0.0759887	0.0799254	0.0979541	0.110891	0.0814366	0.0759152	0.0746196	0.0811228	0.0839265	0.0776322	0.0692187	0.0978142	0.0751457	0.0946709	0.0888705	0.0871088	0.0887562	0.079493	0.121202	0.143342	0.140914	0.146081
0.105921	0.0988303	0.0834426	0.0780661	0.0754411	0.0900059	0.0971104	0.0932424	0.0750957	0.0798605	0.0975972	0.110069	0.0816025	0.0756894	0.0746415	0.0812271	0.0836748	0.0779354	0.069328	0.0978955	0.0751728	0.0946298	0.0887817	0.0869099	0.0887909	0.0796054	0.121272	0.143409	0.140971	0.146126
0.107243	0.0996623	0.0829686	0.0770314	0.0741525	0.0879103	0.0963756	0.0940123	0.0731953	0.0797958	0.0973115	0.109463	0.0817393	0.0754385	0.0746677	0.0813334	0.0834308	0.0782391	0.0694424	0.0979713	0.0752012	0.0945886	0.0886959	0.0866898	0.0888249	0.0797179	0.121342	0.143476	0.141029	0.146172
0.108175	0.101039	0.0836834	0.0778948	0.0734501	0.0868395	0.0941629	0.0948246	0.0725255	0.0799051	0.0971013	0.108943	0.0817869	0.0753079	0.0747036	0.0814198	0.0831911	0.0785399	0.0695624	0.0980423	0.0752308	0.0945492	0.088613	0.0864457	0.0888582	0.0798305	0.121412	0.143543	0.141086	0.146218
0.107239	0.101346	0.0845136	0.0769756	0.0727368	0.0848922	0.0931183	0.0954365	0.0749528	0.080207	0.0969482	0.108532	0.0817326	0.0752737	0.0747527	0.0814679	0.0829544	0.0788331	0.0696881	0.0981091	0.0752615	0.0945138	0.0885328	0.0861867	0.0888907	0.079943	0.121484	0.14361	0.141143	0.146263
0.104805	0.100608	0.084376	0.0772638	0.0720133	0.0834781	0.0927314	0.0957524	0.0760559	0.0805931	0.0968251	0.108529	0.08042	0.0752274	0.0748159	0.081464	0.0827216	0.0791112	0.0698199	0.0981724	0.0752933	0.0944863	0.0884552	0.0859385	0.0889224	0.0800552	0.121556	0.143678	0.141201	0.146309
0.102137	0.0987789	0.0847242	0.0768978	0.0711179	0.0815828	0.0924854	0.0960104	0.0767725	0.0810427	0.0967078	0.108487	0.0805412	0.0751738	0.0748913	0.0813929	0.0824952	0.0793585	0.0699584	0.098233	0.075326	0.0944728	0.0883801	0.0857293	0.0889533	0.0801673	0.121628	0.143745	0.141258	0.146354
0.0995664	0.0979903	0.0820581	0.0770281	0.0721257	0.0798864	0.0917379	0.0969062	0.0775795	0.0815762	0.0965761	0.10826	0.0806136	0.0750257	0.0749725	0.0812343	0.0822782	0.0795346	0.070104	0.0982919	0.0753596	0.0944847	0.0883074	0.0855703	0.0889833	0.0802789	0.121701	0.143812	0.141316	0.146399
0.0966055	0.0991526	0.0826352	0.0756366	0.0727531	0.078485	0.0909565	0.0951531	0.0783247	0.0822721	0.0964076	0.107968	0.0807214	0.0745701	0.0750497	0.0810075	0.0820739	0.0795315	0.0702568	0.0983503	0.0753939	0.0945421	0.088237	0.0854547	0.0890125	0.0803901	0.121775	0.14388	0.141373	0.146445
0.0941457	0.097577	0.0829126	0.0750765	0.0733901	0.077827	0.090009	0.0950073	0.0788173	0.0833693	0.0962151	0.107672	0.080866	0.0741668	0.0751093	0.0808081	0.0818855	0.0795174	0.0704168	0.0984094	0.0754288	0.0946745	0.0881688	0.0853699	0.0890408	0.0805008	0.121849	0.143947	0.141431	0.14649
0.0921553	0.0961772	0.0792301	0.0751127	0.0745173	0.0749065	0.0885928	0.0953408	0.0791785	0.0843757	0.0963555	0.107451	0.0810433	0.0739014	0.0751355	0.0806948	0.0817174	0.0799729	0.0705836	0.0984707	0.0754642	0.0948874	0.0881027	0.0853055	0.0890682	0.0806109	0.121924	0.144015	0.141488	0.146536
0.0911048	0.095327	0.0771013	0.0767511	0.0762923	0.0725908	0.0877022	0.0956654	0.0796319	0.0850896	0.0965239	0.107536	0.0812447	0.0737249	0.0751104	0.0806465	0.0815776	0.0804093	0.0707563	0.0985358	0.0754999	0.0950782	0.0880386	0.0852543	0.0890949	0.0807203	0.122	0.144083	0.141546	0.146581
0.0883536	0.09223	0.0761336	0.0790352	0.0779699	0.0710494	0.0866293	0.0954372	0.0803124	0.0843715	0.096182	0.106804	0.081452	0.0736081	0.0750169	0.0806336	0.0814853	0.0807845	0.0709332	0.098606	0.0755359	0.0951422	0.0879765	0.0852123	0.0891208	0.0808289	0.122076	0.14415	0.141603	0.146626
0.0843688	0.0877601	0.0764105	0.0812503	0.0772132	0.0697476	0.0850288	0.0946208	0.0810122	0.0850768	0.0950541	0.106326	0.081621	0.0734973	0.0748448	0.080639	0.0814921	0.0811293	0.0711123	0.0986826	0.0755718	0.0951153	0.0879163	0.0851773	0.0891459	0.0809368	0.122152	0.144218	0.141661	0.146671
0.0816087	0.0853454	0.0790826	0.0832193	0.0773273	0.0692683	0.0829547	0.0935811	0.081604	0.0859221	0.0947585	0.105411	0.0816788	0.0733172	0.0746021	0.0806486	0.081711	0.0814567	0.0712912	0.0987662	0.0756077	0.0950533	0.0878579	0.0851484	0.0891703	0.0810439	0.12223	0.144286	0.141718	0.146716
0.0806401	0.0851423	0.0803249	0.0841261	0.0773814	0.068882	0.0789733	0.0921555	0.0819508	0.0861914	0.0947379	0.10453	0.0820785	0.0730862	0.0743204	0.0806381	0.0820167	0.0817705	0.0714674	0.0988569	0.0756433	0.0949812	0.0878012	0.0851262	0.0891939	0.0811501	0.122308	0.144354	0.141776	0.146761
0.078039	0.0851648	0.082326	0.0865471	0.0776246	0.0684217	0.0770451	0.0915656	0.0819128	0.0861903	0.0946664	0.104221	0.0828152	0.0728781	0.0740401	0.0805467	0.0820242	0.0820691	0.0716381	0.0989542	0.0756786	0.0949078	0.0877462	0.0851124	0.0892169	0.0812554	0.122386	0.144422	0.141833	0.146807
0.0836486	0.0871494	0.0837312	0.0885801	0.0773075	0.0678076	0.0768294	0.0910545	0.0810953	0.0861648	0.0942712	0.103972	0.0834437	0.0727251	0.0737909	0.0802364	0.0819011	0.0823497	0.0718011	0.0990571	0.0757134	0.094836	0.0876928	0.0851115	0.0892392	0.0813598	0.122465	0.144491	0.141891	0.146852
0.0865489	0.0866536	0.0827498	0.0900834	0.0786525	0.0671523	0.0773997	0.0912166	0.0807569	0.0862338	0.0935553	0.103828	0.0840458	0.0726269	0.073604	0.0801142	0.0817591	0.0826103	0.071954	0.0991642	0.0757476	0.0947671	0.0876409	0.0851338	0.0892609	0.0814633	0.122545	0.144559	0.141949	0.146897
0.0885162	0.0871225	0.082366	0.0907445	0.0804283	0.0670075	0.0779959	0.0919247	0.0810051	0.0864877	0.0920469	0.103885	0.0846696	0.0725709	0.07353	0.0803604	0.0816185	0.0828518	0.072095	0.0992742	0.0757813	0.0947013	0.0875906	0.085206	0.089282	0.0815659	0.122625	0.144627	0.142007	0.146942
0.0881227	0.0864614	0.0822302	0.0913245	0.0817598	0.0672275	0.0782549	0.0902412	0.0821355	0.0867558	0.0908255	0.10406	0.0853654	0.0725456	0.0735781	0.0805292	0.081482	0.0830774	0.0722222	0.0993857	0.0758144	0.0946388	0.0875418	0.0854037	0.0893025	0.0816675	0.122705	0.144696	0.142064	0.146986
0.0877745	0.0864901	0.0858703	0.0930918	0.0824762	0.0679579	0.0791663	0.0878276	0.0832066	0.0867387	0.089901	0.104218	0.086207	0.0725539	0.0736609	0.0806733	0.0813497	0.0832915	0.0723336	0.0994977	0.0758471	0.0945796	0.0874943	0.0858333	0.0893225	0.0817682	0.122787	0.144764	0.142122	0.147031
0.0860655	0.0884863	0.0898373	0.0937965	0.082483	0.0685692	0.0802754	0.0866363	0.0831536	0.0865387	0.08939	0.104237	0.0864403	0.0726183	0.0736576	0.0808549	0.0812203	0.0834987	0.0724276	0.0996093	0.0758797	0.0945235	0.0874483	0.0860815	0.089342	0.0818679	0.122868	0.144833	0.14218	0.147076
0.0838818	0.0883353	0.0930726	0.0957519	0.0834202	0.0684705	0.0804742	0.0857928	0.0829191	0.086281	0.0884841	0.10421	0.0866427	0.0727637	0.0734445	0.0811275	0.0810917	0.0837033	0.0725025	0.0997199	0.0759124	0.0944702	0.0874035	0.086057	0.0893609	0.0819667	0.12295	0.144902	0.142238	0.147121
0.081589	0.0874204	0.0984411	0.097956	0.085527	0.06737	0.0807089	0.0856189	0.0826341	0.0859912	0.0879815	0.10426	0.0869348	0.0730017	0.0731691	0.0815456	0.0809637	0.0839098	0.0725573	0.0998293	0.0759459	0.0944191	0.0873601	0.0859981	0.0893795	0.0820646	0.123032	0.144971	0.142296	0.147166
0.0809123	0.0886288	0.0987632	0.0992329	0.0860703	0.0681466	0.0814564	0.0845463	0.0822779	0.0856467	0.0876948	0.104292	0.087255	0.0733346	0.072946	0.0820376	0.0808433	0.084123	0.0725914	0.0999373	0.0759809	0.0943666	0.0873179	0.0859433	0.0893976	0.0821616	0.123114	0.14504	0.142354	0.14721
0.0827808	0.0939052	0.100656	0.0987179	0.0879265	0.0689657	0.0821199	0.0840362	0.0818019	0.0851978	0.0874607	0.104181	0.0875863	0.0737238	0.0724728	0.0823781	0.0807502	0.0843497	0.0726057	0.100044	0.0760184	0.0942736	0.0872769	0.0858942	0.0894153	0.0822577	0.123197	0.145109	0.142412	0.147255
0.0827614	0.0970339	0.101916	0.0992855	0.0889566	0.0698828	0.0827424	0.083953	0.081065	0.0845973	0.0873753	0.103807	0.087921	0.0740214	0.0720248	0.0826056	0.0807394	0.0845995	0.0726022	0.100149	0.07606	0.0933856	0.0872371	0.0858493	0.0894326	0.0823528	0.12328	0.145178	0.14247	0.1473
0.0821677	0.101555	0.102306	0.101671	0.0908898	0.07089	0.0832976	0.0836494	0.080353	0.0839452	0.0883035	0.103712	0.088253	0.0741647	0.0718615	0.082808	0.0811611	0.0848874	0.0725841	0.100254	0.076108	0.0928221	0.0871984	0.0858074	0.0894496	0.0824471	0.123362	0.145247	0.142529	0.147344
0.0829642	0.107281	0.10153	0.103696	0.091462	0.0716632	0.0836601	0.0832003	0.079902	0.0833944	0.0876332	0.103637	0.0885772	0.0742382	0.0717956	0.0830108	0.0813527	0.0852332	0.0725551	0.100357	0.0761671	0.0927062	0.0871608	0.0857676	0.0894663	0.0825404	0.123445	0.145316	0.142587	0.147389
0.0817573	0.111302	0.102273	0.106626	0.0915312	0.0721034	0.0840436	0.0820257	0.0795898	0.0828958	0.0875187	0.103432	0.0888931	0.0742907	0.0717374	0.0832203	0.0811767	0.0856472	0.0725187	0.10046	0.0762472	0.0926358	0.0871243	0.0857292	0.0894828	0.0826329	0.123528	0.145386	0.142646	0.147433
0.081156	0.114079	0.103023	0.108663	0.0911334	0.0726272	0.0849987	0.0809276	0.0792585	0.0824033	0.0874074	0.103261	0.0892076	0.0743318	0.0716437	0.0834398	0.0811184	0.0860767	0.072478	0.100563	0.0763733	0.0925754	0.0870889	0.085692	0.089499	0.0827245	0.123611	0.145455	0.142704	0.147478
0.0831258	0.113057	0.104481	0.108787	0.0898532	0.0721489	0.0856892	0.0810136	0.0772207	0.0819216	0.0873764	0.103223	0.089529	0.0743621	0.0714804	0.0836749	0.0811312	0.0864091	0.072435	0.100666	0.076426	0.0925177	0.0870545	0.0856557	0.089515	0.0828153	0.123693	0.145525	0.142763	0.147522
0.0865601	0.110741	0.105848	0.108646	0.0899658	0.0710769	0.086576	0.0808022	0.0764588	0.0814675	0.0874317	0.103305	0.0898474	0.0743809	0.0712168	0.0839363	0.0812218	0.0866128	0.072391	0.100769	0.0759428	0.0924601	0.0870211	0.08562	0.0895308	0.0829052	0.123775	0.145595	0.142822	0.147567
0.0866679	0.109432	0.106894	0.108795	0.0902138	0.0708744	0.0881553	0.0805351	0.0756319	0.0810564	0.0873843	0.103416	0.0901236	0.0743863	0.0708562	0.084243	0.0814459	0.0867231	0.0723467	0.100874	0.075796	0.0924018	0.0869888	0.0855848	0.0895465	0.0829942	0.123857	0.145664	0.14288	0.147611
0.0849258	0.107544	0.106939	0.109402	0.0902288	0.0709664	0.0893306	0.0812102	0.0748383	0.0806871	0.0870831	0.103164	0.0903114	0.0743724	0.0704824	0.0846186	0.0818875	0.0867731	0.0723023	0.100979	0.0757837	0.0923424	0.0869574	0.08555	0.089562	0.0830824	0.123939	0.145734	0.14294	0.147655
0.0852139	0.103714	0.105836	0.110956	0.0904112	0.0722072	0.0898703	0.0817378	0.0741178	0.0803434	0.0871088	0.102538	0.09039	0.0743292	0.0702043	0.0850572	0.0824443	0.0867879	0.0722578	0.101086	0.075816	0.0922819	0.086927	0.0855156	0.0895774	0.0831697	0.12402	0.145804	0.142999	0.1477
0.0847179	0.101722	0.105005	0.112459	0.0890761	0.0737834	0.091318	0.0823017	0.073473	0.080046	0.0872846	0.102117	0.0903581	0.0742504	0.0700741	0.0854741	0.0829113	0.086785	0.0722132	0.101195	0.0758695	0.0922204	0.0868976	0.0854815	0.0895928	0.0832562	0.1241	0.145874	0.143058	0.147744
0.0825577	0.101521	0.1042	0.114021	0.0893417	0.0755549	0.092517	0.082958	0.072801	0.0798436	0.0873885	0.101238	0.0902067	0.0741418	0.0701007	0.0857911	0.0832522	0.0867764	0.0721682	0.101307	0.0759358	0.0921583	0.0868691	0.0854476	0.089608	0.0833419	0.12418	0.145944	0.143118	0.147788
0.0802219	0.103345	0.102517	0.113783	0.0902872	0.0773314	0.0935711	0.0835558	0.0723202	0.0796752	0.0869816	0.100929	0.089927	0.0740208	0.0702649	0.0860247	0.0835027	0.0867729	0.0721226	0.10142	0.0760113	0.0920959	0.0868417	0.0854139	0.0896233	0.0834267	0.12426	0.146014	0.143177	0.147832
0.082995	0.104289	0.100296	0.110675	0.0910684	0.079062	0.0944125	0.0832149	0.0721479	0.0807121	0.0864292	0.10079	0.0895721	0.0739077	0.0705075	0.0862153	0.0836974	0.0867898	0.0720758	0.101537	0.0760941	0.0920337	0.0868152	0.0853803	0.0896385	0.0835107	0.124339	0.146085	0.143237	0.147876
0.0851362	0.101139	0.0983475	0.107123	0.090727	0.0806286	0.0948664	0.0837021	0.0719657	0.081329	0.0865671	0.10058	0.0892234	0.0738164	0.0707527	0.0863861	0.0838596	0.086854	0.0720273	0.101656	0.0761831	0.0919723	0.0867898	0.0853469	0.0896538	0.0835939	0.124417	0.146155	0.143297	0.147921
0.0868695	0.101688	0.0961123	0.104919	0.0891506	0.08223	0.0951364	0.0836449	0.0724803	0.0813601	0.0868582	0.100251	0.0889054	0.0737504	0.070964	0.0865469	0.0840031	0.0870075	0.071976	0.101778	0.0762775	0.0919122	0.0867653	0.0853135	0.0896691	0.0836763	0.124495	0.146226	0.143358	0.147965
0.0889902	0.099958	0.0950536	0.100694	0.0886238	0.0823907	0.0950731	0.083887	0.0727432	0.0811057	0.0870809	0.0998605	0.0886057	0.073704	0.0711456	0.0867008	0.0841355	0.0872668	0.07192	0.101903	0.0763768	0.0918539	0.0867419	0.0852802	0.0896844	0.0837578	0.124572	0.146296	0.143418	0.148009
0.0917266	0.0951682	0.0931107	0.0973374	0.0879909	0.0825356	0.0939156	0.0846116	0.0727544	0.0805491	0.0871933	0.0994445	0.08831	0.0736634	0.0713126	0.0868477	0.0842607	0.0874794	0.0718567	0.102031	0.0764806	0.0917979	0.0867196	0.085247	0.0896997	0.0838386	0.124649	0.146367	0.143479	0.148053
0.0885731	0.0908311	0.0914636	0.094094	0.0869876	0.0822685	0.0936034	0.0847775	0.0729413	0.0802823	0.0871783	0.0989995	0.0880115	0.0736096	0.071479	0.0869848	0.0843795	0.0875194	0.0717825	0.102162	0.0765886	0.0917447	0.0866983	0.0852137	0.0897152	0.0839185	0.124725	0.146438	0.143541	0.148096
0.0880262	0.0908257	0.0892159	0.0927173	0.0853394	0.0822833	0.093723	0.0849191	0.0740644	0.0807954	0.0869478	0.0985102	0.0877101	0.0735251	0.0716567	0.0871074	0.0844909	0.0874834	0.0716925	0.102298	0.0767007	0.0916947	0.0866782	0.0851805	0.0897306	0.0839976	0.1248	0.146509	0.143602	0.14814
0.0857821	0.0910719	0.085156	0.0903779	0.0835056	0.0822804	0.093806	0.0845951	0.0749154	0.0807852	0.0860588	0.0979573	0.0874108	0.0734019	0.0718582	0.0872098	0.0845912	0.0874273	0.0715806	0.102438	0.0768169	0.0916481	0.0866592	0.0851472	0.0897462	0.0840759	0.124875	0.146579	0.143664	0.148184
0.0820722	0.0895293	0.0822491	0.0879374	0.0831526	0.0830447	0.0940223	0.0845749	0.0754485	0.0807748	0.085399	0.0973243	0.0871337	0.073242	0.0720994	0.0872877	0.084672	0.0873579	0.0714399	0.102584	0.0769378	0.0916052	0.0866415	0.0851139	0.0897618	0.0841534	0.124949	0.14665	0.143726	0.148228
0.0815697	0.0880367	0.0804275	0.0860398	0.0823373	0.0828293	0.0944201	0.0860757	0.0760626	0.080571	0.085058	0.096635	0.0870359	0.073052	0.072399	0.087343	0.0847123	0.0872725	0.0712655	0.102737	0.0770655	0.0915661	0.086625	0.0850805	0.0897775	0.0842302	0.125023	0.146722	0.143788	0.148272
0.0775884	0.0875987	0.078475	0.0824598	0.0816346	0.0822067	0.0950008	0.0874313	0.0767923	0.078877	0.0847418	0.0960412	0.0875201	0.0728394	0.0727703	0.0873864	0.0846479	0.0871679	0.0710595	0.102898	0.0772068	0.0915307	0.0866099	0.085047	0.0897933	0.0843061	0.125095	0.146793	0.143851	0.148315
0.0733531	0.0881456	0.076144	0.0793908	0.0812855	0.0808313	0.095607	0.088585	0.0774682	0.0788789	0.0843948	0.095798	0.0873733	0.0726099	0.0732069	0.0874337	0.0843108	0.0870415	0.0708367	0.103066	0.0773859	0.0914989	0.0865961	0.0850134	0.0898091	0.0843813	0.125168	0.146864	0.143914	0.148359
0.0721425	0.0851238	0.0739347	0.0755345	0.0804004	0.0791776	0.0954076	0.0893173	0.0784033	0.0790702	0.0841946	0.0958529	0.0869648	0.0723676	0.0736762	0.0874991	0.0839511	0.0868933	0.0706219	0.103242	0.0776904	0.0914704	0.0865837	0.0849796	0.089825	0.0844556	0.12524	0.146935	0.143978	0.148402
0.0696805	0.0837043	0.0714321	0.0732961	0.0784657	0.0774526	0.0953281	0.0898857	0.0794676	0.0792982	0.0842648	0.0959875	0.0864925	0.0721153	0.0741253	0.0875909	0.0839802	0.0867297	0.0704347	0.103426	0.0782278	0.0914449	0.0865728	0.0849456	0.089841	0.0845292	0.125311	0.147007	0.144042	0.148446
0.0650177	0.08438	0.0715981	0.0719062	0.0779003	0.0765159	0.0954067	0.090446	0.0795642	0.0795389	0.0842676	0.0961256	0.0861022	0.0718547	0.0744917	0.0877122	0.0840927	0.0865736	0.0702786	0.103617	0.0793937	0.0914219	0.0865634	0.0849114	0.089857	0.0846021	0.125382	0.147078	0.144106	0.148489
0.0659036	0.0863108	0.0747281	0.0702605	0.0776763	0.0756785	0.0955905	0.0912925	0.0794866	0.0797572	0.0841306	0.0962116	0.0858277	0.0715866	0.07473	0.0878634	0.0842021	0.0864646	0.0701463	0.103815	0.0800236	0.091401	0.0865556	0.0848769	0.089873	0.0846742	0.125452	0.14715	0.144171	0.148533
0.0692107	0.0864796	0.0771195	0.0694333	0.0777103	0.0746662	0.0969788	0.0912822	0.0794215	0.0798626	0.083932	0.096189	0.085569	0.0713105	0.0748751	0.088044	0.0842998	0.0864261	0.0700282	0.104018	0.0803639	0.0913816	0.0865496	0.0848421	0.089889	0.0847455	0.125523	0.147221	0.144237	0.148576
0.0738313	0.0882398	0.0785009	0.0681356	0.0784982	0.0743273	0.0981266	0.0917018	0.0793231	0.0800153	0.0837126	0.0960636	0.0852075	0.0710245	0.0750214	0.0882538	0.0843863	0.0864384	0.0699174	0.104224	0.0805978	0.0913632	0.0865452	0.084807	0.0899051	0.0848161	0.125592	0.147293	0.144302	0.14862
0.075325	0.0911856	0.0795788	0.0666448	0.0791246	0.075355	0.0981811	0.0921483	0.0793057	0.0802281	0.0834801	0.0958806	0.0847996	0.0707254	0.0752331	0.088492	0.0844626	0.0864666	0.0698101	0.104429	0.0807938	0.0913453	0.0865427	0.0847715	0.0899211	0.0848859	0.125661	0.147365	0.144369	0.148663
0.0737281	0.0931266	0.0790956	0.0650655	0.0789815	0.0752835	0.0984995	0.0937141	0.0796376	0.0804122	0.0832394	0.095666	0.0849226	0.070409	0.0757539	0.0887572	0.0845292	0.086491	0.0697041	0.104627	0.0809745	0.0913272	0.0865422	0.0847356	0.089937	0.0849551	0.12573	0.147437	0.144436	0.148706
0.0744095	0.0959106	0.0788533	0.0637342	0.0775609	0.0753509	0.0987293	0.0935671	0.080182	0.0806807	0.0830246	0.0954204	0.0849973	0.0700723	0.0767615	0.0890461	0.0845865	0.0865066	0.0695988	0.104813	0.0811486	0.0913086	0.0865436	0.0846992	0.0899529	0.0850235	0.125799	0.147509	0.144503	0.148749
0.0724029	0.0986717	0.081346	0.0652522	0.076497	0.073886	0.0995199	0.093642	0.0807594	0.0824367	0.0828698	0.0951314	0.0849844	0.0697143	0.077305	0.0893523	0.0846346	0.0865152	0.0694941	0.104985	0.0813202	0.0912889	0.0865471	0.0846623	0.0899687	0.0850912	0.125867	0.147581	0.144571	0.148792
0.0703627	0.104223	0.0831203	0.0672292	0.0760892	0.0717033	0.0999971	0.0943392	0.0816572	0.082841	0.0827414	0.0947811	0.0849513	0.0693366	0.0776207	0.0896662	0.0846736	0.0865214	0.0693902	0.105139	0.0814911	0.0912676	0.0865529	0.0846249	0.0899843	0.0851582	0.125935	0.147653	0.144639	0.148835
0.0731186	0.108679	0.0864451	0.0682946	0.0764115	0.0721307	0.100563	0.094737	0.0824592	0.0830106	0.0825888	0.0943476	0.0849324	0.068942	0.0778342	0.0899764	0.0847033	0.0865311	0.0692871	0.105277	0.0816626	0.0912445	0.0865609	0.0845868	0.0899997	0.0852245	0.126003	0.147725	0.144708	0.148878
0.0778212	0.109858	0.087173	0.070228	0.0773615	0.0733984	0.0995424	0.0952661	0.0829156	0.0829181	0.0824105	0.0938111	0.0849553	0.0685326	0.0779869	0.0902719	0.0847236	0.086553	0.069185	0.1054	0.0818351	0.0912189	0.0865712	0.0845481	0.0900149	0.0852901	0.126071	0.147797	0.144777	0.148921
0.081394	0.112413	0.0878371	0.072055	0.0779578	0.0739819	0.0985796	0.0955768	0.0832684	0.0821607	0.0822459	0.0931773	0.085045	0.0681078	0.0781048	0.0905451	0.0847344	0.0865999	0.0690838	0.10551	0.0820089	0.0911908	0.0865841	0.0845087	0.0900298	0.085355	0.126138	0.147869	0.144847	0.148964
0.0862218	0.114082	0.0877138	0.0742262	0.0787491	0.0744643	0.0982954	0.0946242	0.0834917	0.0811712	0.0834299	0.0925036	0.0851965	0.067663	0.0782113	0.0907932	0.0847355	0.0866902	0.0689834	0.105609	0.0821842	0.0911595	0.0865995	0.0844685	0.0900444	0.0854193	0.126205	0.147941	0.144918	0.149007
0.0884989	0.112299	0.0892067	0.0770971	0.0785796	0.0756265	0.0985088	0.095078	0.0831653	0.0809109	0.0832886	0.0918608	0.0853597	0.0672017	0.0783865	0.0910176	0.0847269	0.0868412	0.0688835	0.105698	0.0823609	0.091125	0.0866175	0.0844276	0.0900586	0.0854829	0.126272	0.148014	0.144989	0.14905
0.0897852	0.109873	0.0894521	0.0768261	0.0786807	0.0771424	0.0989971	0.0959049	0.0828315	0.0808872	0.0830722	0.0912715	0.0854883	0.0668143	0.0791075	0.0912208	0.0847085	0.0870479	0.0687836	0.105782	0.082539	0.0910869	0.0866381	0.0843858	0.0900724	0.0855459	0.126339	0.148086	0.14506	0.149093
0.0886356	0.109021	0.0886881	0.0783868	0.0789064	0.0791218	0.101506	0.0980556	0.0830684	0.0806647	0.0827333	0.0907185	0.0856093	0.066701	0.0799484	0.0914021	0.08468	0.0872682	0.0686832	0.10586	0.0827181	0.0910448	0.0866613	0.084343	0.0900855	0.0856082	0.126406	0.148158	0.145132	0.149135
0.0870695	0.10514	0.0885863	0.0804572	0.0795222	0.08157	0.101789	0.099898	0.0835547	0.0801741	0.0820486	0.0901716	0.0858998	0.0668046	0.0803844	0.0915471	0.0846413	0.0874508	0.0685817	0.105937	0.082898	0.0909987	0.0866869	0.0842993	0.0900981	0.0856698	0.126472	0.148231	0.145205	0.149178
0.0879316	0.102176	0.089075	0.0821854	0.0800704	0.0831041	0.101636	0.100921	0.0842762	0.0795443	0.081649	0.0896033	0.0857533	0.067026	0.0807505	0.0916082	0.0845909	0.0875713	0.0684784	0.106013	0.0830782	0.0909483	0.0867148	0.0842547	0.09011	0.0857309	0.126539	0.148303	0.145278	0.149221
0.0884679	0.100017	0.0902521	0.0818562	0.0796551	0.0846829	0.101417	0.101625	0.0852073	0.0801619	0.0803939	0.0890127	0.0859631	0.0674645	0.0810963	0.0915264	0.084526	0.0876333	0.0683728	0.106091	0.0832585	0.0908934	0.0867444	0.084209	0.0901211	0.0857913	0.126605	0.148376	0.145352	0.149263
0.087922	0.0981131	0.0918121	0.0826868	0.0792206	0.0857381	0.101281	0.102016	0.0863643	0.0802256	0.0797969	0.0884463	0.0862173	0.0682934	0.0814304	0.0913702	0.0844383	0.0876506	0.068264	0.106173	0.0834382	0.090834	0.0867753	0.0841622	0.0901313	0.0858511	0.126671	0.148449	0.145426	0.149306
0.086734	0.097572	0.0935675	0.0849273	0.0803076	0.086319	0.101214	0.10236	0.0876507	0.0804933	0.0794483	0.0893515	0.0864686	0.0693014	0.0817551	0.0912637	0.0843107	0.0876359	0.0681513	0.10626	0.0836169	0.0907701	0.0868067	0.0841144	0.0901405	0.0859103	0.126738	0.148521	0.145501	0.149348
0.0897765	0.0968656	0.0960968	0.083484	0.0799529	0.0866761	0.101154	0.103015	0.0888005	0.0807717	0.0791717	0.0889292	0.0866379	0.0699615	0.0820715	0.0912226	0.0841179	0.0875988	0.0680342	0.106351	0.083794	0.0907019	0.0868375	0.0840655	0.0901487	0.0859688	0.126804	0.148594	0.145576	0.14939
0.0917587	0.0934721	0.0993945	0.0827919	0.0792922	0.0870362	0.101039	0.101859	0.0897027	0.0809967	0.0789274	0.0884309	0.0863818	0.0703555	0.0823801	0.0912154	0.08386	0.0875451	0.0679119	0.106447	0.0839693	0.0906298	0.0868667	0.0840154	0.0901559	0.0860268	0.12687	0.148667	0.145651	0.149433
0.0914135	0.0925361	0.101134	0.0856151	0.0790784	0.0871667	0.099437	0.101399	0.0904156	0.0811211	0.0786986	0.0879799	0.0857979	0.0706291	0.0826812	0.0912074	0.0836029	0.087479	0.0677841	0.106542	0.0841421	0.0905541	0.086893	0.0839644	0.0901623	0.0860841	0.126936	0.148739	0.145728	0.149475
0.0932438	0.0900364	0.101331	0.0868873	0.0801862	0.0873329	0.0995155	0.101751	0.0910004	0.0811894	0.0784709	0.0875721	0.0860725	0.070896	0.0829752	0.0911529	0.0834168	0.087403	0.0676504	0.106631	0.0843122	0.0904758	0.0869153	0.0839123	0.0901681	0.0861409	0.127002	0.148812	0.145804	0.149517
0.0941742	0.0903754	0.101279	0.0869485	0.0810147	0.0874931	0.0999952	0.102007	0.0914958	0.0821909	0.0782113	0.0871033	0.0866571	0.0712496	0.0832625	0.0909745	0.0833121	0.0873191	0.0675105	0.106703	0.0844794	0.0903956	0.0869326	0.0838592	0.0901743	0.086197	0.127068	0.148885	0.145881	0.149559
0.0943666	0.0902716	0.0989603	0.0856518	0.0802956	0.0873612	0.100373	0.102338	0.0919277	0.0825884	0.0778626	0.0865079	0.0868048	0.0715883	0.0835437	0.0908622	0.0832669	0.0872286	0.0673647	0.106752	0.0846434	0.0903148	0.0869444	0.0838052	0.0901821	0.0862525	0.127134	0.148958	0.145959	0.149601
0.0954871	0.0880701	0.0977189	0.0848557	0.0804873	0.0878539	0.100442	0.101508	0.0922606	0.0828793	0.0774491	0.0858417	0.086875	0.071776	0.0838196	0.091159	0.083258	0.0871326	0.0672133	0.106777	0.0848042	0.0902345	0.0869505	0.0837504	0.0901939	0.0863075	0.1272	0.14903	0.146036	0.149643
0.094091	0.0868335	0.0970854	0.0851648	0.0801809	0.0893104	0.100414	0.101181	0.0924608	0.08313	0.0770917	0.0852811	0.0869347	0.0719255	0.0840911	0.0913651	0.083269	0.0870321	0.0670568	0.106783	0.0849617	0.0901559	0.0869511	0.083695	0.0902134	0.0863618	0.127266	0.149103	0.146115	0.149685
0.0958294	0.0869672	0.0975729	0.0864125	0.0787402	0.0904922	0.101202	0.101103	0.0925949	0.083389	0.0767882	0.0848135	0.0869935	0.0720927	0.0843596	0.0914697	0.0832906	0.0869277	0.0668963	0.106777	0.0851159	0.0900798	0.0869469	0.0836391	0.0902457	0.0864155	0.127333	0.149176	0.146193	0.149727
0.0942084	0.0873132	0.0966231	0.0886932	0.0774236	0.0906416	0.101404	0.101104	0.0927933	0.0837869	0.0763461	0.0843582	0.0870546	0.0722803	0.084626	0.0915307	0.0833192	0.0868202	0.0667329	0.106766	0.0852669	0.090007	0.0869385	0.0835828	0.0902967	0.0864686	0.127399	0.149249	0.146272	0.149769
0.0925592	0.0867549	0.0972146	0.090059	0.07766	0.0907954	0.103222	0.100689	0.09308	0.0844247	0.0758919	0.0839016	0.0871587	0.0724764	0.0848907	0.0915927	0.083354	0.08671	0.066568	0.106754	0.0854144	0.0899379	0.0869269	0.0835264	0.0903709	0.0865212	0.127465	0.149322	0.146351	0.14981
0.088164	0.0837013	0.101255	0.0905141	0.0765673	0.0910904	0.103587	0.100319	0.0928037	0.0853617	0.076003	0.083452	0.0872841	0.0726686	0.0851518	0.0916737	0.0833953	0.0865975	0.0664031	0.106743	0.0855584	0.0898726	0.0869128	0.0834701	0.0904682	0.0865731	0.127531	0.149395	0.146431	0.149852
0.0854204	0.0824525	0.103191	0.0909085	0.0741127	0.0918366	0.105267	0.100023	0.092372	0.0863045	0.0762802	0.0830166	0.0873978	0.0728549	0.0854008	0.091752	0.083443	0.0864827	0.0662397	0.106734	0.0856986	0.0898109	0.086897	0.0834141	0.0905832	0.0866244	0.127597	0.149467	0.146511	0.149894
0.0822921	0.0834455	0.104824	0.0905643	0.0727243	0.0916406	0.107125	0.100035	0.0919096	0.0871114	0.0762203	0.0825913	0.0874871	0.0730449	0.0856065	0.0918019	0.0834969	0.0863657	0.0660794	0.106726	0.0858343	0.0897525	0.0868803	0.0833586	0.0907064	0.086675	0.127664	0.14954	0.146591	0.149935
0.0797585	0.0837064	0.105102	0.0897095	0.071094	0.0911937	0.10916	0.100271	0.0911609	0.0878977	0.0760825	0.0821368	0.0875402	0.0732519	0.0856691	0.0918301	0.083556	0.086246	0.0659237	0.106719	0.0859647	0.0896969	0.0868632	0.0833039	0.0908286	0.0867251	0.12773	0.149613	0.146671	0.149977
0.0785972	0.0832359	0.103316	0.0896756	0.0688893	0.0915172	0.110185	0.100594	0.0911058	0.0889407	0.0759837	0.0815656	0.0875494	0.073486	0.0855068	0.091865	0.0836194	0.0861233	0.0657742	0.106712	0.0860888	0.0896435	0.0868462	0.0832501	0.0909436	0.0867745	0.127796	0.149686	0.146752	0.150018
0.0782077	0.0799351	0.103457	0.0903583	0.0692969	0.0918793	0.110233	0.100844	0.0911191	0.0899474	0.0759796	0.080935	0.0875196	0.0737493	0.0854685	0.0919256	0.0836858	0.0859967	0.0656325	0.106704	0.0862054	0.0895919	0.0868295	0.0831976	0.0910487	0.0868234	0.127863	0.149759	0.146833	0.150059
0.0790135	0.0778541	0.104774	0.0903478	0.0689552	0.0919488	0.112277	0.100647	0.0910392	0.0902599	0.0760969	0.08045	0.0874693	0.0740359	0.0856521	0.0920104	0.0837541	0.0858653	0.0655008	0.106693	0.0863136	0.0895417	0.0868136	0.0831464	0.0911433	0.0868715	0.127929	0.149832	0.146914	0.1501
0.0801083	0.0764583	0.107097	0.0874482	0.06817	0.0915531	0.112089	0.100246	0.0908628	0.0902993	0.0749561	0.0801362	0.0874006	0.0743366	0.0859308	0.0921092	0.0838236	0.0857287	0.065381	0.10668	0.0864136	0.0894925	0.0867987	0.0830967	0.0912285	0.0869191	0.127996	0.149904	0.146995	0.150142
0.0822275	0.0767664	0.108987	0.084547	0.0680768	0.0916168	0.112225	0.0998685	0.0906846	0.0903238	0.0752192	0.0799591	0.0872171	0.074644	0.0862503	0.0922134	0.0838939	0.0855867	0.0652755	0.106664	0.0865081	0.089444	0.086785	0.0830487	0.0913054	0.086966	0.128063	0.149977	0.147077	0.150183
0.088016	0.0805848	0.110247	0.0845483	0.0687333	0.0914207	0.112313	0.0994249	0.0907464	0.0903681	0.0755904	0.0798923	0.086686	0.0749551	0.0865949	0.0923181	0.0839651	0.0854405	0.0651867	0.106644	0.086605	0.0893961	0.0867727	0.0830023	0.0913755	0.0870122	0.128129	0.15005	0.147158	0.150224
0.090171	0.0808889	0.111758	0.0843376	0.068082	0.090842	0.112201	0.0993092	0.0910016	0.0903848	0.0759875	0.0799155	0.0864567	0.075271	0.0869632	0.0924215	0.0840377	0.0852926	0.0651164	0.106621	0.0867177	0.0893489	0.086762	0.0829577	0.0914401	0.0870579	0.128196	0.150122	0.14724	0.150265
0.0894966	0.080331	0.110908	0.0823587	0.0684029	0.0901534	0.111008	0.0988601	0.0918351	0.0903101	0.0763922	0.0800176	0.0865648	0.075596	0.0873582	0.0925235	0.0841122	0.0851461	0.065066	0.106596	0.0868601	0.0893024	0.086753	0.0829149	0.0915	0.0871028	0.128263	0.150195	0.147322	0.150306
0.0877819	0.0792262	0.10978	0.081016	0.0676611	0.0891121	0.110423	0.0982376	0.0942052	0.0900876	0.0767913	0.0801945	0.0867378	0.0759355	0.0877745	0.0926255	0.0841896	0.0850049	0.0650353	0.106569	0.0870369	0.0892569	0.0867459	0.0828738	0.0915563	0.0871471	0.12833	0.150268	0.147404	0.150347
0.0910922	0.0797666	0.108492	0.0801749	0.0668883	0.0890061	0.10987	0.0978279	0.0949677	0.0896329	0.0771618	0.0804767	0.0869455	0.076293	0.0881709	0.0927296	0.0842707	0.0848721	0.0650224	0.106542	0.087239	0.0892127	0.086741	0.0828345	0.0916097	0.0871908	0.128397	0.15034	0.147486	0.150388
0.0887617	0.0848506	0.107576	0.0793067	0.0669341	0.0897108	0.106727	0.0985066	0.0951706	0.0893633	0.0774718	0.0808277	0.0871934	0.0766634	0.0884769	0.0928383	0.0843556	0.0847497	0.0650236	0.106517	0.0874506	0.0891705	0.0867383	0.0827968	0.0916606	0.0872339	0.128464	0.150413	0.147568	0.150428
0.0863601	0.0870952	0.107505	0.0781944	0.0685122	0.0901835	0.105369	0.0991042	0.0939516	0.0898621	0.0776706	0.0809352	0.0874881	0.0770239	0.0886662	0.0929536	0.0844435	0.0846389	0.065034	0.106495	0.0876585	0.0891311	0.0867382	0.0827607	0.0917096	0.0872763	0.128532	0.150485	0.14765	0.150469
0.0889197	0.088468	0.107439	0.077363	0.0693955	0.0887473	0.104592	0.0997871	0.0936464	0.0896963	0.0776906	0.0809051	0.0878294	0.0773436	0.0887243	0.0930766	0.084533	0.0845397	0.0650481	0.106478	0.087855	0.0890954	0.0867407	0.0827261	0.0917571	0.087318	0.128599	0.150558	0.147732	0.15051
0.0900088	0.0867432	0.107947	0.0754729	0.0707336	0.0864781	0.104058	0.100723	0.093916	0.0896789	0.0774754	0.0808472	0.088208	0.0777087	0.0887984	0.0932062	0.0846223	0.0844517	0.0650612	0.106468	0.0880371	0.0890646	0.0867462	0.082693	0.0918034	0.0873592	0.128667	0.15063	0.147815	0.15055
0.090013	0.0863565	0.105885	0.0744967	0.0703838	0.086449	0.103792	0.101303	0.0947265	0.0895995	0.0769696	0.0807535	0.0886084	0.0786359	0.0892725	0.0933403	0.0847098	0.0843742	0.0650697	0.106465	0.0882042	0.08904	0.0867548	0.0826612	0.0918487	0.0873997	0.128734	0.150702	0.147897	0.150591
0.0897646	0.0896052	0.103454	0.0744769	0.0699841	0.0867404	0.102957	0.100028	0.0950174	0.0892408	0.0763173	0.0806801	0.0890148	0.0793334	0.0892757	0.0934777	0.0847941	0.0843062	0.0650713	0.106471	0.0883567	0.0890229	0.0867668	0.0826307	0.0918932	0.0874396	0.128802	0.150775	0.147979	0.150631
0.0933317	0.0913132	0.102829	0.0749015	0.0693663	0.086474	0.102092	0.0994302	0.0929408	0.0885459	0.0758084	0.0808373	0.0894186	0.0797649	0.089285	0.0936185	0.0848738	0.0842467	0.0650647	0.106482	0.0884958	0.0890144	0.0867823	0.0826013	0.0919371	0.087479	0.12887	0.150847	0.148061	0.150672
0.095853	0.0927653	0.100204	0.0751014	0.0674851	0.0855199	0.101069	0.0979961	0.0927989	0.0880671	0.0754719	0.0811911	0.0898251	0.0801391	0.0893752	0.0937628	0.0849475	0.084195	0.0650496	0.106493	0.0886226	0.0890152	0.0868015	0.0825731	0.0919806	0.0875178	0.128938	0.150919	0.148144	0.150712
0.0943985	0.0944359	0.0988287	0.0755661	0.0655362	0.0857916	0.0994855	0.0973604	0.0919987	0.0880325	0.0752558	0.0816032	0.0902632	0.0805025	0.0895171	0.0939095	0.0850133	0.0841499	0.0650262	0.106497	0.0887386	0.0890256	0.0868245	0.0825459	0.0920239	0.0875561	0.129006	0.150991	0.148226	0.150752
0.0930511	0.0956789	0.0965802	0.076211	0.0652731	0.0858138	0.0989689	0.0969506	0.0920771	0.0881055	0.0751489	0.0820176	0.090784	0.0808658	0.0896924	0.0940555	0.0850682	0.0841106	0.0649949	0.106486	0.0888452	0.0890448	0.0868515	0.0825197	0.0920669	0.0875939	0.129074	0.151063	0.148308	0.150793
0.0933858	0.0986304	0.0950516	0.0762359	0.0645775	0.0850194	0.0984878	0.0962496	0.0923249	0.0881876	0.0751582	0.0824233	0.0913679	0.0812301	0.0898836	0.0941963	0.0851076	0.0840761	0.064956	0.106458	0.0889436	0.0890713	0.0868825	0.0824944	0.0921099	0.0876313	0.129142	0.151135	0.14839	0.150833
0.0934109	0.100456	0.0928506	0.0758246	0.0637386	0.0842369	0.0979194	0.0958675	0.0926385	0.0882111	0.0752761	0.0828432	0.0918259	0.0815934	0.0900302	0.0943275	0.0851244	0.0840451	0.0649101	0.106416	0.0890352	0.089103	0.0869174	0.08247	0.0921529	0.0876683	0.129211	0.151207	0.148472	0.150873
0.0929517	0.101018	0.0915952	0.0765283	0.0633494	0.082513	0.0968977	0.095084	0.0929931	0.0882129	0.075466	0.0833687	0.0918659	0.0819526	0.0898425	0.0944444	0.0851107	0.0840164	0.0648573	0.106365	0.0891209	0.0891374	0.0869562	0.0824464	0.0921959	0.0877049	0.129279	0.151278	0.148553	0.150913
0.0913951	0.10165	0.0904933	0.0765874	0.06423	0.0824654	0.0943853	0.094459	0.0928121	0.0883262	0.075678	0.0842245	0.0915435	0.0823057	0.0894582	0.094542	0.0850623	0.0839886	0.0647979	0.106312	0.0892017	0.0891719	0.0869986	0.0824236	0.0922391	0.0877413	0.129348	0.15135	0.148635	0.150953
0.0870566	0.101424	0.0875838	0.0765462	0.064719	0.0832305	0.0932094	0.0942509	0.0924358	0.0885694	0.0758861	0.084312	0.0915679	0.082652	0.0893386	0.094615	0.0849869	0.08396	0.0647318	0.106261	0.0892781	0.0892041	0.0870446	0.0824016	0.0922825	0.0877775	0.129417	0.151421	0.148716	0.150993
0.0830017	0.102542	0.086773	0.0750035	0.0642989	0.0839706	0.0926428	0.0944948	0.0926795	0.0888848	0.0762129	0.0853055	0.0916765	0.0829937	0.0892858	0.0946587	0.0849034	0.0839286	0.0646587	0.106215	0.0893505	0.0892321	0.0870939	0.0823804	0.0923261	0.0878135	0.129485	0.151493	0.148798	0.151033
0.0817636	0.103638	0.0871444	0.0727298	0.0643859	0.0837777	0.0919572	0.0935251	0.0930083	0.0892453	0.0772112	0.0848666	0.0917406	0.083335	0.0892771	0.0946706	0.0848305	0.083892	0.0645783	0.106176	0.0894189	0.0892546	0.0871463	0.08236	0.0923701	0.0878494	0.129554	0.151564	0.148879	0.151073
0.0791697	0.102473	0.0883949	0.069452	0.0650697	0.0820879	0.0913183	0.0940079	0.0932539	0.0896397	0.0778549	0.0864401	0.0917355	0.0836805	0.0893673	0.0946535	0.0847774	0.0838466	0.0644899	0.106146	0.0894831	0.0892707	0.0872018	0.0823403	0.0924144	0.0878854	0.129624	0.151635	0.14896	0.151113
0.076551	0.102032	0.0915681	0.0689013	0.065876	0.0799903	0.0925049	0.0952015	0.093613	0.090032	0.0782917	0.0878933	0.0916569	0.0840331	0.0895442	0.0946161	0.0847459	0.0837871	0.064393	0.106127	0.0895429	0.0892799	0.08726	0.0823214	0.0924591	0.0879215	0.129693	0.151706	0.14904	0.151153
0.0759699	0.102085	0.0934008	0.0684572	0.0666154	0.0787848	0.0938665	0.0958665	0.0940519	0.0903498	0.0787182	0.0884776	0.0915021	0.0843913	0.0897663	0.0945701	0.0847338	0.0837039	0.0642869	0.106119	0.0895976	0.0892821	0.0873208	0.0823033	0.0925042	0.0879577	0.129762	0.151777	0.149121	0.151193
0.0750788	0.101909	0.0950095	0.0685298	0.0678239	0.0784537	0.0947729	0.0960663	0.0944406	0.0906322	0.0787095	0.0891715	0.0912594	0.0847481	0.0900067	0.0945256	0.084738	0.0835766	0.0641709	0.106124	0.0896468	0.0892774	0.0873839	0.082286	0.0925498	0.0879943	0.129831	0.151848	0.149201	0.151233
0.0730271	0.101142	0.0969661	0.0681005	0.068165	0.0784452	0.0952305	0.0964509	0.0946981	0.092386	0.078462	0.0899452	0.0908878	0.085091	0.0902529	0.0944893	0.0847558	0.0833555	0.0640446	0.10614	0.0896899	0.089266	0.0874488	0.0822696	0.0925959	0.0880313	0.129901	0.151919	0.149281	0.151272
0.0742752	0.101022	0.0979577	0.0684576	0.0687364	0.0781131	0.09471	0.0968982	0.0948481	0.0930937	0.0786865	0.0907272	0.0902732	0.0854144	0.0904794	0.0944647	0.0847846	0.0829574	0.063908	0.106166	0.0897266	0.0892483	0.0875148	0.082254	0.0926425	0.0880688	0.129971	0.151989	0.149361	0.151312
0.0759916	0.099795	0.0948201	0.0688069	0.068743	0.0777137	0.0937995	0.0975257	0.0949753	0.0937256	0.0790309	0.0922757	0.0900052	0.085761	0.0904872	0.0944546	0.0848223	0.0826747	0.0637623	0.106196	0.0897571	0.0892246	0.0875814	0.0822393	0.0926896	0.0881068	0.13004	0.15206	0.14944	0.151352
0.0781517	0.0968778	0.0892736	0.0689348	0.0714709	0.0773341	0.0928799	0.0974787	0.0954001	0.0941875	0.0796588	0.0933703	0.0899354	0.086207	0.0901907	0.0944623	0.0848668	0.082748	0.0636097	0.106226	0.0897825	0.0891952	0.0876475	0.0822255	0.0927372	0.0881455	0.13011	0.15213	0.14952	0.151392
0.0796042	0.0962604	0.0859657	0.068908	0.072324	0.0775212	0.0923219	0.0974927	0.0964461	0.0949444	0.0801335	0.0938379	0.0896997	0.0866799	0.0901901	0.0944927	0.0849165	0.0828118	0.0634546	0.106254	0.0898051	0.0891604	0.0877126	0.0822127	0.0927854	0.088185	0.13018	0.152201	0.149599	0.151431
0.0807918	0.0953306	0.0855326	0.0697546	0.0739722	0.0784579	0.0930273	0.0974929	0.0969982	0.0953777	0.0805332	0.0940637	0.089441	0.087122	0.0903676	0.094551	0.08497	0.0828241	0.063303	0.106277	0.0898287	0.0891206	0.0877756	0.0822008	0.0928342	0.0882253	0.13025	0.152271	0.149677	0.151471
0.0817714	0.0944479	0.0842042	0.0739025	0.0744936	0.0790274	0.0938133	0.0973947	0.0962694	0.0950638	0.0808347	0.0940423	0.0892304	0.0875761	0.0906163	0.0946404	0.0850262	0.0828059	0.0631612	0.106296	0.0898582	0.0890759	0.087836	0.0821901	0.0928836	0.0882665	0.130321	0.152341	0.149756	0.151511
0.0794272	0.0918305	0.0858403	0.0792817	0.0753724	0.0796451	0.0946079	0.0972789	0.095615	0.0944805	0.0812508	0.0939935	0.0891227	0.0880453	0.0909036	0.0947599	0.0850844	0.0827709	0.0630344	0.106313	0.0898991	0.0890265	0.0878932	0.0821804	0.0929336	0.0883087	0.130391	0.15241	0.149834	0.151551
0.0784617	0.0918638	0.0874111	0.0814008	0.0764944	0.0810891	0.0960189	0.0972213	0.0951484	0.0940602	0.082161	0.093964	0.0891126	0.0885105	0.0912172	0.0949029	0.0851441	0.0827266	0.0629275	0.106329	0.0899557	0.0889725	0.0879466	0.0821718	0.0929841	0.0883519	0.130461	0.15248	0.149912	0.15159
0.0791016	0.0896588	0.0861945	0.0838696	0.0774574	0.0833476	0.0976716	0.0964989	0.0950346	0.0943536	0.0828888	0.0937023	0.0890892	0.0889573	0.091551	0.0950585	0.0852054	0.0826776	0.0628482	0.106345	0.0900314	0.088914	0.0879959	0.0821645	0.0930352	0.0883961	0.130532	0.152549	0.149989	0.15163
0.0799553	0.0895237	0.0867103	0.0856255	0.0777633	0.0851738	0.0987785	0.0942726	0.0943912	0.0949219	0.0835345	0.0935686	0.0889722	0.0893757	0.0919035	0.0952153	0.0852686	0.0826267	0.0628066	0.106363	0.0901274	0.088851	0.0880409	0.0821583	0.0930868	0.0884414	0.130602	0.152619	0.150066	0.15167
0.0823507	0.0877584	0.0867216	0.0858964	0.0787565	0.08599	0.100173	0.0932239	0.0938329	0.0947233	0.0841295	0.0928995	0.0887661	0.0897674	0.0922854	0.0953662	0.0853343	0.0825761	0.0628126	0.106383	0.0902442	0.0887833	0.0880814	0.0821534	0.0931391	0.0884877	0.130673	0.152688	0.150143	0.151709
0.0834501	0.0876502	0.0876288	0.0872196	0.078776	0.0861821	0.102279	0.0923329	0.0927964	0.0944852	0.0846142	0.0922237	0.0884952	0.0901563	0.0927254	0.0955218	0.0854038	0.0825278	0.0628677	0.106405	0.0903815	0.0887109	0.0881173	0.0821498	0.0931918	0.0885351	0.130744	0.152757	0.15022	0.151749
0.0844512	0.0873697	0.0861627	0.0877371	0.0794884	0.0858916	0.103595	0.0916223	0.0915875	0.0942367	0.0849521	0.0918429	0.088177	0.0905487	0.0932095	0.0957437	0.0854782	0.0824838	0.0629612	0.106428	0.0905394	0.0886335	0.0881488	0.0821475	0.0932451	0.0885836	0.130815	0.152826	0.150296	0.151789
0.0848052	0.0861799	0.085157	0.0878779	0.0804251	0.085578	0.103742	0.0912007	0.0902401	0.0941029	0.0851681	0.0916728	0.0878212	0.0909122	0.0936583	0.0961306	0.0855591	0.0824465	0.0630738	0.106451	0.0907178	0.0885509	0.0881759	0.0821466	0.0932989	0.0886331	0.130886	0.152894	0.150372	0.151829
0.0849631	0.0855539	0.0863985	0.0881074	0.081797	0.0855461	0.103933	0.0910387	0.0890751	0.0941722	0.0851821	0.0916465	0.0874328	0.0912279	0.0940846	0.0965665	0.0856482	0.0824192	0.0631842	0.106473	0.0909161	0.0884629	0.0881988	0.0821471	0.0933531	0.0886837	0.130957	0.152963	0.150448	0.151869
0.0855823	0.086394	0.0867673	0.0884354	0.0829551	0.0856519	0.104903	0.0915786	0.0892246	0.0943597	0.0838707	0.09172	0.0870144	0.0915034	0.0945449	0.0968748	0.0857472	0.0824057	0.0632672	0.106491	0.0911315	0.0883694	0.0882175	0.0821491	0.0934079	0.0887352	0.131028	0.153031	0.150523	0.151909
0.0874991	0.0873004	0.0868272	0.087934	0.0836366	0.0860517	0.105977	0.0914185	0.0897126	0.0941898	0.0847247	0.0918398	0.0865674	0.0917531	0.0950594	0.0970648	0.0858574	0.0824109	0.0632688	0.106506	0.0913588	0.0882703	0.0882325	0.0821526	0.093463	0.0887877	0.1311	0.153099	0.150598	0.151948
0.0864533	0.087363	0.0850417	0.0860866	0.0844298	0.0861894	0.106415	0.0918077	0.0894334	0.0936555	0.0845558	0.0919581	0.0860926	0.0919879	0.0956274	0.0971806	0.0859792	0.0824384	0.0631822	0.106518	0.0915895	0.0881657	0.0882438	0.0821575	0.0935185	0.0888411	0.131171	0.153167	0.150673	0.151988
0.0865243	0.0871053	0.0850419	0.0834661	0.0845074	0.0862897	0.106788	0.0929053	0.0892035	0.0938776	0.0845735	0.0920568	0.0855916	0.0922158	0.096265	0.0972495	0.0861118	0.0824891	0.063911	0.106525	0.0918146	0.0880559	0.0882519	0.082164	0.0935744	0.0888953	0.131243	0.153235	0.150747	0.152028
0.0910843	0.0917718	0.0838846	0.0797486	0.0842688	0.0863678	0.10706	0.0935304	0.0888931	0.0941906	0.084509	0.0921444	0.0850688	0.0924439	0.0968355	0.097288	0.0862526	0.0825588	0.0642419	0.106528	0.0920269	0.0879415	0.0882569	0.0821721	0.0936307	0.0889503	0.131314	0.153303	0.150822	0.152068
0.0950271	0.0957354	0.0843827	0.0788645	0.0838223	0.0880614	0.107223	0.0941209	0.0884247	0.0943951	0.084395	0.0922407	0.0845361	0.0926785	0.0970335	0.0973093	0.086398	0.082638	0.0644221	0.106527	0.0922233	0.0878233	0.088259	0.0821818	0.0936873	0.0890061	0.131386	0.15337	0.150896	0.152109
0.100531	0.0965499	0.0849124	0.0793468	0.0821341	0.0891669	0.107287	0.0943185	0.0877718	0.0943998	0.0843745	0.0923639	0.0840225	0.0929239	0.0970824	0.0973283	0.0865449	0.0827161	0.0645564	0.106522	0.0924039	0.0877024	0.0882586	0.0821931	0.0937441	0.0890625	0.131458	0.153438	0.150969	0.152149
0.103817	0.0974794	0.0828534	0.0781045	0.0820294	0.0916122	0.107477	0.0947644	0.0869418	0.0943016	0.0845	0.0925248	0.0835541	0.0931788	0.0971206	0.0973659	0.0866936	0.0827851	0.0646693	0.106514	0.0925712	0.0875798	0.0882559	0.082206	0.0938013	0.0891197	0.131529	0.153505	0.151043	0.152189
0.105928	0.0988092	0.0816729	0.0763099	0.0802698	0.0925179	0.106712	0.0950676	0.0859932	0.0941493	0.0847862	0.0927289	0.0831228	0.093436	0.0971701	0.0974463	0.086849	0.0828414	0.0647691	0.106504	0.0927281	0.0874568	0.0882512	0.0822207	0.0938587	0.0891774	0.131601	0.153572	0.151116	0.152229
0.108598	0.100261	0.0806436	0.0766665	0.0804161	0.0931887	0.10596	0.0945899	0.0851851	0.0939652	0.0851798	0.092983	0.0827406	0.0936877	0.0972341	0.0975785	0.0870173	0.0828854	0.0648595	0.106491	0.0928775	0.0873344	0.0882445	0.0822369	0.0939163	0.0892357	0.131673	0.153638	0.151188	0.15227
0.110577	0.102001	0.0784558	0.0773895	0.0806342	0.0940346	0.106334	0.0943077	0.0853894	0.0937767	0.0856089	0.0933095	0.0824602	0.093935	0.0973127	0.0977315	0.0871964	0.0829192	0.0649425	0.106476	0.0930221	0.0872135	0.0882362	0.0822549	0.0939742	0.0892945	0.131745	0.153705	0.151261	0.15231
0.110877	0.10687	0.0775744	0.0758487	0.0799669	0.0943937	0.10646	0.0945146	0.0846504	0.0936208	0.0860456	0.0937703	0.0822967	0.0941921	0.0974042	0.0978579	0.0873637	0.0829461	0.0650194	0.106461	0.093164	0.0870949	0.0882264	0.0822747	0.0940324	0.0893538	0.131817	0.153771	0.151333	0.15235
0.114318	0.111689	0.0781317	0.0747299	0.0808867	0.0939883	0.106008	0.0947293	0.0846543	0.0935391	0.0864992	0.094385	0.0821165	0.0944783	0.0975007	0.0979363	0.0874844	0.0829693	0.0650906	0.106444	0.0933052	0.086979	0.0882152	0.0822961	0.0940907	0.0894136	0.13189	0.153837	0.151406	0.152391
0.114855	0.114329	0.080861	0.0733374	0.0817437	0.0942676	0.105277	0.0947541	0.0839611	0.0935679	0.0870036	0.09482	0.0816379	0.0948106	0.0975849	0.0979707	0.0875406	0.0829919	0.0651568	0.106428	0.0934475	0.0868661	0.0882029	0.0823193	0.0941493	0.0894737	0.131962	0.153903	0.151477	0.152432
0.115564	0.114795	0.0833383	0.0722304	0.0827686	0.0948379	0.104964	0.094645	0.0828721	0.0937174	0.087599	0.0949468	0.0811742	0.0951993	0.0976365	0.0979723	0.0875492	0.0830167	0.065218	0.106412	0.0935924	0.0867564	0.0881896	0.0823443	0.0942082	0.0895343	0.132034	0.153969	0.151549	0.152472
0.113898	0.115126	0.0833003	0.0710522	0.0837779	0.0955157	0.104568	0.094308	0.081734	0.0939222	0.0882662	0.0944939	0.0810764	0.0956389	0.0976446	0.0979509	0.0875543	0.0830466	0.0652746	0.106397	0.0937413	0.0866497	0.0881753	0.082371	0.0942673	0.0895952	0.132107	0.154034	0.151621	0.152513
0.112599	0.113961	0.0834897	0.0706128	0.0837394	0.0954769	0.103772	0.0938974	0.0806183	0.094059	0.0889443	0.0947864	0.0826168	0.0960703	0.0976123	0.0979139	0.0875996	0.0830839	0.0653263	0.106383	0.0938956	0.0865462	0.0881603	0.0823995	0.0943268	0.0896564	0.132179	0.1541	0.151692	0.152554
0.111972	0.113212	0.0836749	0.0704999	0.0841835	0.0943768	0.104563	0.0935804	0.0795591	0.0941422	0.0904752	0.0944933	0.0833191	0.0963773	0.0975506	0.0978668	0.087699	0.0831303	0.0653732	0.106371	0.0940561	0.0864459	0.0881446	0.0824298	0.0943865	0.0897179	0.132252	0.154165	0.151763	0.152595
0.111279	0.113356	0.0828008	0.0705413	0.0849498	0.0938029	0.104396	0.0929018	0.0785692	0.0942499	0.092617	0.0942535	0.0830374	0.0965772	0.0974712	0.0978136	0.0878463	0.0831866	0.0654147	0.106361	0.0942233	0.0863488	0.0881282	0.0824619	0.0944467	0.0897797	0.132324	0.15423	0.151834	0.152636
0.110615	0.113327	0.0828718	0.070861	0.0863461	0.0923384	0.103946	0.0916603	0.0776077	0.0943484	0.0935654	0.0941561	0.0826968	0.0967639	0.0973827	0.0977578	0.0880527	0.0832514	0.0654505	0.106353	0.094397	0.0862552	0.0881114	0.0824957	0.0945072	0.0898417	0.132397	0.154294	0.151904	0.152677
0.10926	0.111334	0.0813006	0.0715717	0.0876782	0.090168	0.104088	0.0902068	0.0777071	0.0943142	0.094247	0.0941056	0.082298	0.0969594	0.0972878	0.0977024	0.0883771	0.0833204	0.0654796	0.106347	0.094576	0.0861655	0.0880942	0.0825312	0.0945682	0.089904	0.132469	0.154359	0.151975	0.152719
0.104912	0.107589	0.083843	0.0695664	0.0877628	0.0881195	0.103925	0.0890206	0.0761796	0.094068	0.094684	0.0940951	0.0818827	0.097155	0.0971796	0.0976498	0.0888576	0.0833867	0.0655007	0.106342	0.0947584	0.0860801	0.0880765	0.0825684	0.0946297	0.0899664	0.132542	0.154423	0.152045	0.15276
0.100885	0.101109	0.085346	0.068418	0.0874384	0.0867181	0.103335	0.087799	0.0755967	0.093809	0.0949278	0.0941791	0.081461	0.0973416	0.0970423	0.0976018	0.0892777	0.0834431	0.0655118	0.106337	0.0949416	0.086	0.0880586	0.0826073	0.0946918	0.0900291	0.132615	0.154487	0.152116	0.152802
0.097672	0.0949861	0.0860187	0.0686038	0.0885142	0.0855747	0.102125	0.0854728	0.0756197	0.0936209	0.0951852	0.094356	0.0809984	0.0975146	0.0968644	0.0975597	0.0895099	0.0834853	0.06551	0.106331	0.0951229	0.0859261	0.0880405	0.0826477	0.0947545	0.090092	0.132688	0.154551	0.152186	0.152843
0.0937029	0.0896118	0.0883313	0.0695737	0.089662	0.084032	0.100583	0.0858251	0.0755998	0.0933511	0.0954376	0.0944764	0.0804633	0.0976719	0.0966522	0.0975243	0.0896413	0.0835145	0.0654907	0.10632	0.0953001	0.0858597	0.0880222	0.0826897	0.0948178	0.090155	0.132761	0.154614	0.152256	0.152885
0.0918623	0.0879161	0.0884252	0.070393	0.0902097	0.0840583	0.0987603	0.0858812	0.0754883	0.0929933	0.0956158	0.0944739	0.0798481	0.0978129	0.0964219	0.0974975	0.0897312	0.0835356	0.0654463	0.106302	0.0954716	0.0858022	0.0880038	0.0827331	0.0948819	0.0902182	0.132833	0.154678	0.152325	0.152927
0.0913234	0.085355	0.0896548	0.0719526	0.0902914	0.0844076	0.0972524	0.0850294	0.0753146	0.092585	0.0956781	0.0943832	0.0791731	0.097937	0.0961881	0.0974829	0.0898022	0.0835545	0.0653658	0.106273	0.0956368	0.0857547	0.0879854	0.0827778	0.0949467	0.0902816	0.132906	0.154741	0.152395	0.152969
0.0886316	0.0821883	0.0898575	0.074139	0.0903903	0.0839523	0.0957175	0.0855481	0.0740984	0.0921454	0.0959928	0.0942345	0.0788537	0.0980441	0.0959619	0.0974837	0.0898635	0.0835753	0.0652351	0.106231	0.0957963	0.085718	0.0879669	0.0828237	0.0950124	0.0903451	0.132979	0.154804	0.152465	0.153011
0.0843559	0.0799781	0.0882359	0.0769671	0.0900388	0.0835003	0.0931359	0.0852785	0.0744677	0.0916893	0.0963903	0.09404	0.0786792	0.0981355	0.0957516	0.0974989	0.0899192	0.0836	0.0650469	0.106173	0.0959508	0.085692	0.0879485	0.0828708	0.095079	0.0904087	0.133052	0.154867	0.152534	0.153053
0.0838201	0.0739055	0.0874856	0.0790654	0.0888018	0.0831478	0.0918906	0.0852941	0.074233	0.0912362	0.0963107	0.0938037	0.0782689	0.0982152	0.0955638	0.0975218	0.0899717	0.0836279	0.0648214	0.106098	0.0961016	0.085675	0.0879302	0.0829188	0.0951464	0.0904724	0.133125	0.154929	0.152603	0.153096
0.0824354	0.0685792	0.085789	0.0800868	0.0876227	0.0830788	0.090422	0.0853374	0.0740302	0.0908042	0.095797	0.0935196	0.0777217	0.0982905	0.0954024	0.0975441	0.0900224	0.0836569	0.0646065	0.105929	0.09625	0.0856643	0.087912	0.0829677	0.0952148	0.0905362	0.133198	0.154992	0.152673	0.153138
0.0827803	0.0687546	0.0856877	0.0808707	0.086852	0.0835183	0.0892588	0.0853714	0.0739172	0.0904091	0.0956559	0.0931391	0.0770674	0.0983708	0.0952693	0.0975584	0.0900721	0.0836833	0.0644432	0.106232	0.0963973	0.0856556	0.087894	0.0830174	0.0952842	0.0906001	0.133271	0.155054	0.152742	0.153181
0.0851	0.0687299	0.0865123	0.0817419	0.0861742	0.0828153	0.0883277	0.0851163	0.0750476	0.0900587	0.0960117	0.0924735	0.0763219	0.0984649	0.0951658	0.0975605	0.0901215	0.0837032	0.0643564	0.106162	0.0965448	0.0856448	0.0878763	0.0830676	0.0953546	0.0906641	0.133344	0.155115	0.152811	0.153223
0.0889689	0.0698637	0.0854739	0.0824189	0.0855228	0.083377	0.0874422	0.0858187	0.075479	0.0896984	0.0972959	0.091398	0.0755129	0.0985786	0.0950955	0.0975481	0.0901711	0.083713	0.0643458	0.106078	0.0966936	0.0856283	0.0878589	0.0831185	0.0954259	0.0907281	0.133417	0.155177	0.15288	0.153266
0.0916604	0.0690778	0.0845948	0.0828286	0.0848722	0.0834799	0.0874016	0.0852376	0.0759477	0.0892822	0.0974781	0.0908497	0.0746864	0.0987127	0.0950644	0.0975204	0.090221	0.08371	0.0643572	0.105991	0.096845	0.0856038	0.0878418	0.0831698	0.0954983	0.0907923	0.13349	0.155239	0.152949	0.153309
0.0961011	0.0701281	0.083824	0.0820327	0.0849439	0.0830411	0.088653	0.0857008	0.0761738	0.0887715	0.0974797	0.091047	0.0739173	0.0988611	0.095078	0.0974776	0.0902715	0.0836928	0.0643569	0.105904	0.0970002	0.0855705	0.0878252	0.0832216	0.0955716	0.0908564	0.133563	0.1553	0.153017	0.153352
0.0951833	0.0726091	0.0843389	0.0801622	0.0835296	0.0832755	0.0889206	0.0857077	0.0754596	0.0878089	0.0972622	0.0909669	0.0733409	0.0990118	0.0951366	0.0974201	0.0903225	0.0836609	0.0643369	0.105816	0.0971605	0.0855285	0.0878089	0.0832738	0.0956458	0.0909206	0.133636	0.155361	0.153086	0.153396
0.0942117	0.0756642	0.0857835	0.0788917	0.082371	0.0846544	0.0868551	0.0856878	0.0745465	0.0873746	0.0968215	0.0909326	0.0731263	0.099151	0.0952315	0.0973487	0.0903737	0.0836146	0.0642953	0.105728	0.0973275	0.0854788	0.0877932	0.0833266	0.0957209	0.0909849	0.133709	0.155421	0.153155	0.153439
0.0963777	0.0791889	0.0885621	0.0777909	0.0819635	0.0852494	0.0847436	0.0869841	0.0748082	0.0869456	0.0962471	0.0909843	0.0732516	0.0992721	0.0953464	0.0972642	0.0904245	0.0835548	0.0642336	0.105639	0.0975023	0.0854225	0.0877781	0.08338	0.095797	0.0910491	0.133782	0.155482	0.153223	0.153482
0.0989514	0.0832923	0.0896713	0.0762867	0.0797722	0.0856086	0.0842821	0.0872044	0.0750985	0.0865051	0.095562	0.0911152	0.0735431	0.0993814	0.0954594	0.0971677	0.0904741	0.0834824	0.0641589	0.105549	0.0976854	0.0853608	0.0877635	0.0834342	0.0958739	0.0911133	0.133855	0.155542	0.153292	0.153526
0.100207	0.0886729	0.0936029	0.0763575	0.0798281	0.0869748	0.0846145	0.0878861	0.0754068	0.0865646	0.09476	0.0913128	0.0739205	0.0995006	0.0955455	0.0970605	0.0905211	0.0833996	0.0640895	0.105458	0.0978746	0.0852948	0.0877497	0.0834892	0.0959516	0.0911776	0.133928	0.155602	0.15336	0.15357
0.100418	0.0941517	0.0947837	0.0770953	0.079742	0.0874362	0.0852739	0.0865202	0.075531	0.0869458	0.0938785	0.0915643	0.0744769	0.0996693	0.0955799	0.0969436	0.0905638	0.0833098	0.0640521	0.105365	0.0980631	0.0852255	0.0877366	0.0835454	0.0960302	0.0912418	0.134001	0.155662	0.153429	0.153614
0.101502	0.0958974	0.0969339	0.0752398	0.0803654	0.0880254	0.0861134	0.0864779	0.0755643	0.0867882	0.0929716	0.0918557	0.0751707	0.0998702	0.0955395	0.0968185	0.0906003	0.0832195	0.064063	0.105271	0.0982378	0.0851538	0.0877243	0.0836028	0.0961098	0.0913059	0.134073	0.155722	0.153497	0.153658
0.103807	0.097405	0.0978839	0.0756019	0.0836269	0.0881558	0.087316	0.0865055	0.0756388	0.0864248	0.0921429	0.0921699	0.0754033	0.0996161	0.0953942	0.0966862	0.090629	0.0831388	0.064112	0.105176	0.0983833	0.0850802	0.0877128	0.0836618	0.0961904	0.09137	0.134146	0.155781	0.153566	0.153702
0.100985	0.0989668	0.0985332	0.0754755	0.0836576	0.0893354	0.0890919	0.0879269	0.0759001	0.0858516	0.0915557	0.0924853	0.0755791	0.099352	0.0950996	0.096548	0.0906491	0.0830809	0.064175	0.105079	0.0984923	0.0850053	0.0877023	0.0837225	0.0962723	0.0914341	0.134219	0.15584	0.153634	0.153746
0.0975672	0.100595	0.0982046	0.0744604	0.0834718	0.0897327	0.0905766	0.0884961	0.0759425	0.0845353	0.0911397	0.092779	0.0757765	0.0992247	0.0947574	0.0964046	0.090661	0.0830587	0.0642324	0.104981	0.0985712	0.0849296	0.0876928	0.0837851	0.0963558	0.091498	0.134292	0.155899	0.153702	0.153791
0.0968091	0.101147	0.0987635	0.0766223	0.0834943	0.0892947	0.0910501	0.0881263	0.076121	0.0837712	0.0907846	0.0930334	0.075999	0.0991061	0.0946039	0.0962568	0.0906677	0.0830812	0.0642738	0.104883	0.0986331	0.0848532	0.0876844	0.0838496	0.0964416	0.0915617	0.134365	0.155958	0.15377	0.153835
0.0963816	0.101459	0.0999325	0.0770614	0.0831277	0.0888845	0.0916834	0.0881616	0.0764576	0.0833151	0.0904802	0.0932418	0.0762648	0.0989164	0.0945932	0.0961051	0.0906746	0.0831506	0.0642936	0.104784	0.0986888	0.0847766	0.0876771	0.0839163	0.0965305	0.0916253	0.134437	0.156016	0.153838	0.15388
0.0931662	0.103429	0.0989875	0.0775883	0.0820819	0.0887474	0.0925433	0.0885188	0.0768837	0.0830344	0.0902231	0.0934081	0.0766071	0.0985947	0.0946101	0.0959498	0.0906887	0.0832622	0.0642871	0.104684	0.0987445	0.0846999	0.087671	0.083985	0.0966236	0.0916886	0.13451	0.156074	0.153907	0.153925
0.089626	0.10235	0.0968721	0.0788844	0.0801017	0.0888925	0.0936843	0.0888226	0.0772362	0.0829026	0.0899583	0.09354	0.077059	0.0982731	0.0945818	0.0957909	0.0907147	0.0834047	0.0642492	0.104585	0.0988025	0.0846232	0.0876662	0.0840558	0.0967224	0.0917516	0.134582	0.156132	0.153975	0.15397
0.0878204	0.100784	0.0971917	0.0806432	0.0797666	0.0892195	0.0951103	0.0888877	0.0774465	0.08283	0.0896495	0.0936425	0.0776337	0.0981963	0.0944588	0.0956284	0.0907511	0.0835632	0.0641753	0.104486	0.0988632	0.0845467	0.0876627	0.0841284	0.0968289	0.0918142	0.134655	0.15619	0.154043	0.154015
0.0897199	0.0981053	0.098495	0.0829893	0.0812287	0.0892222	0.0954127	0.0886436	0.0777686	0.0827438	0.0893336	0.0937107	0.0783055	0.0982827	0.0942388	0.0954621	0.0907892	0.0837236	0.064065	0.104388	0.0989262	0.0844704	0.0876608	0.0842026	0.096945	0.0918763	0.134727	0.156248	0.154111	0.15406
0.088102	0.0949859	0.0984944	0.0858221	0.0825305	0.088569	0.0950728	0.0881628	0.0782099	0.0825194	0.0888646	0.0937141	0.0789997	0.0984393	0.0939625	0.0952917	0.0908166	0.0838768	0.0639245	0.10429	0.0989909	0.0843946	0.0876603	0.0842781	0.0970727	0.0919376	0.134799	0.156305	0.154179	0.154105
0.0836027	0.0922155	0.0981149	0.0874329	0.0816258	0.0874069	0.0942875	0.0873472	0.0786959	0.0814507	0.0880806	0.0935651	0.079643	0.0986374	0.0936552	0.0951168	0.0908211	0.0840182	0.0637646	0.104194	0.0990566	0.0843191	0.0876615	0.0843545	0.097213	0.0919978	0.134872	0.156362	0.154247	0.15415
0.0787549	0.089512	0.096859	0.0882987	0.0828587	0.0895811	0.0932712	0.0864581	0.0789279	0.0813671	0.0875421	0.093601	0.0802153	0.0988535	0.0933147	0.094937	0.0907892	0.0841466	0.0635949	0.104098	0.0991228	0.0842441	0.0876644	0.0844316	0.0973654	0.0920565	0.134944	0.156419	0.154315	0.154196
0.0757348	0.0877263	0.09547	0.0891526	0.0833808	0.0890978	0.0923858	0.0866044	0.0791936	0.0812023	0.0876745	0.0939687	0.0807147	0.0990518	0.0929411	0.0947519	0.0906995	0.0842627	0.0634206	0.104003	0.0991888	0.0841697	0.087669	0.0845088	0.0975274	0.0921127	0.135016	0.156476	0.154383	0.154242
0.0721293	0.0837537	0.0953742	0.0903205	0.0839301	0.0895116	0.0909575	0.086798	0.0794934	0.0810463	0.0881131	0.0940279	0.0810114	0.099204	0.0925844	0.0945612	0.0905083	0.0843676	0.0632422	0.10391	0.0992545	0.0840957	0.0876756	0.0845859	0.0976949	0.0921648	0.135088	0.156532	0.154451	0.154287
0.0704494	0.0808574	0.097098	0.091275	0.0839413	0.0904873	0.0903597	0.0859821	0.0795109	0.0810221	0.0876346	0.0939054	0.0809894	0.0993082	0.0923972	0.094365	0.0901686	0.0844623	0.0630573	0.103817	0.0993194	0.0840224	0.0876841	0.0846625	0.0978629	0.0922095	0.13516	0.156588	0.154519	0.154333
0.0676655	0.0787458	0.0999181	0.091328	0.0826579	0.0913091	0.0910777	0.0864372	0.0793213	0.0808921	0.0874477	0.0936755	0.0810676	0.0993816	0.0924212	0.0941626	0.0897994	0.0845479	0.0628623	0.103726	0.0993834	0.0839497	0.0876946	0.0847382	0.0980269	0.0922386	0.135232	0.156644	0.154587	0.154379
0.0676718	0.0775137	0.100158	0.0907168	0.0825382	0.0916395	0.0918247	0.0854918	0.0793067	0.080627	0.0881601	0.0934034	0.0812611	0.099447	0.0924515	0.0939513	0.0895994	0.0846249	0.0626545	0.103636	0.0994463	0.0838776	0.0877072	0.0848127	0.0981836	0.0922278	0.135303	0.1567	0.154655	0.154425
0.0675212	0.0751349	0.101008	0.0908414	0.0812699	0.0923313	0.0922098	0.0846068	0.0790939	0.080331	0.0884368	0.091689	0.081591	0.0995302	0.0924184	0.0937196	0.08952	0.0846933	0.0624339	0.103547	0.0995082	0.0838061	0.087722	0.0848857	0.0983312	0.0920829	0.135375	0.156755	0.154723	0.154472
0.0646386	0.070924	0.102039	0.0918964	0.0806429	0.0935329	0.0946638	0.0831211	0.0786862	0.0800366	0.0885108	0.0915209	0.0822079	0.0996645	0.0923478	0.0934249	0.0894748	0.0847531	0.062205	0.10346	0.099569	0.0837354	0.0877391	0.0849571	0.0984693	0.0915473	0.135447	0.156811	0.15479	0.154518
0.0641081	0.0681214	0.101798	0.0930838	0.0811411	0.0963648	0.095534	0.0820997	0.0782398	0.0798634	0.0884835	0.0913314	0.082848	0.0998852	0.0922536	0.0929614	0.0894334	0.0848041	0.0619768	0.103374	0.0996291	0.0836653	0.0877584	0.0850266	0.0985982	0.0912029	0.135518	0.156866	0.154858	0.154565
0.0647235	0.0674012	0.0988498	0.0949723	0.0814085	0.0996641	0.0961554	0.081488	0.0772592	0.0800222	0.0884112	0.0911676	0.0833285	0.100189	0.092074	0.0922311	0.0893894	0.0848462	0.0617623	0.103289	0.0996885	0.0835959	0.08778	0.0850942	0.0987187	0.0912205	0.135589	0.156921	0.154926	0.154611
0.0676658	0.0677339	0.0981281	0.0954293	0.0818727	0.102724	0.0968159	0.0813678	0.0763083	0.0801294	0.0883407	0.0910475	0.0837937	0.100513	0.0914885	0.0913406	0.0893433	0.0848796	0.0615772	0.103205	0.0997477	0.0835274	0.087804	0.0851595	0.0988317	0.0912904	0.13566	0.156975	0.154994	0.154658
0.0675181	0.0680028	0.0957963	0.097256	0.0821365	0.105017	0.0978377	0.0810886	0.0758455	0.0799075	0.0883228	0.0909744	0.0842953	0.100801	0.0908127	0.0905502	0.0892972	0.084905	0.0614346	0.103122	0.0998074	0.0834596	0.0878303	0.0852227	0.0989383	0.091365	0.135731	0.15703	0.155062	0.154705
0.0689898	0.0667967	0.0953362	0.0988293	0.0850671	0.105955	0.0992513	0.0806424	0.075248	0.080121	0.0883944	0.0908396	0.0847533	0.101038	0.0904682	0.0899371	0.089254	0.084924	0.061339	0.103041	0.0998684	0.0833926	0.0878589	0.0852835	0.0990393	0.0914386	0.135802	0.157084	0.15513	0.154752
0.0723077	0.065021	0.0954343	0.0987196	0.0867277	0.10628	0.0999727	0.08041	0.074622	0.0802909	0.0885283	0.0900986	0.0850719	0.101232	0.0902424	0.089426	0.0892172	0.0849389	0.0612893	0.10296	0.0999323	0.0833265	0.0878897	0.085342	0.0991355	0.0915108	0.135873	0.157138	0.155198	0.154799
0.0765834	0.0641448	0.096318	0.098124	0.0876733	0.106582	0.0995592	0.0804825	0.0740708	0.0802832	0.0886365	0.0905116	0.0852717	0.101391	0.0900705	0.0889611	0.0891905	0.0849528	0.0612825	0.102881	0.100001	0.0832613	0.0879226	0.0853981	0.0992276	0.0915819	0.135944	0.157191	0.155266	0.154846
0.0805705	0.0639074	0.0957236	0.0984276	0.0887928	0.107115	0.0989494	0.0804689	0.0735137	0.0808575	0.0886681	0.0908346	0.085348	0.101521	0.0899374	0.0885235	0.0891773	0.0849699	0.0613101	0.102803	0.100078	0.083197	0.0879575	0.0854517	0.0993162	0.0916522	0.136014	0.157245	0.155334	0.154893
0.0825679	0.0655265	0.0959185	0.0993651	0.0894763	0.107713	0.0980391	0.0803208	0.0727585	0.0819386	0.0886507	0.0909917	0.0853259	0.101626	0.0898349	0.0881165	0.0891799	0.0849951	0.0613605	0.102726	0.100167	0.0831338	0.0879942	0.0855028	0.0994018	0.091722	0.136085	0.157298	0.155402	0.15494
0.0855958	0.0668507	0.0958361	0.0990647	0.0902664	0.107894	0.0969794	0.0800688	0.0718698	0.0815858	0.0885933	0.0909263	0.0856799	0.101706	0.0897559	0.0877539	0.0891996	0.085034	0.0614243	0.10265	0.100275	0.0830716	0.0880325	0.0855515	0.0994849	0.0917914	0.136155	0.157351	0.15547	0.154988
0.0852504	0.0693127	0.0966848	0.0984278	0.0913189	0.106337	0.0963069	0.0797492	0.0713477	0.0815946	0.0884162	0.0907279	0.0865465	0.101714	0.0896939	0.0874494	0.0892357	0.0850912	0.0614956	0.102575	0.100408	0.0830106	0.0880721	0.0855976	0.0995656	0.0918606	0.136225	0.157404	0.155538	0.155035
0.0854238	0.0697137	0.0979172	0.0986342	0.0920689	0.104731	0.0960908	0.0793726	0.0711003	0.0816398	0.0881981	0.0906167	0.0874856	0.100843	0.089644	0.0872117	0.0892863	0.0851671	0.0615722	0.102502	0.100571	0.0829509	0.0881127	0.0856413	0.0996444	0.0919297	0.136295	0.157457	0.155606	0.155083
0.0874057	0.069014	0.0975131	0.0966718	0.0932128	0.104238	0.0948352	0.0789675	0.0705505	0.0816901	0.0874608	0.0905717	0.0875062	0.100327	0.0896031	0.0870324	0.0893489	0.0852533	0.0616539	0.102429	0.10076	0.0828925	0.088154	0.0856825	0.0997216	0.0919988	0.136365	0.157509	0.155674	0.15513
0.088805	0.0695679	0.0976533	0.0945667	0.0946743	0.105156	0.0950673	0.0784546	0.0718009	0.0817538	0.0882412	0.0904881	0.0873376	0.100065	0.0895699	0.0868214	0.0894208	0.085333	0.0617418	0.102358	0.100959	0.0828356	0.0881958	0.0857213	0.0997973	0.0920679	0.136434	0.157561	0.155742	0.155178
0.0885612	0.0709589	0.0972882	0.0919737	0.0948343	0.105649	0.0952605	0.0790461	0.0728111	0.0818311	0.088906	0.0903381	0.0872404	0.0996368	0.0895343	0.0864406	0.0894998	0.0854048	0.0618384	0.102288	0.101148	0.0827802	0.0882377	0.0857576	0.0998717	0.0921372	0.136504	0.157613	0.15581	0.155226
0.0862687	0.0721612	0.0960127	0.0900654	0.0949806	0.106269	0.095146	0.0786428	0.0738775	0.0819065	0.0892784	0.0905745	0.0871898	0.0990773	0.0894233	0.0859532	0.0895845	0.0849059	0.0619467	0.102219	0.101313	0.0827266	0.0882794	0.0857914	0.0999451	0.0922066	0.136573	0.157665	0.155878	0.155274
0.0849359	0.0758439	0.0965184	0.0891347	0.095387	0.106623	0.0953452	0.0782441	0.0753561	0.0819529	0.0898411	0.0909993	0.0871684	0.0984806	0.0890679	0.0853209	0.0896745	0.0842347	0.0620704	0.102151	0.10145	0.0826749	0.0883208	0.0858228	0.100018	0.0922763	0.136642	0.157716	0.155946	0.155322
0.0822408	0.0776572	0.0959706	0.0872796	0.0956301	0.106837	0.095782	0.0781977	0.0778101	0.0819467	0.0903803	0.091124	0.0871678	0.0978985	0.0888806	0.0845159	0.0897709	0.0842212	0.0622138	0.102084	0.101561	0.0826252	0.0883616	0.0858519	0.100089	0.0923462	0.136711	0.157767	0.156014	0.15537
0.0822515	0.07837	0.095072	0.085809	0.0953004	0.107646	0.0962146	0.0774711	0.0790212	0.0818823	0.0906521	0.0911401	0.0871833	0.0973019	0.0890046	0.0840651	0.0898766	0.0842621	0.0623826	0.102019	0.101651	0.0825779	0.0884018	0.0858785	0.10016	0.0924164	0.13678	0.157818	0.156083	0.155418
0.079541	0.0798005	0.0940738	0.0838652	0.0949617	0.107329	0.0965475	0.0774667	0.080111	0.0818018	0.0911281	0.0899664	0.0872163	0.0966402	0.08917	0.083847	0.0899964	0.0843596	0.0625849	0.101956	0.101725	0.0825331	0.0884415	0.0859028	0.100231	0.0924869	0.136849	0.157869	0.156151	0.155467
0.0757235	0.0815737	0.0936778	0.0834839	0.0956764	0.106955	0.0967108	0.0763315	0.0807135	0.0818038	0.0917137	0.0896052	0.0872731	0.0959211	0.0893105	0.0836958	0.0901358	0.084562	0.0628281	0.101893	0.101788	0.082491	0.088481	0.0859247	0.100301	0.0925577	0.136917	0.15792	0.156219	0.155515
0.0737179	0.0837697	0.095491	0.0824346	0.0962345	0.106103	0.096606	0.0749861	0.0794795	0.0814007	0.0915956	0.0890386	0.087364	0.0952906	0.0894098	0.0835751	0.0902911	0.0848709	0.0630971	0.101833	0.101841	0.0824519	0.0885207	0.0859443	0.100371	0.092629	0.136986	0.15797	0.156288	0.155564
0.0730428	0.0832534	0.0960666	0.0833814	0.0967265	0.106493	0.0960483	0.0741642	0.0789336	0.0810286	0.0916118	0.0883809	0.0875192	0.0949508	0.0894556	0.0834756	0.0904262	0.0847017	0.063323	0.101774	0.101886	0.0824159	0.0885612	0.0859616	0.10044	0.0927006	0.137054	0.15802	0.156356	0.155612
0.0763738	0.0849249	0.0959355	0.0837378	0.0965245	0.107204	0.0952089	0.0733727	0.0798479	0.0811629	0.0917243	0.0878362	0.087876	0.0948167	0.0894369	0.0833931	0.0904737	0.0845575	0.063453	0.101716	0.101925	0.082383	0.0886034	0.0859766	0.100509	0.0927726	0.137122	0.15807	0.156425	0.155661
0.0820428	0.0871147	0.09435	0.0827345	0.0967328	0.108048	0.0954049	0.0732256	0.0804991	0.0812979	0.0918921	0.0875962	0.0886515	0.0947291	0.0893492	0.0833235	0.0904233	0.08453	0.0635267	0.101661	0.101958	0.0823527	0.0886485	0.0859893	0.100579	0.0928451	0.13719	0.15812	0.156494	0.15571
0.0877359	0.0877433	0.0923913	0.0821657	0.0966054	0.109052	0.0952506	0.0738587	0.0809035	0.0813806	0.0920932	0.0878641	0.0891822	0.094696	0.0891981	0.0832623	0.090328	0.0845513	0.0635922	0.101607	0.101987	0.0823233	0.0886979	0.0859998	0.100648	0.092918	0.137258	0.15817	0.156563	0.155758
0.0926985	0.0881836	0.0913995	0.0828122	0.0962334	0.109429	0.0950824	0.0748474	0.0824385	0.0813807	0.0923348	0.0882594	0.0895485	0.0947272	0.088994	0.0832033	0.0902224	0.0845968	0.0636671	0.101555	0.102011	0.0822893	0.0887534	0.0860079	0.100718	0.0929914	0.137325	0.158219	0.156631	0.155807
0.0960763	0.0875854	0.0911896	0.0856894	0.094277	0.109195	0.09535	0.0754315	0.0822339	0.0812949	0.092629	0.0883138	0.0899424	0.0947969	0.0887416	0.0831384	0.090112	0.0846571	0.0637582	0.101505	0.102031	0.0822324	0.0888169	0.0860139	0.100788	0.0930653	0.137393	0.158268	0.1567	0.155856
0.0991487	0.0878149	0.0917359	0.0847672	0.0933525	0.109697	0.0958947	0.0759467	0.0825705	0.0811369	0.0929545	0.0883793	0.090361	0.0948754	0.0884477	0.0830579	0.0899918	0.084728	0.0638738	0.101458	0.102048	0.0820931	0.0888905	0.0860176	0.100858	0.0931397	0.13746	0.158317	0.156769	0.155905
0.0977281	0.0889685	0.0930898	0.0837321	0.092105	0.110338	0.0970928	0.0766582	0.0830075	0.0809412	0.0932782	0.0884309	0.0907638	0.0949493	0.0881668	0.082953	0.0898544	0.0848074	0.0640264	0.101412	0.10206	0.081763	0.0889756	0.086019	0.100928	0.0932145	0.137527	0.158365	0.156839	0.155955
0.0918959	0.08951	0.0950898	0.0833431	0.0921303	0.111184	0.0973818	0.0770318	0.0833885	0.0807518	0.0935964	0.0881601	0.091109	0.0950217	0.0879818	0.0828212	0.0896946	0.0848942	0.0642246	0.101369	0.10207	0.0813644	0.0890727	0.0860184	0.100999	0.0932899	0.137594	0.158414	0.156908	0.156004
0.0870533	0.0926901	0.094179	0.0826949	0.0914652	0.112172	0.0988887	0.0770084	0.0835911	0.0806042	0.0938701	0.0875273	0.0913643	0.0951035	0.0878705	0.0826696	0.0895118	0.0849875	0.0644454	0.101327	0.102076	0.0811215	0.0891807	0.0860155	0.101071	0.0933658	0.137661	0.158462	0.156978	0.156053
0.0839679	0.0934606	0.0945956	0.0822607	0.0912685	0.110169	0.0997348	0.0769437	0.083766	0.0805992	0.0939078	0.0874418	0.0915025	0.0952031	0.0877404	0.0825112	0.0893102	0.085087	0.0646077	0.101288	0.102079	0.080999	0.0892966	0.0860106	0.101143	0.0934422	0.137728	0.15851	0.157047	0.156102
0.0808377	0.0949474	0.0921711	0.0817672	0.09084	0.108234	0.100375	0.0769011	0.0840856	0.0803162	0.0934286	0.0877136	0.091487	0.095317	0.0875061	0.0823573	0.0890969	0.0851922	0.0645377	0.10125	0.102079	0.080933	0.089416	0.0860037	0.101216	0.0935191	0.137794	0.158558	0.157117	0.156152
0.0803819	0.0935112	0.0901714	0.0816001	0.0910693	0.106875	0.100158	0.0768704	0.0850783	0.0797562	0.0937863	0.0880785	0.0912662	0.0954277	0.087151	0.0822128	0.0888791	0.0853025	0.0644287	0.101214	0.102076	0.0808925	0.0895343	0.0859948	0.10129	0.0935965	0.13786	0.158605	0.157187	0.156201
0.0804766	0.0921487	0.0874523	0.0823926	0.091948	0.107551	0.10062	0.0762045	0.0864448	0.0795684	0.0938442	0.0884885	0.0911146	0.0955142	0.0870263	0.0820772	0.0886617	0.0854176	0.0649195	0.101179	0.10207	0.0808634	0.0896472	0.0859842	0.101365	0.0936744	0.137927	0.158652	0.157257	0.156251
0.078293	0.0905761	0.0846459	0.0831911	0.0926154	0.106656	0.101396	0.0747465	0.0873579	0.0795662	0.0938912	0.0889413	0.0912944	0.0955642	0.0870728	0.081947	0.0884467	0.0855367	0.0651566	0.101144	0.102062	0.0808384	0.0897521	0.0859719	0.101441	0.0937529	0.137993	0.1587	0.157328	0.1563
0.0772733	0.089834	0.0832131	0.0837374	0.0921652	0.106069	0.101227	0.0749328	0.0875983	0.0795679	0.0939808	0.0894378	0.091183	0.0955753	0.0870395	0.0818174	0.0882322	0.0856592	0.0652718	0.10111	0.102052	0.0808134	0.0898475	0.0859582	0.101517	0.0938318	0.138059	0.158746	0.157398	0.15635
0.076261	0.0906926	0.0823519	0.0840819	0.0908636	0.105707	0.101566	0.0754073	0.0878793	0.0794125	0.094088	0.0899751	0.0910268	0.0955457	0.0869274	0.081683	0.0880142	0.0857844	0.0653214	0.101075	0.10204	0.0807859	0.0899332	0.0859433	0.101596	0.0939112	0.138124	0.158793	0.157469	0.1564
0.0753789	0.0944172	0.0827316	0.0843533	0.0906255	0.105343	0.101806	0.0759868	0.0881478	0.0791394	0.0942714	0.0905322	0.0910703	0.0952101	0.0867564	0.0815386	0.0878028	0.0859116	0.06533	0.101039	0.102026	0.0807543	0.0900098	0.0859273	0.101675	0.093991	0.13819	0.158839	0.15754	0.15645
0.0745411	0.0938943	0.0838739	0.0843003	0.0903702	0.105432	0.100322	0.0767275	0.0879423	0.0789805	0.0948943	0.0910489	0.0911913	0.0940049	0.0865359	0.0813806	0.0876734	0.0860398	0.0653215	0.101001	0.10201	0.0807176	0.090078	0.0859107	0.101756	0.0940713	0.138256	0.158886	0.157611	0.1565
0.0730287	0.091156	0.0866587	0.0845607	0.0905384	0.106011	0.0999593	0.0776074	0.0876616	0.0790297	0.0950705	0.0914491	0.0913376	0.0939841	0.0862684	0.0812081	0.087716	0.0861684	0.0653234	0.100961	0.101994	0.080675	0.0901389	0.0858937	0.101838	0.0941521	0.138321	0.158932	0.157683	0.156549
0.072283	0.0920634	0.0858851	0.0851055	0.0901468	0.105752	0.0994124	0.0785525	0.0882541	0.0792415	0.0953902	0.0917116	0.0914863	0.0939644	0.0859549	0.0810249	0.0878447	0.0862964	0.0653563	0.100918	0.101976	0.0806262	0.0901935	0.0858766	0.101922	0.0942333	0.138386	0.158977	0.157754	0.156599
0.0723571	0.0936138	0.0840375	0.0860141	0.0903192	0.105015	0.0990576	0.079638	0.0889503	0.0795312	0.0957827	0.0918931	0.0916189	0.0939406	0.0856015	0.0808386	0.0879538	0.0864232	0.0654269	0.100873	0.101958	0.0805705	0.0902426	0.0858597	0.102007	0.0943149	0.138451	0.159023	0.157826	0.15665
0.0765589	0.093455	0.0814122	0.0872877	0.089295	0.103982	0.0987777	0.0809489	0.0895955	0.0798373	0.0959785	0.0921146	0.0917234	0.0939124	0.0852277	0.0806506	0.0880235	0.0865479	0.065531	0.100825	0.10194	0.0805072	0.0902871	0.0858435	0.102093	0.0943969	0.138516	0.159068	0.157899	0.1567
0.0790156	0.0975952	0.0806102	0.0887526	0.0883932	0.103625	0.0986733	0.082284	0.0897143	0.0801248	0.0960363	0.0926462	0.0918171	0.0939185	0.084869	0.0804584	0.0880637	0.08667	0.0656622	0.100775	0.101923	0.0804357	0.0903275	0.0858283	0.102181	0.0944792	0.138581	0.159113	0.157971	0.15675
0.0805745	0.0969564	0.0808795	0.0899975	0.0894299	0.102108	0.0987134	0.0833857	0.0904401	0.0802654	0.0960682	0.0935561	0.0919837	0.0940142	0.0845654	0.080477	0.0880873	0.0867889	0.065817	0.100724	0.101905	0.080355	0.0903646	0.0858145	0.102271	0.0945619	0.138646	0.159158	0.158044	0.1568
0.0832864	0.0954126	0.0807767	0.0911761	0.0900349	0.100496	0.0987462	0.0841716	0.0915022	0.0802043	0.096227	0.0937088	0.0923023	0.0939356	0.0843588	0.0807343	0.0881112	0.0869041	0.0659976	0.100672	0.101888	0.0802638	0.0903987	0.0858023	0.102362	0.094645	0.13871	0.159202	0.158117	0.156851
0.0844136	0.093374	0.0807113	0.0921563	0.0896507	0.0976679	0.0994459	0.0849738	0.0925183	0.0801014	0.0969684	0.0937534	0.0927151	0.0936279	0.0842358	0.0810637	0.0882007	0.0870152	0.0662152	0.100622	0.101872	0.0801614	0.0904304	0.0857921	0.102454	0.0947283	0.138775	0.159247	0.158191	0.156901
0.0848965	0.0910127	0.0826249	0.0909058	0.089388	0.0966168	0.100959	0.0863829	0.0927747	0.0800218	0.0973704	0.0936186	0.0931435	0.0934304	0.0837585	0.0812431	0.088954	0.0871218	0.0664961	0.100574	0.101857	0.0800469	0.0904601	0.0857843	0.102547	0.094812	0.138839	0.159291	0.158265	0.156951
0.0840477	0.0906466	0.0864027	0.0897321	0.0871	0.0964759	0.101705	0.0872311	0.0923901	0.0800305	0.0974334	0.0931169	0.0935807	0.0932851	0.0832431	0.0813469	0.0895365	0.0872237	0.0668854	0.100529	0.101843	0.0799205	0.0904881	0.0857791	0.102642	0.0948959	0.138903	0.159335	0.158339	0.157002
0.0848894	0.0936829	0.089273	0.08993	0.0849084	0.096306	0.101553	0.0881988	0.092175	0.0791146	0.0975291	0.0922391	0.0940569	0.0930885	0.0828383	0.0814561	0.0896446	0.0873205	0.0673887	0.100489	0.10183	0.079783	0.0905148	0.0857768	0.102737	0.09498	0.138968	0.159378	0.158414	0.157052
0.0874445	0.0939934	0.0917054	0.0893939	0.0852195	0.0959493	0.101685	0.0893874	0.0921847	0.0788531	0.0979842	0.091007	0.094598	0.0927446	0.082494	0.0815741	0.0897782	0.0874123	0.0678616	0.100454	0.101818	0.0796365	0.0905405	0.0857777	0.102832	0.0950644	0.139032	0.159422	0.158489	0.157103
0.0888524	0.0988514	0.0944304	0.0895903	0.0857827	0.0955876	0.10205	0.0905768	0.0924507	0.0788464	0.0984018	0.0911668	0.095208	0.0922859	0.0821886	0.0816896	0.0900434	0.0874987	0.0682004	0.100426	0.101806	0.079484	0.0905655	0.085782	0.102928	0.095149	0.139095	0.159465	0.158564	0.157154
0.0896378	0.101309	0.0968913	0.0914167	0.0855279	0.0955525	0.102667	0.0906131	0.0929624	0.0791217	0.0986808	0.0921034	0.0958631	0.0918195	0.0819118	0.0817959	0.0904144	0.0875795	0.0684513	0.100406	0.101795	0.0793288	0.0905901	0.0857899	0.103024	0.0952338	0.139159	0.159508	0.15864	0.157204
0.0928119	0.102508	0.0997443	0.0945776	0.0842635	0.0950521	0.103583	0.0918743	0.0933477	0.0798154	0.0989497	0.0923954	0.0965116	0.0913991	0.0816571	0.0818916	0.0907099	0.0876547	0.0686621	0.100392	0.101785	0.079175	0.0906145	0.0858015	0.10312	0.0953188	0.139223	0.15955	0.158716	0.157255
0.0933739	0.101207	0.102562	0.0947595	0.0835654	0.0954031	0.104902	0.0932145	0.0934394	0.0807726	0.0991335	0.0924141	0.0970992	0.0910586	0.0814186	0.0819785	0.090886	0.0877238	0.0688508	0.100384	0.101774	0.079027	0.0906389	0.0858172	0.103216	0.0954039	0.139287	0.159593	0.158792	0.157306
0.0899199	0.100127	0.104938	0.0930315	0.0839623	0.0963263	0.105294	0.0932208	0.0943822	0.081406	0.0992198	0.0923931	0.0975981	0.0908018	0.081191	0.0820597	0.0909952	0.0877866	0.0690221	0.100381	0.101763	0.0788899	0.0906638	0.0858369	0.103311	0.0954891	0.13935	0.159635	0.158869	0.157357
0.0900575	0.0973859	0.107716	0.0917451	0.0838085	0.0978359	0.105174	0.0926757	0.0928269	0.0816753	0.0992408	0.0925285	0.0980037	0.0906061	0.080969	0.0821386	0.091074	0.0878424	0.069177	0.100379	0.101752	0.0787697	0.0906891	0.0858607	0.103405	0.0955745	0.139414	0.159677	0.158946	0.157408
0.0917046	0.0941144	0.111442	0.0904459	0.0852066	0.0998426	0.103935	0.0918527	0.0924443	0.081643	0.0992296	0.0926438	0.0983209	0.0904477	0.080747	0.0822183	0.0911391	0.0878904	0.0693171	0.100377	0.101739	0.0786718	0.090715	0.0858886	0.103498	0.0956599	0.139477	0.159719	0.159024	0.157459
0.0937529	0.0933613	0.111753	0.0886656	0.0864913	0.102208	0.10414	0.0908526	0.0921822	0.0809892	0.0992518	0.0925827	0.0985562	0.0903147	0.0805188	0.0823009	0.0911976	0.0879293	0.0694457	0.100372	0.101725	0.0785994	0.0907418	0.0859206	0.10359	0.0957455	0.13954	0.15976	0.159102	0.15751
0.0933353	0.0898112	0.109462	0.0878367	0.0883606	0.104326	0.10411	0.0894528	0.0920764	0.0810782	0.0996144	0.0925451	0.0987134	0.0902102	0.080277	0.0823882	0.0912539	0.0879571	0.0695669	0.100363	0.101709	0.0785541	0.0907695	0.0859566	0.103681	0.0958311	0.139603	0.159801	0.15918	0.157561
0.0911939	0.0889283	0.107053	0.0874935	0.0888439	0.106122	0.103709	0.0878326	0.092085	0.0812851	0.100252	0.0923635	0.0987906	0.0901462	0.0800139	0.0824812	0.0913809	0.087971	0.0696841	0.10035	0.10169	0.0785378	0.0907981	0.0859963	0.10377	0.0959168	0.139666	0.159842	0.159259	0.157612
0.0900316	0.0860335	0.104651	0.0892537	0.0888952	0.107831	0.102396	0.0862038	0.0919891	0.0814586	0.100343	0.0922036	0.098779	0.0901312	0.0797215	0.0825803	0.0915224	0.0879674	0.0697989	0.100331	0.101668	0.0785524	0.0908277	0.0860396	0.103857	0.0960025	0.139729	0.159883	0.159338	0.157664
0.0886541	0.0829897	0.103407	0.0880508	0.090362	0.109413	0.101285	0.0848475	0.0910902	0.0815908	0.100231	0.0921447	0.0986645	0.090158	0.0793946	0.0826855	0.0915095	0.0879466	0.0699111	0.100307	0.101642	0.0785965	0.0908583	0.0860861	0.103942	0.0960883	0.139792	0.159923	0.159417	0.157715
0.0879394	0.0807837	0.103317	0.0874545	0.0913502	0.109053	0.101403	0.0835866	0.0904271	0.0817693	0.0999588	0.0922075	0.0984513	0.0902048	0.0790344	0.0827958	0.0914921	0.087927	0.0700187	0.10028	0.101612	0.0786618	0.0908898	0.0861355	0.104024	0.0961741	0.139855	0.159963	0.159497	0.157766
0.0892977	0.0816381	0.102462	0.0863424	0.0926263	0.109917	0.100883	0.0820943	0.0899602	0.0823398	0.10052	0.0925976	0.0982303	0.0902397	0.0786528	0.0829094	0.0914658	0.0879664	0.0701191	0.100252	0.101577	0.0787335	0.0909222	0.0861875	0.104101	0.0962599	0.139917	0.160003	0.159577	0.157818
0.090005	0.0831263	0.104664	0.0863811	0.0937946	0.110294	0.0999752	0.0801377	0.0899912	0.082814	0.100598	0.0930276	0.0981371	0.0902293	0.0782705	0.0830214	0.0914291	0.0880548	0.0702099	0.10023	0.101537	0.0787961	0.0909554	0.0862417	0.10417	0.0963457	0.13998	0.160043	0.159657	0.157869
0.086262	0.0834404	0.108923	0.0865671	0.094077	0.110624	0.0996951	0.0794353	0.0901176	0.0830545	0.10043	0.0934476	0.098122	0.0901584	0.0779064	0.0831223	0.0913813	0.0879781	0.0702893	0.100231	0.10149	0.0788398	0.0909894	0.0862977	0.104217	0.0964316	0.140042	0.160082	0.159738	0.15792
0.0832977	0.0853645	0.110586	0.0865585	0.0938219	0.1112	0.0999719	0.0780097	0.0903754	0.0831854	0.100307	0.0937649	0.0980849	0.0900464	0.0775701	0.083194	0.091322	0.0878652	0.0703559	0.100313	0.101435	0.0788636	0.0910239	0.0863552	0.104209	0.0965174	0.140105	0.160121	0.159818	0.157972
0.0814876	0.0878479	0.112248	0.0867895	0.0932739	0.112034	0.100095	0.0759815	0.0912227	0.0832624	0.100286	0.0939474	0.0980052	0.0899219	0.0772657	0.0832119	0.0912516	0.087827	0.0704084	0.100665	0.101374	0.0789461	0.0910591	0.0864138	0.105412	0.0966033	0.140167	0.16016	0.1599	0.158024
0.0823129	0.0877608	0.111793	0.0884299	0.0929362	0.111797	0.0996913	0.0743066	0.0915312	0.0832906	0.100361	0.0940158	0.0978933	0.0898008	0.0770027	0.0831736	0.0911701	0.0878482	0.0704446	0.10117	0.101304	0.0802572	0.0910947	0.0864733	0.10568	0.0966891	0.140229	0.160199	0.159981	0.158075
0.0828103	0.0886741	0.111892	0.0896667	0.0918205	0.110785	0.0987415	0.0730392	0.0915029	0.0832768	0.100476	0.0939965	0.0977616	0.0896925	0.0768023	0.0831317	0.0910773	0.0879078	0.0704611	0.101293	0.101225	0.0803331	0.0911307	0.0865334	0.105806	0.0967749	0.140292	0.160237	0.160063	0.158127
0.0832797	0.0883065	0.111882	0.0902434	0.0914156	0.109383	0.0983437	0.0729417	0.0914094	0.0834053	0.100574	0.0939156	0.0976184	0.0896046	0.0766858	0.0831437	0.0909724	0.0879923	0.0704543	0.101269	0.101137	0.08032	0.0911671	0.086594	0.105909	0.0968608	0.140354	0.160275	0.160145	0.158179
0.0830821	0.0894312	0.1097	0.0919603	0.0923283	0.108507	0.0982755	0.0736515	0.0912829	0.0837707	0.100631	0.0938034	0.0974692	0.0895397	0.0766058	0.0832138	0.0908531	0.0880939	0.070423	0.101216	0.10104	0.0802901	0.0912037	0.0866549	0.106004	0.0969466	0.140416	0.160313	0.160227	0.15823
0.0843796	0.0917869	0.10728	0.0920189	0.0907101	0.106497	0.0986679	0.0733165	0.0911097	0.0840911	0.10062	0.0937046	0.0973171	0.0894938	0.0764252	0.0833163	0.0907156	0.0882071	0.07037	0.101156	0.100934	0.0802521	0.0912405	0.086716	0.106096	0.0970324	0.140477	0.16035	0.160309	0.158282
0.0861349	0.0968898	0.105829	0.0914473	0.0882526	0.106152	0.0990852	0.0731232	0.0908916	0.0842162	0.100477	0.0936834	0.097162	0.089459	0.0761511	0.0834287	0.0905538	0.0883283	0.0703014	0.101096	0.100819	0.080209	0.0912775	0.0867772	0.106187	0.0971181	0.140539	0.160388	0.160391	0.158334
0.0834427	0.100443	0.100991	0.0906598	0.0873221	0.106492	0.0978964	0.0734238	0.0906477	0.0841104	0.100106	0.0938087	0.0969938	0.0894267	0.0758704	0.0835402	0.0903605	0.0884547	0.0702249	0.101039	0.100696	0.0801623	0.0913146	0.0868386	0.106277	0.0972039	0.140601	0.160424	0.160474	0.158386
0.0813578	0.102394	0.0985875	0.0903571	0.0879664	0.106164	0.097295	0.0738526	0.0899951	0.0837311	0.0996266	0.094165	0.0967735	0.0893884	0.0756122	0.0836474	0.0901316	0.0885842	0.0701465	0.100987	0.100566	0.080113	0.0913519	0.0869001	0.106368	0.0972897	0.140663	0.160461	0.160557	0.158438
0.0821419	0.106617	0.0981218	0.0913845	0.0867586	0.105585	0.0966432	0.0738187	0.0892429	0.0831696	0.0993135	0.0943063	0.0964645	0.089335	0.0753762	0.0837481	0.0898737	0.0887154	0.0700704	0.10094	0.100431	0.0800617	0.0913893	0.0869617	0.106458	0.0973755	0.140724	0.160497	0.160639	0.15849
0.0814587	0.109997	0.0971214	0.0932201	0.0857117	0.105288	0.095862	0.0737133	0.0891408	0.0828798	0.0989962	0.0938024	0.0960623	0.0892553	0.075156	0.0838378	0.0896078	0.088847	0.0699987	0.100901	0.100294	0.080009	0.0914268	0.0870234	0.10655	0.0974612	0.140785	0.160533	0.160722	0.158542
0.0813564	0.114937	0.0983262	0.0953997	0.0849732	0.105215	0.0949679	0.0734857	0.0890854	0.0827289	0.0985867	0.0942371	0.0962813	0.0891339	0.0749448	0.0839065	0.0893606	0.0889782	0.0699322	0.10087	0.100156	0.0799553	0.0914644	0.0870853	0.106643	0.097547	0.140847	0.160569	0.160805	0.158594
0.0825385	0.117513	0.0980723	0.0975936	0.0846239	0.105297	0.0922985	0.0727929	0.0890401	0.0826576	0.0981142	0.0941693	0.0964057	0.0889518	0.0747356	0.0839373	0.0891547	0.0891086	0.069871	0.100848	0.10002	0.0799009	0.0915021	0.0871475	0.106738	0.0976327	0.140908	0.160605	0.160888	0.158647
0.0862585	0.117268	0.098973	0.100196	0.0845569	0.104128	0.0910969	0.0728167	0.0890116	0.0827017	0.0976083	0.0940305	0.0964942	0.0887094	0.0745218	0.0839171	0.0890076	0.0892382	0.0698149	0.100836	0.0998875	0.079846	0.09154	0.0872099	0.106835	0.0977185	0.140969	0.16064	0.160972	0.158699
0.0857372	0.116245	0.10185	0.100968	0.0856649	0.105043	0.09094	0.073372	0.0889727	0.0828808	0.0970915	0.0938338	0.096583	0.0884866	0.0742972	0.0839164	0.088932	0.0893672	0.0697633	0.100836	0.0997605	0.0797908	0.091578	0.0872726	0.106934	0.0978043	0.14103	0.160675	0.161055	0.158751
0.08424	0.117259	0.103227	0.0991181	0.0848239	0.105983	0.0911796	0.074217	0.0874509	0.0833633	0.0966293	0.0935947	0.0966815	0.0883786	0.0740572	0.0841133	0.0889382	0.0894967	0.0697156	0.100848	0.0996403	0.0797356	0.0916162	0.0873358	0.107037	0.09789	0.141091	0.16071	0.161138	0.158803
0.0824792	0.117761	0.106792	0.0973391	0.0853091	0.106582	0.0913101	0.0744525	0.0869123	0.0830466	0.0962139	0.0933432	0.0967654	0.0883445	0.0737981	0.0844214	0.0890541	0.0896282	0.0696715	0.100873	0.0995279	0.0796806	0.0916546	0.0873993	0.107143	0.0979758	0.141151	0.160744	0.161221	0.158856
0.0813267	0.11817	0.108248	0.0972967	0.0858156	0.106216	0.0915471	0.0745412	0.086334	0.0832421	0.0957436	0.0929763	0.0966865	0.0883167	0.0735184	0.084699	0.0893265	0.0897564	0.0696304	0.100912	0.0994242	0.0796259	0.0916932	0.0874634	0.107253	0.0980617	0.141212	0.160778	0.161304	0.158908
0.0823716	0.119247	0.107398	0.0956849	0.0865038	0.10542	0.0919045	0.074108	0.0866441	0.0827442	0.0952017	0.092522	0.0963191	0.0882724	0.0732186	0.0849356	0.0896748	0.0896346	0.0695919	0.100966	0.0993298	0.0795717	0.0917319	0.0875279	0.107368	0.0981475	0.141272	0.160812	0.161388	0.15896
0.081876	0.120253	0.107025	0.0955274	0.0863094	0.105312	0.0928419	0.0727959	0.0862124	0.0826805	0.0946197	0.0921152	0.096059	0.0882109	0.0729016	0.0851482	0.0899144	0.088888	0.0695557	0.101034	0.0992452	0.0795181	0.0917709	0.0875931	0.107488	0.0982334	0.141333	0.160845	0.161471	0.159013
0.0844867	0.119201	0.106572	0.0930014	0.0863521	0.105424	0.0949379	0.0717642	0.0851026	0.0827887	0.0940134	0.0917544	0.0957778	0.0881363	0.0725725	0.0853505	0.0900224	0.0887972	0.0695213	0.101117	0.0991706	0.0794653	0.09181	0.0876589	0.107614	0.0983193	0.141393	0.160879	0.161554	0.159065
0.0850421	0.11985	0.106992	0.0922305	0.0882479	0.10577	0.0962419	0.0715575	0.0840059	0.0826636	0.0933935	0.0914182	0.0953959	0.0880506	0.0722387	0.0855526	0.0900452	0.0888483	0.0694887	0.101211	0.0991061	0.0794135	0.0918492	0.0877254	0.107745	0.0984052	0.141453	0.160912	0.161637	0.159118
0.0856422	0.118073	0.106632	0.0912487	0.0894054	0.105991	0.0974083	0.0713759	0.0831907	0.0824025	0.0927783	0.0911026	0.0950589	0.0879509	0.0719094	0.0857632	0.090011	0.0889289	0.0694577	0.101313	0.0990517	0.0793628	0.0918886	0.0877926	0.107881	0.0984912	0.141513	0.160944	0.16172	0.159171
0.0910174	0.116801	0.106802	0.0904353	0.0905341	0.105916	0.0983287	0.0711154	0.082624	0.0823681	0.0921501	0.0908057	0.0947964	0.0878287	0.0715932	0.0859917	0.0899311	0.0890159	0.0694285	0.101416	0.0990069	0.0793135	0.091928	0.0878606	0.108021	0.0985772	0.141572	0.160977	0.161803	0.159223
0.0958002	0.116166	0.104857	0.0896884	0.08953	0.105836	0.0997138	0.0708225	0.0823066	0.0823608	0.0914944	0.0905221	0.0945631	0.0876635	0.0712961	0.0862473	0.0898098	0.0891006	0.0694012	0.101512	0.098971	0.0792656	0.0919675	0.0879294	0.108165	0.0986633	0.141632	0.161009	0.161886	0.159276
0.102485	0.115924	0.103828	0.0898712	0.0893082	0.105848	0.10068	0.0704925	0.0823447	0.0822827	0.090855	0.0903261	0.0943315	0.0873541	0.0710189	0.086535	0.089657	0.0891784	0.0693766	0.10159	0.0989431	0.0792195	0.0920069	0.0879991	0.108311	0.0987494	0.141691	0.161041	0.161969	0.159329
0.101997	0.115912	0.103019	0.0893212	0.0903765	0.105923	0.10143	0.0702092	0.0825049	0.0820895	0.0897787	0.0908582	0.0950419	0.0864504	0.0707559	0.0868493	0.0895082	0.089247	0.0693557	0.101637	0.0989219	0.0791752	0.092046	0.0880696	0.108456	0.0988356	0.14175	0.161073	0.162052	0.159382
0.102689	0.116238	0.102211	0.0892902	0.0898344	0.106023	0.102508	0.0701766	0.084169	0.0818122	0.089129	0.0912644	0.095205	0.086269	0.0704942	0.0871714	0.089445	0.0893064	0.06934	0.10163	0.0989061	0.0791331	0.0920849	0.0881411	0.108599	0.0989219	0.141809	0.161104	0.162134	0.159434
0.103331	0.118698	0.102996	0.0867054	0.0900723	0.104458	0.103387	0.0707075	0.0850319	0.0814969	0.0886211	0.0914057	0.0950168	0.0862697	0.0702129	0.0874766	0.0895378	0.0893578	0.069332	0.101531	0.0988945	0.0790932	0.0921233	0.0882135	0.108737	0.0990082	0.141868	0.161135	0.162217	0.159487
0.102635	0.118692	0.104272	0.0883534	0.0910305	0.1039	0.103805	0.0719787	0.0858702	0.0807067	0.0876627	0.091425	0.0947267	0.0862398	0.0698848	0.0877469	0.0897264	0.0894032	0.069335	0.10131	0.0988858	0.0790559	0.092161	0.0882869	0.108871	0.0990946	0.141926	0.161166	0.1623	0.15954
0.10069	0.121137	0.104727	0.0867306	0.0919028	0.104451	0.104142	0.0732927	0.0866436	0.0808544	0.0873484	0.0913358	0.0944147	0.0861918	0.0694943	0.087974	0.0899008	0.0894444	0.0693536	0.101018	0.0988791	0.0790213	0.0921979	0.0883613	0.108998	0.099181	0.141984	0.161197	0.162382	0.159593
0.103106	0.118673	0.104832	0.0865654	0.094288	0.103987	0.103684	0.0743477	0.0864601	0.0806472	0.0878866	0.091182	0.0941018	0.0861243	0.0690717	0.0881557	0.0900211	0.0894826	0.0693938	0.100761	0.0988735	0.0789895	0.0922336	0.0884366	0.109119	0.0992676	0.142042	0.161227	0.162465	0.159646
0.103569	0.11577	0.104794	0.0868481	0.0953254	0.10326	0.10558	0.075341	0.0863012	0.0805552	0.0881612	0.0909941	0.0937854	0.0860297	0.0686778	0.0882914	0.0900902	0.0895187	0.0694611	0.100572	0.0988686	0.0789608	0.0922679	0.0885128	0.109234	0.0993542	0.142099	0.161257	0.162547	0.159699
0.103101	0.113236	0.104658	0.0870164	0.0954693	0.102259	0.106706	0.0760905	0.0853506	0.0805133	0.0882024	0.0907865	0.0934542	0.0859038	0.0683435	0.088381	0.0901192	0.0895531	0.069559	0.100436	0.0988639	0.0789353	0.0923004	0.0885898	0.109343	0.0994408	0.142157	0.161287	0.162629	0.159752
0.101607	0.108561	0.103034	0.0874185	0.0954519	0.101669	0.109174	0.0762617	0.0840208	0.0799443	0.0880291	0.0905681	0.0930948	0.0857643	0.0680655	0.0884249	0.0901178	0.0895861	0.0696842	0.100342	0.0988593	0.078913	0.0923309	0.0886673	0.109446	0.0995276	0.142213	0.161317	0.162712	0.159805
0.0985504	0.10651	0.0999287	0.0889047	0.0973549	0.101454	0.109894	0.0761739	0.0829357	0.0794677	0.0876892	0.0903482	0.0927024	0.0857018	0.0678314	0.0884261	0.0900933	0.0896178	0.0698253	0.10028	0.0988549	0.0788941	0.0923589	0.0887449	0.109545	0.0996145	0.14227	0.161346	0.162794	0.159858
0.0946962	0.102477	0.0982443	0.0885355	0.0988202	0.102088	0.110248	0.0756231	0.0817898	0.0790627	0.0872526	0.0901392	0.0922938	0.0861892	0.0676303	0.0883905	0.0900517	0.0896483	0.0699672	0.100243	0.0988509	0.0788786	0.0923841	0.0888217	0.109639	0.0997014	0.142326	0.161376	0.162876	0.159911
0.090977	0.0990067	0.0966071	0.0892005	0.099728	0.101649	0.110383	0.0744628	0.0806328	0.0779967	0.086778	0.0899595	0.091911	0.0866358	0.0674525	0.0883266	0.0899991	0.0896778	0.0700976	0.100226	0.0988475	0.0788663	0.0924061	0.0888961	0.10973	0.0997885	0.142382	0.161405	0.162958	0.159965
0.0886871	0.096614	0.0954407	0.0897753	0.100164	0.100415	0.111351	0.0740037	0.0800012	0.0778124	0.0863143	0.0898438	0.0916012	0.086594	0.0672862	0.0882429	0.0899431	0.0897066	0.0702119	0.100223	0.0988454	0.0788573	0.0924248	0.088964	0.109818	0.0998756	0.142438	0.161434	0.16304	0.160018
0.0857779	0.0948469	0.0970506	0.0884863	0.0996394	0.101657	0.111144	0.0743735	0.0788852	0.0778865	0.0859293	0.0898637	0.0913888	0.0865018	0.0671114	0.0881463	0.0898931	0.0897348	0.0703108	0.100231	0.0988452	0.0788514	0.0924399	0.0890153	0.109904	0.0999628	0.142493	0.161462	0.163121	0.160071
0.0847835	0.0921468	0.0965453	0.0877346	0.100461	0.101939	0.111347	0.0747976	0.078011	0.0779922	0.0857451	0.0901517	0.0912696	0.0864048	0.0669202	0.0880407	0.0898592	0.0897628	0.0703976	0.100245	0.0988477	0.0788485	0.0924515	0.0890136	0.109987	0.10005	0.142547	0.161491	0.163203	0.160124
0.0856917	0.0922143	0.095046	0.0867863	0.102109	0.102057	0.111277	0.0750676	0.0774776	0.0782857	0.085881	0.0912487	0.091225	0.0863101	0.0674421	0.0879276	0.0898482	0.089791	0.0704756	0.100263	0.0988539	0.0788483	0.0924598	0.0887663	0.110069	0.100138	0.142602	0.161519	0.163285	0.160178
0.0855819	0.0918959	0.0923436	0.0846751	0.102823	0.101978	0.111073	0.0754276	0.0763601	0.0784526	0.0863429	0.0914597	0.0912315	0.0862255	0.0677597	0.0878076	0.0898607	0.0898198	0.0705472	0.100284	0.098865	0.0788508	0.0924652	0.0892607	0.110149	0.100225	0.142655	0.161547	0.163366	0.160231
0.084617	0.0928081	0.091639	0.0835859	0.102013	0.101046	0.110864	0.0761054	0.0757222	0.0782195	0.0854041	0.0919104	0.0912645	0.0861627	0.0676115	0.0876824	0.0898908	0.0898495	0.070614	0.100305	0.098882	0.0788557	0.0924683	0.089671	0.110227	0.100313	0.142709	0.161575	0.163448	0.160284
0.0849719	0.0932226	0.0908741	0.0828012	0.102025	0.0990498	0.111711	0.0760359	0.0754869	0.0778066	0.0852834	0.0912265	0.0912992	0.0861328	0.0674124	0.087556	0.0899309	0.0898805	0.0706766	0.100327	0.0989057	0.0788629	0.0924698	0.0898706	0.110305	0.100401	0.142761	0.161603	0.163529	0.160338
0.0860446	0.0938477	0.0917807	0.0817395	0.102267	0.0975057	0.111554	0.0754107	0.0746953	0.07737	0.0850038	0.0913913	0.0913169	0.0861388	0.0672126	0.0874356	0.0899746	0.0899133	0.0707349	0.100348	0.0989363	0.0788722	0.0924707	0.090029	0.110381	0.100488	0.142814	0.16163	0.163611	0.160391
0.0855972	0.092581	0.0919922	0.0806956	0.102034	0.0961047	0.111105	0.0747827	0.0745287	0.0769347	0.0845455	0.09167	0.0913199	0.0861701	0.0670219	0.0873293	0.0900186	0.0899483	0.0707881	0.100368	0.0989726	0.0788834	0.0924718	0.090175	0.110457	0.100576	0.142865	0.161658	0.163692	0.160445
0.0836021	0.0943915	0.0899295	0.0815279	0.1006	0.0949373	0.110441	0.0748832	0.0750211	0.076454	0.0839424	0.0919512	0.0913838	0.0862044	0.0668401	0.0872429	0.0900626	0.0899865	0.0708352	0.100386	0.0990123	0.0788964	0.092474	0.0903169	0.110532	0.100665	0.142917	0.161685	0.163773	0.160498
0.0836511	0.0959344	0.0899615	0.0816857	0.0994124	0.0933215	0.109175	0.0751733	0.0754742	0.0758959	0.0832479	0.0921972	0.091775	0.0862186	0.0666632	0.0871775	0.0901083	0.0900303	0.0708746	0.100403	0.0990512	0.0789111	0.0924781	0.0904577	0.110607	0.100753	0.142967	0.161712	0.163854	0.160552
0.083716	0.0952792	0.0918477	0.081513	0.0959166	0.0912865	0.108184	0.075266	0.0758562	0.0752583	0.0825423	0.0923781	0.092406	0.086196	0.0664861	0.0871296	0.0901582	0.0900854	0.0709045	0.100419	0.0990846	0.0789274	0.0924847	0.0905984	0.110681	0.100841	0.143018	0.16174	0.163935	0.160605
0.0845984	0.0941574	0.0921659	0.0838014	0.0941357	0.0884829	0.107412	0.0751711	0.0768238	0.0745537	0.0818934	0.0932802	0.092931	0.0861255	0.0663034	0.0870933	0.0902152	0.0901646	0.070923	0.100433	0.0991081	0.0789452	0.0924942	0.0907392	0.110755	0.10093	0.143067	0.161767	0.164016	0.160659
0.0861779	0.0936604	0.0907279	0.0848241	0.0915013	0.08663	0.106725	0.0751019	0.0773047	0.073791	0.0813191	0.093676	0.0933739	0.0860065	0.066111	0.0870628	0.0902808	0.0902847	0.0709285	0.100445	0.0991189	0.0789644	0.092507	0.0908793	0.110828	0.101019	0.143116	0.161794	0.164097	0.160712
0.087731	0.0933739	0.091175	0.0874516	0.089541	0.0854325	0.106014	0.0752206	0.0770959	0.0729639	0.0808122	0.0939392	0.0937028	0.0862681	0.0659064	0.0870337	0.0903551	0.0904393	0.07092	0.100456	0.0991163	0.078985	0.0925233	0.091018	0.110901	0.101108	0.143164	0.16182	0.164178	0.160766
0.0895016	0.0938389	0.0917217	0.0882279	0.0877082	0.0842638	0.105804	0.0755877	0.0767633	0.0720549	0.0803679	0.0943839	0.0938949	0.0868712	0.0656861	0.087003	0.0904359	0.0905793	0.0708974	0.100464	0.0991008	0.0790069	0.0925431	0.0911541	0.110973	0.101197	0.143212	0.161847	0.164259	0.16082
0.0888614	0.0959128	0.0919097	0.0893124	0.0869592	0.084685	0.106272	0.0761152	0.0763056	0.071072	0.0799839	0.09488	0.0939739	0.0870485	0.06544	0.0869691	0.0905198	0.0906728	0.070862	0.100469	0.0990738	0.0790303	0.0925665	0.0912865	0.111046	0.101286	0.14326	0.161874	0.16434	0.160873
0.0902296	0.0957386	0.092427	0.0886238	0.0834083	0.0839638	0.106158	0.0767596	0.0756997	0.0700957	0.0796525	0.0953838	0.0939777	0.0871252	0.0651496	0.0869316	0.0906029	0.0907362	0.0708161	0.10047	0.0990371	0.0790551	0.0925934	0.0914143	0.111118	0.101375	0.143306	0.161901	0.164421	0.160927
0.0911172	0.097808	0.0957957	0.0882369	0.0818035	0.0830399	0.106363	0.0774798	0.0751434	0.0692143	0.0793573	0.0958817	0.0939419	0.0871785	0.0649853	0.0868915	0.0906818	0.0907978	0.0707625	0.100467	0.0989919	0.0790814	0.0926236	0.0915368	0.11119	0.101465	0.143352	0.161927	0.164502	0.160981
0.0908651	0.0993682	0.0975551	0.0850314	0.0798971	0.0825161	0.106407	0.0779992	0.0753707	0.0684649	0.0790758	0.0963663	0.0938967	0.087223	0.0652572	0.0868507	0.0907544	0.0908821	0.0707048	0.100459	0.0989393	0.0791094	0.092657	0.091654	0.111262	0.101555	0.143398	0.161954	0.164583	0.161034
0.091546	0.10057	0.0979316	0.0815854	0.0768006	0.0845255	0.106353	0.0782479	0.0752258	0.0679515	0.0787846	0.0968382	0.0938675	0.0872581	0.0653773	0.0868125	0.0908194	0.0910353	0.0706466	0.100444	0.0988798	0.0791393	0.0926935	0.0917658	0.111334	0.101645	0.143443	0.16198	0.164664	0.161088
0.0941009	0.102375	0.0988073	0.0796555	0.0751228	0.0849379	0.106246	0.0783836	0.0751307	0.0678369	0.078464	0.0973054	0.0938829	0.0872755	0.0653825	0.0867817	0.0908764	0.0914985	0.0705923	0.100421	0.098814	0.0791714	0.0927327	0.0918728	0.111406	0.101735	0.143487	0.162007	0.164744	0.161142
0.0990864	0.106178	0.0982302	0.0804831	0.0736196	0.0825059	0.105752	0.0790637	0.0754601	0.0680521	0.0781027	0.0976704	0.0939767	0.0872534	0.0653599	0.0867656	0.0909254	0.0920025	0.0705483	0.100389	0.0987422	0.0792061	0.0927746	0.0919756	0.111478	0.101826	0.143531	0.162033	0.164825	0.161196
0.0994895	0.110445	0.0976456	0.0800237	0.0724332	0.0809894	0.105062	0.0796692	0.0764752	0.0682736	0.0777006	0.0973238	0.0941565	0.0871364	0.0653404	0.0867735	0.0909664	0.0919169	0.0705265	0.100347	0.0986652	0.0792439	0.0928189	0.0920748	0.111549	0.101917	0.143575	0.16206	0.164906	0.161249
0.102116	0.11522	0.0967103	0.0776704	0.0723759	0.0802337	0.104336	0.0800535	0.0763597	0.0684249	0.077272	0.0977788	0.0943784	0.0868474	0.0653368	0.0868163	0.0909997	0.0919216	0.0705518	0.100295	0.0985843	0.0792855	0.0928655	0.0921711	0.111621	0.102008	0.143618	0.162087	0.164986	0.161303
0.10427	0.118053	0.096553	0.0768962	0.0704218	0.0802938	0.103785	0.0805997	0.0757867	0.0686145	0.0768421	0.0980152	0.0945919	0.0865187	0.0653558	0.0869005	0.091025	0.0919608	0.0706697	0.10023	0.0985019	0.0793315	0.0929142	0.0922652	0.111692	0.1021	0.14366	0.162113	0.165067	0.161357
0.102792	0.117225	0.0972145	0.0799752	0.0701438	0.0813046	0.103348	0.0807789	0.0751751	0.0683027	0.0764404	0.0983328	0.0947772	0.0863725	0.0654013	0.0870171	0.0910422	0.0920151	0.0709072	0.100154	0.0984212	0.0793828	0.0929648	0.0923578	0.111764	0.102191	0.143702	0.16214	0.165148	0.161411
0.103452	0.114553	0.0968683	0.0793361	0.0699047	0.0807032	0.102892	0.0801573	0.0747674	0.0682178	0.0760926	0.0993458	0.0949338	0.0863754	0.065474	0.0871369	0.0910508	0.0920772	0.0711669	0.100066	0.0983459	0.0794401	0.0930172	0.0924492	0.111836	0.102284	0.143744	0.162167	0.165228	0.161465
0.103164	0.112155	0.0973841	0.0799003	0.0694465	0.0795534	0.102372	0.0800652	0.0746823	0.0685711	0.0758194	0.0998318	0.0950645	0.0864658	0.0655702	0.0872295	0.0910502	0.0921435	0.0713297	0.099967	0.0982787	0.0795042	0.0930714	0.0925399	0.111907	0.102376	0.143785	0.162194	0.165309	0.161519
0.10326	0.108836	0.0983628	0.0804709	0.0687067	0.0786464	0.10124	0.0798837	0.0739464	0.0683851	0.0756577	0.0998568	0.0951699	0.0866121	0.0656803	0.0872848	0.0910395	0.092212	0.0714006	0.0998582	0.0982202	0.0795751	0.0931271	0.0926303	0.111979	0.102469	0.143826	0.16222	0.16539	0.161573
0.10079	0.108192	0.0990816	0.0805973	0.0675727	0.0781436	0.101158	0.0792316	0.0729626	0.067522	0.0756678	0.100115	0.0952479	0.0867594	0.0657903	0.0873107	0.0910178	0.0922814	0.0714209	0.0997407	0.0981677	0.0796521	0.0931843	0.0927206	0.11205	0.102563	0.143866	0.162247	0.16547	0.161627
0.0974195	0.108866	0.0978189	0.0812856	0.0648375	0.0792102	0.0999134	0.0782336	0.0720024	0.067453	0.0757374	0.100512	0.0952954	0.0868188	0.0658887	0.0873204	0.0909843	0.0923503	0.0714165	0.0996162	0.0981152	0.0797331	0.0932428	0.0928111	0.112122	0.102657	0.143906	0.162275	0.165551	0.161681
0.0936348	0.110483	0.0959168	0.0804192	0.0645544	0.0791869	0.0980882	0.0773743	0.071549	0.0666639	0.0756386	0.100968	0.0953102	0.0867768	0.065972	0.0873253	0.090938	0.0924175	0.0714001	0.0994863	0.0980542	0.0798139	0.0933027	0.0929019	0.112194	0.102751	0.143946	0.162302	0.165631	0.161735
0.0920969	0.109216	0.0954245	0.0790553	0.0651977	0.0786941	0.0960834	0.0767203	0.0724171	0.0661225	0.0753032	0.101196	0.0952929	0.0866799	0.0660456	0.0873335	0.0908782	0.0924818	0.0713779	0.0993526	0.0979757	0.0798887	0.0933639	0.0929932	0.112266	0.102846	0.143986	0.162329	0.165712	0.161789
0.0896756	0.109824	0.0934419	0.0792966	0.0658914	0.0790227	0.0941728	0.076249	0.0728455	0.0658922	0.0747706	0.10111	0.0952476	0.0864843	0.0661192	0.0873506	0.0908043	0.0925417	0.0713531	0.0992166	0.0978773	0.079951	0.0934262	0.0930852	0.112338	0.102941	0.144025	0.162357	0.165792	0.161842
0.0862905	0.111986	0.0910923	0.0799061	0.0646364	0.0799994	0.0924321	0.0759367	0.0733937	0.0659649	0.0742634	0.101214	0.0951803	0.086088	0.0662028	0.0873803	0.0907161	0.0925953	0.0713272	0.0990799	0.0977802	0.0799949	0.0934897	0.093178	0.11241	0.103037	0.144064	0.162385	0.165873	0.161896
0.0849265	0.1156	0.0918867	0.0793159	0.0632503	0.0812788	0.0909467	0.0756324	0.0742502	0.066151	0.073101	0.101295	0.0950966	0.0857105	0.0663039	0.0874254	0.0906133	0.0926407	0.0713011	0.0989437	0.0977431	0.0800178	0.0935544	0.0932717	0.112482	0.103134	0.144103	0.162413	0.165954	0.16195
0.0833959	0.11434	0.0913015	0.0798476	0.0626276	0.0818121	0.0898448	0.0752611	0.0751412	0.066229	0.0727475	0.101345	0.0950004	0.0854492	0.0664251	0.0874882	0.0904964	0.0926749	0.0712753	0.098809	0.0977979	0.0800202	0.0936201	0.0933665	0.112555	0.103231	0.144142	0.162441	0.166034	0.162004
0.0815941	0.113144	0.0913273	0.0802541	0.0610897	0.0825325	0.0893509	0.0749375	0.0759313	0.0654977	0.0726129	0.10138	0.0948932	0.0852059	0.0665615	0.0875707	0.0903658	0.0926941	0.0712499	0.0986764	0.0978969	0.0800064	0.0936869	0.0934625	0.112627	0.103329	0.14418	0.162469	0.166114	0.162059
0.0832481	0.1157	0.0908432	0.081467	0.0590548	0.0821894	0.0896079	0.0745563	0.076735	0.0657856	0.0726164	0.101415	0.0947756	0.0850105	0.0666981	0.087674	0.0902226	0.0926933	0.0712253	0.0985461	0.097988	0.0799827	0.0937548	0.0935598	0.1127	0.103427	0.144219	0.162498	0.166195	0.162113
0.0862061	0.11812	0.089351	0.0836006	0.0596745	0.0829628	0.0893725	0.0741317	0.0774897	0.0667413	0.0727582	0.101459	0.0946492	0.084928	0.0668085	0.0877974	0.0900679	0.0926663	0.0712015	0.0984178	0.0980544	0.0799559	0.0938238	0.0936585	0.112773	0.103526	0.144257	0.162527	0.166275	0.162167
0.0872978	0.119682	0.0881958	0.0869315	0.0616911	0.0831402	0.0881195	0.0746156	0.0779223	0.0676614	0.0729771	0.101521	0.0945221	0.0849864	0.066863	0.0879384	0.0899034	0.0926117	0.0711786	0.0982896	0.0980964	0.0799324	0.0938938	0.0937588	0.112847	0.103626	0.144295	0.162556	0.166356	0.162221
0.0854002	0.120003	0.0864558	0.0893738	0.0622284	0.083698	0.0874986	0.0757651	0.0781082	0.0685156	0.0732323	0.101606	0.0944182	0.085124	0.0668619	0.0880924	0.0897309	0.092569	0.071157	0.0981577	0.0981183	0.0799168	0.0939649	0.0938606	0.11292	0.103726	0.144333	0.162585	0.166436	0.162275
0.0859047	0.119096	0.0875152	0.0907306	0.0628322	0.0843416	0.0876434	0.077099	0.0787207	0.0691167	0.0734949	0.101716	0.0943851	0.0852566	0.0668473	0.0882535	0.0895528	0.0926642	0.0711369	0.0980127	0.0981241	0.0799121	0.094037	0.093964	0.112994	0.103828	0.144371	0.162615	0.166517	0.162329
0.0859308	0.119938	0.0879019	0.090413	0.0638205	0.0851003	0.087435	0.0784061	0.0796053	0.069664	0.073731	0.101854	0.0944313	0.0853708	0.0668607	0.0884148	0.0893718	0.0928752	0.0711187	0.0978307	0.0981169	0.07992	0.0941101	0.0940688	0.113068	0.103929	0.144409	0.162645	0.166597	0.162383
0.0833132	0.119871	0.0860179	0.0891245	0.065752	0.0860015	0.0869512	0.0787764	0.0799724	0.0694814	0.0738971	0.102016	0.0944393	0.0855018	0.0669188	0.0885684	0.0891912	0.0930477	0.071103	0.0975432	0.0980992	0.0799416	0.0941841	0.0941746	0.113142	0.104032	0.144446	0.162676	0.166677	0.162437
0.0827645	0.120438	0.0856279	0.0875385	0.0692019	0.0880671	0.0866126	0.0800906	0.0801515	0.0696838	0.0739542	0.102201	0.0943368	0.0857592	0.0670238	0.0887036	0.0890143	0.0931095	0.0710903	0.0970327	0.098073	0.079977	0.0942592	0.0942807	0.113216	0.104135	0.144484	0.162707	0.166757	0.162491
0.0779505	0.118627	0.0847059	0.0884108	0.0706362	0.0883321	0.0864819	0.0811977	0.0801951	0.0699421	0.0738956	0.102405	0.0942301	0.0852801	0.0671706	0.0888025	0.0888447	0.0930871	0.0710816	0.096565	0.0980401	0.0800261	0.0943351	0.094386	0.113291	0.104239	0.144522	0.162738	0.166838	0.162545
0.0773636	0.116441	0.0837536	0.0896524	0.0700048	0.0900548	0.0865014	0.0815723	0.0800287	0.0704409	0.0737894	0.102628	0.0941559	0.0856569	0.0672389	0.0888335	0.0886857	0.0930204	0.0710778	0.0963834	0.0980022	0.0800884	0.094412	0.0944886	0.113368	0.104344	0.144559	0.162769	0.166918	0.162599
0.080054	0.112772	0.0823111	0.0899916	0.0705822	0.0906626	0.0865826	0.0817428	0.0798475	0.0717033	0.0738263	0.102888	0.0940523	0.0859065	0.0661244	0.0887581	0.08854	0.0929333	0.0710801	0.0963032	0.0979607	0.0801631	0.0944896	0.0945865	0.11347	0.104449	0.144596	0.162801	0.166998	0.162653
0.0824511	0.108739	0.0815955	0.0898657	0.0716781	0.0896254	0.0873282	0.0820885	0.080327	0.0728286	0.0745253	0.103218	0.0939377	0.0859412	0.066188	0.088591	0.0884097	0.0928373	0.0710898	0.0962494	0.0979175	0.0802484	0.0945679	0.0946769	0.113578	0.104555	0.144634	0.162834	0.167078	0.162707
0.0877039	0.105187	0.0821637	0.0900253	0.0724952	0.0891996	0.0874199	0.0819976	0.080181	0.0732062	0.0748154	0.103646	0.0938915	0.0858888	0.0661101	0.0884223	0.0882961	0.0927371	0.0711084	0.0962039	0.0978739	0.0803417	0.0946469	0.0947573	0.113685	0.104662	0.144671	0.162867	0.167158	0.162761
0.0887261	0.104941	0.082338	0.0880844	0.0735946	0.0898413	0.0863857	0.0813539	0.0801273	0.0735511	0.0746453	0.104159	0.0939872	0.0858343	0.0660727	0.0883064	0.0881995	0.0926346	0.0711378	0.0961544	0.0978315	0.0804399	0.0947264	0.0948255	0.113794	0.104768	0.144708	0.162901	0.167238	0.162816
0.0894204	0.103797	0.0828202	0.0849757	0.0749992	0.0898538	0.0861649	0.0821309	0.0797909	0.0739522	0.074501	0.104744	0.0943174	0.085814	0.0660857	0.0882372	0.088119	0.0925301	0.0711802	0.0960854	0.0977917	0.080539	0.0948062	0.0948805	0.113903	0.104875	0.144745	0.162935	0.167318	0.16287
0.0873276	0.104802	0.0818518	0.0836371	0.0746851	0.0893843	0.0862738	0.0819025	0.0800705	0.0744522	0.0744355	0.105398	0.0946705	0.0858207	0.0661217	0.0881955	0.0880519	0.0924237	0.0712386	0.0959839	0.0977553	0.0806352	0.0948861	0.0949226	0.114012	0.104983	0.144781	0.162969	0.167398	0.162924
0.0862847	0.105063	0.0821147	0.083235	0.0758458	0.0893951	0.08688	0.0835688	0.0801714	0.0748792	0.0744319	0.106047	0.0950185	0.0858364	0.0661653	0.0881682	0.0879919	0.0923153	0.0713186	0.0958494	0.097723	0.0807256	0.0949661	0.094953	0.114121	0.10509	0.144818	0.163004	0.167478	0.162978
0.0878927	0.104138	0.0809526	0.0813637	0.0786392	0.0886522	0.0876314	0.0839012	0.0802095	0.0750591	0.0744686	0.106593	0.0953809	0.0858783	0.0662113	0.0881482	0.0879258	0.0922051	0.0714294	0.0956928	0.097695	0.0808085	0.0950459	0.0949739	0.114231	0.105198	0.144854	0.16304	0.167557	0.163032
0.0902604	0.103565	0.0815665	0.0787259	0.0815219	0.0885904	0.0894694	0.0835207	0.0802786	0.0749654	0.0746007	0.107009	0.0957785	0.0860291	0.0662608	0.0881326	0.0878319	0.0920932	0.0715865	0.0955275	0.097671	0.080883	0.0951252	0.0949875	0.114341	0.105306	0.14489	0.163077	0.167637	0.163086
0.0912069	0.104456	0.0813097	0.0770769	0.0834511	0.0889703	0.0904616	0.0828767	0.0809874	0.0747431	0.0751131	0.107302	0.0962436	0.0862312	0.066318	0.0881216	0.0876922	0.09198	0.0718086	0.0953637	0.0976504	0.0809495	0.0952039	0.0949959	0.114452	0.105413	0.144926	0.163114	0.167717	0.16314
0.0939178	0.10371	0.0805648	0.0757769	0.0840644	0.0881815	0.0917397	0.0826176	0.0812942	0.0746918	0.0761382	0.10748	0.0968583	0.0862856	0.0663882	0.0881186	0.0875138	0.0918657	0.0720971	0.095208	0.097632	0.0810089	0.0952816	0.0950012	0.114563	0.10552	0.144962	0.163151	0.167796	0.163194
0.0950869	0.1018	0.0783411	0.0749972	0.0845459	0.0879597	0.0914209	0.0821908	0.0814706	0.07497	0.0773669	0.107536	0.0978086	0.0862063	0.0664768	0.0881333	0.0873263	0.0917509	0.072409	0.0950642	0.0976147	0.0810621	0.0953582	0.095005	0.114675	0.105627	0.144997	0.16319	0.167876	0.163248
0.0949281	0.0997575	0.0768087	0.0750356	0.0859627	0.087933	0.090337	0.0814317	0.0814735	0.0753641	0.0786951	0.107479	0.0994288	0.0860909	0.066588	0.0881898	0.0871546	0.0916361	0.0726843	0.094935	0.097597	0.0811104	0.0954335	0.0950091	0.114787	0.105733	0.145032	0.163229	0.167956	0.163303
0.0944375	0.0964711	0.0751746	0.0745949	0.0886107	0.087716	0.0896811	0.0802533	0.0811732	0.0754992	0.079999	0.107384	0.100117	0.0859889	0.0667247	0.0883404	0.0870078	0.091522	0.0729017	0.0948227	0.0975776	0.0811546	0.0955071	0.095015	0.1149	0.105839	0.145067	0.163269	0.168035	0.163357
0.0951369	0.0939381	0.0741127	0.0727182	0.0920067	0.0877929	0.0893299	0.0795784	0.0800544	0.0753104	0.0810768	0.107329	0.100636	0.0859127	0.0668889	0.088488	0.0868859	0.0914098	0.073073	0.0947289	0.0975551	0.0811959	0.0955789	0.095024	0.115013	0.105944	0.145101	0.16331	0.168114	0.163411
0.092167	0.094207	0.0733751	0.0719459	0.0935882	0.0882713	0.0889639	0.0798617	0.0788894	0.0749833	0.0819148	0.107331	0.101172	0.0859025	0.0670832	0.0882862	0.0867869	0.0913006	0.073215	0.0946545	0.0975282	0.0812349	0.0956487	0.0950374	0.115127	0.106048	0.145135	0.163351	0.168194	0.163465
0.0917706	0.0928642	0.0731217	0.0701804	0.0936342	0.0873891	0.0887129	0.0802918	0.0781578	0.0752344	0.0826872	0.107376	0.10169	0.0860389	0.0673133	0.0880423	0.0867105	0.0911963	0.0733393	0.0945982	0.0974958	0.0812724	0.0957164	0.0950562	0.115241	0.106151	0.145169	0.163393	0.168273	0.163519
0.0918892	0.0938405	0.0734882	0.0688565	0.0923772	0.0872022	0.0888007	0.0816744	0.0776267	0.0754725	0.0835151	0.107451	0.101986	0.0863005	0.0675916	0.0878529	0.0866641	0.0910985	0.073453	0.094554	0.0974569	0.0813091	0.0957816	0.0950814	0.115356	0.106253	0.145202	0.163437	0.168353	0.163573
0.0906049	0.0957301	0.0743023	0.0682011	0.0915958	0.0866163	0.0893305	0.0830668	0.077064	0.0756559	0.084366	0.107546	0.102135	0.0865873	0.0679397	0.0877061	0.0866966	0.091009	0.07356	0.0945092	0.0974111	0.0813456	0.0958443	0.0951134	0.115472	0.106354	0.145235	0.163481	0.168432	0.163627
0.0883312	0.0963656	0.0765696	0.0687784	0.0910933	0.0860439	0.0901844	0.0840501	0.076407	0.0758046	0.0849811	0.10765	0.102235	0.0868657	0.0683759	0.0875953	0.0874058	0.0909289	0.0736623	0.0944459	0.0973581	0.0813824	0.0959043	0.0951527	0.115588	0.106455	0.145267	0.163526	0.168512	0.163681
0.0869839	0.0934019	0.0766046	0.0691416	0.0912937	0.0858629	0.0918143	0.084395	0.0753894	0.0758877	0.0853223	0.107751	0.102295	0.0871461	0.0688765	0.0875175	0.0873539	0.0908585	0.0737613	0.0943491	0.097298	0.08142	0.0959614	0.0951994	0.115705	0.106554	0.145298	0.163572	0.168592	0.163735
0.0851485	0.0909148	0.0776133	0.0701994	0.0920733	0.0848026	0.0928912	0.0838618	0.0744802	0.0758472	0.0855043	0.107835	0.102317	0.0874501	0.069376	0.0874703	0.0872214	0.0907971	0.0738575	0.0942149	0.0972317	0.0814588	0.0960155	0.0952534	0.115822	0.106653	0.145329	0.163618	0.168672	0.163789
0.0866951	0.0881067	0.0777696	0.0717722	0.0931719	0.0832839	0.0938081	0.0836228	0.0736302	0.075632	0.0855419	0.107886	0.102318	0.0878075	0.0698318	0.0874515	0.0871315	0.0907434	0.0739513	0.0940503	0.0971603	0.081499	0.0960662	0.0953144	0.11594	0.10675	0.145359	0.163666	0.168752	0.163844
0.0872778	0.0822953	0.076752	0.0740265	0.0946941	0.0815426	0.0936073	0.0836243	0.072854	0.0751148	0.0854347	0.107893	0.102324	0.08826	0.0702423	0.0874585	0.0870561	0.0906952	0.0740429	0.0938664	0.0970857	0.0815409	0.0961135	0.0953823	0.116059	0.106847	0.145388	0.163715	0.168832	0.163898
0.0868071	0.0795783	0.0752467	0.0760177	0.0982587	0.0790528	0.0940976	0.0837563	0.0709516	0.0744233	0.0854442	0.107871	0.102365	0.0888166	0.070619	0.0874883	0.0869897	0.0906503	0.0741321	0.0936734	0.0970098	0.0815848	0.0961571	0.0954567	0.116179	0.106942	0.145416	0.163765	0.168913	0.163952
0.0841976	0.0786766	0.0730051	0.0779556	0.0989339	0.0769151	0.0945164	0.0841138	0.0701226	0.0742038	0.0856102	0.107878	0.10252	0.0893482	0.0709709	0.0875368	0.0869319	0.090606	0.0742188	0.0934788	0.0969348	0.0816305	0.0961968	0.0955371	0.116299	0.107037	0.145444	0.163816	0.168994	0.164006
0.086462	0.0766693	0.0732757	0.0802287	0.100309	0.0761371	0.0947869	0.0846843	0.0704844	0.0741506	0.0858125	0.108112	0.101671	0.089745	0.071299	0.0875987	0.0868839	0.0905598	0.0743031	0.0932869	0.0968626	0.0816782	0.0962324	0.0956231	0.11642	0.107131	0.145471	0.163867	0.169075	0.16406
0.0866222	0.0725917	0.0734678	0.0828455	0.102053	0.0763688	0.0949675	0.0848539	0.0711019	0.0739071	0.0860769	0.107692	0.102102	0.0900591	0.0715919	0.0876685	0.0868473	0.0905082	0.0743846	0.0930999	0.0967943	0.0817277	0.0962638	0.0957144	0.116542	0.107224	0.145496	0.16392	0.169157	0.164114
0.0864469	0.0709958	0.0727258	0.0834893	0.104718	0.0772051	0.0950534	0.0853084	0.071116	0.0734283	0.0864704	0.107665	0.102497	0.0903563	0.0718212	0.0877407	0.0868223	0.0904457	0.0744632	0.0929173	0.0967306	0.081779	0.0962909	0.0958105	0.116665	0.107317	0.145521	0.163974	0.169239	0.164168
0.0841339	0.07068	0.0720876	0.0849587	0.107318	0.0790185	0.0949783	0.0860831	0.0710986	0.073	0.0867556	0.107788	0.102641	0.0906905	0.071956	0.0878113	0.0868085	0.0903615	0.0745387	0.092736	0.0966714	0.0818319	0.0963138	0.0959112	0.116789	0.107409	0.145545	0.164029	0.169322	0.164222
0.0808439	0.0700684	0.0709402	0.0851115	0.10794	0.0805219	0.0942133	0.087386	0.0711132	0.0725575	0.0867315	0.107909	0.102658	0.0911667	0.0720143	0.0878778	0.0868044	0.0902343	0.0746109	0.0925492	0.096616	0.0818862	0.0963325	0.096016	0.116913	0.1075	0.145567	0.164085	0.169406	0.164276
0.0821415	0.0743579	0.0708081	0.0848805	0.107534	0.0814669	0.0952816	0.0893706	0.0711404	0.071863	0.0862329	0.107985	0.102587	0.0919711	0.072104	0.0879393	0.0868085	0.0900292	0.0746797	0.0923465	0.0965637	0.0819416	0.0963472	0.0961248	0.117039	0.107591	0.145588	0.164142	0.169491	0.16433
0.0832227	0.0728921	0.0721825	0.0840157	0.107471	0.0825372	0.095431	0.0921509	0.070605	0.0710091	0.0862108	0.107979	0.102415	0.0931337	0.0723084	0.0879958	0.0868195	0.0897329	0.074745	0.0921189	0.0965136	0.081998	0.0963582	0.0962373	0.117166	0.107681	0.145607	0.1642	0.169577	0.164384
0.0841695	0.0720507	0.0720449	0.0840471	0.108867	0.0836899	0.0935762	0.0944593	0.0706033	0.0702373	0.0863765	0.107803	0.102157	0.0936944	0.0726016	0.088048	0.086836	0.089421	0.0748069	0.0918657	0.096465	0.0820552	0.0963658	0.0963533	0.117293	0.107771	0.145626	0.164259	0.169664	0.164438
0.0902648	0.0710729	0.0721059	0.0849478	0.108957	0.0849409	0.092759	0.0947337	0.0705769	0.0695458	0.0865962	0.107244	0.102078	0.0939437	0.0729397	0.0880969	0.0868567	0.0891843	0.0748654	0.0915967	0.0964173	0.0821131	0.0963702	0.0964728	0.117422	0.107861	0.145642	0.164319	0.169753	0.164492
0.0923376	0.0698632	0.0715847	0.0861423	0.107468	0.0856043	0.0928109	0.0955466	0.0705886	0.0688461	0.0868249	0.10659	0.102276	0.0942061	0.0733016	0.0881433	0.0868795	0.0890264	0.0749205	0.091325	0.0963702	0.0821713	0.0963717	0.0965957	0.117553	0.10795	0.145657	0.16438	0.169843	0.164546
0.0916172	0.0694636	0.0708673	0.0869753	0.108543	0.0858058	0.0930912	0.0958252	0.0709086	0.0680634	0.0870394	0.106185	0.102577	0.0944863	0.0736797	0.0881882	0.0869018	0.0888986	0.0749723	0.0910598	0.0963235	0.0822297	0.0963705	0.0967218	0.117684	0.108039	0.14567	0.164441	0.169934	0.1646
0.0922922	0.0689675	0.0696362	0.0875781	0.110281	0.0858785	0.0935223	0.096477	0.0718329	0.0671698	0.0872469	0.105891	0.102911	0.0947634	0.0740707	0.088232	0.086921	0.0886926	0.0750199	0.0908055	0.096277	0.0822883	0.0963666	0.0968513	0.117817	0.108128	0.145682	0.164504	0.170027	0.164654
0.0928638	0.0693283	0.0717562	0.0904874	0.110987	0.0858252	0.0947284	0.0971619	0.0723283	0.0667218	0.0875277	0.105652	0.103466	0.0963147	0.0744728	0.0882752	0.0869351	0.0882501	0.0750607	0.0905629	0.0962308	0.0823468	0.0963596	0.0969842	0.117951	0.108217	0.145691	0.164567	0.170122	0.164708
0.0907356	0.0705119	0.0715869	0.0923637	0.112117	0.0852716	0.0949537	0.0974205	0.0712954	0.0656532	0.0880312	0.10543	0.104271	0.0966087	0.0748843	0.088318	0.0869436	0.0877848	0.0750873	0.0903312	0.0961848	0.0824052	0.096349	0.0971206	0.118086	0.108305	0.145699	0.164631	0.170218	0.164762
0.0903187	0.0713918	0.0713943	0.0925374	0.11359	0.0857831	0.0948852	0.0975372	0.0712066	0.0660511	0.0885507	0.105208	0.104471	0.0968616	0.0753037	0.0883602	0.086948	0.0874845	0.0750852	0.0901095	0.0961391	0.0824633	0.0963339	0.0972606	0.118223	0.108394	0.145704	0.164695	0.170316	0.164816
0.0893545	0.0700717	0.0716099	0.0925763	0.116626	0.0850517	0.0954438	0.0975833	0.07105	0.0666819	0.0888137	0.105221	0.104565	0.0970102	0.0757296	0.0884016	0.0869521	0.0872686	0.0750343	0.0898964	0.0960936	0.082521	0.0963125	0.0974044	0.118362	0.108482	0.145708	0.16476	0.170416	0.16487
0.0923179	0.0728445	0.0720893	0.0919624	0.117457	0.0841251	0.0954465	0.0975234	0.0709143	0.0675178	0.0888869	0.105705	0.104585	0.0969793	0.0761607	0.0884419	0.0869623	0.0870766	0.0749269	0.0896909	0.0960482	0.0825784	0.0962821	0.0975521	0.118502	0.10857	0.145709	0.164826	0.170518	0.164924
0.0932816	0.0751993	0.0719736	0.09221	0.117837	0.0833727	0.094472	0.0973462	0.0713978	0.0684246	0.0887479	0.105664	0.104538	0.0968593	0.0765961	0.0884808	0.0869887	0.0868838	0.074782	0.089492	0.0960025	0.0826352	0.0962389	0.0977039	0.118644	0.108658	0.145708	0.164891	0.170621	0.164978
0.0940485	0.0787777	0.0735043	0.0928399	0.11918	0.0838556	0.0929789	0.0970454	0.0719213	0.0692996	0.0884114	0.105422	0.104429	0.0967607	0.0770349	0.0885179	0.0870473	0.0866814	0.0746293	0.089299	0.0959565	0.0826914	0.0961784	0.09786	0.118787	0.108747	0.145705	0.164958	0.170725	0.165032
0.0956401	0.0824036	0.0750328	0.0926733	0.119127	0.0835476	0.09408	0.096607	0.0722757	0.0704243	0.0881463	0.105111	0.104255	0.0976381	0.0774762	0.088553	0.08716	0.0864672	0.0744868	0.0891114	0.0959095	0.0827471	0.0961049	0.0980206	0.118932	0.108835	0.145701	0.165024	0.170831	0.165086
0.0988011	0.0842866	0.0776688	0.0921933	0.117782	0.0834176	0.0942175	0.0960685	0.0723703	0.0718474	0.0879289	0.104758	0.104013	0.0978717	0.077919	0.0885859	0.0873278	0.0862418	0.0743594	0.0889285	0.0958612	0.082802	0.0960762	0.098186	0.119079	0.108923	0.145694	0.165091	0.170936	0.16514
0.099013	0.0861896	0.0786521	0.0889699	0.115688	0.0843354	0.0948565	0.096193	0.0723786	0.0742359	0.0891037	0.104322	0.10369	0.0980672	0.0783613	0.0886167	0.0874454	0.0860071	0.0742458	0.08875	0.0958109	0.0828563	0.0962338	0.0983561	0.119227	0.109011	0.145686	0.165157	0.171042	0.165194
0.0997557	0.0875161	0.0784662	0.0876494	0.113034	0.0843502	0.095136	0.0962078	0.0729468	0.0757626	0.0886696	0.103808	0.103272	0.0975709	0.0788018	0.0886453	0.0873893	0.0857653	0.0741435	0.0885755	0.0957581	0.0829098	0.0965038	0.0985313	0.119377	0.109099	0.145676	0.165224	0.171148	0.165248
0.0974129	0.0867482	0.0810211	0.0877584	0.109568	0.0839394	0.0941918	0.0966744	0.0739293	0.0770894	0.0881569	0.103843	0.102748	0.09701	0.079242	0.088672	0.0870095	0.0855187	0.0740502	0.0884047	0.0957021	0.0829626	0.0966944	0.0987115	0.119528	0.109187	0.145665	0.165291	0.171254	0.165301
0.0932858	0.087065	0.0807663	0.0870958	0.105686	0.0838253	0.0935609	0.0968413	0.0748071	0.0779683	0.0877785	0.103679	0.102135	0.0969012	0.079692	0.0886968	0.0865821	0.0852691	0.0739647	0.0882374	0.0956421	0.0830146	0.0967918	0.0988967	0.119681	0.109275	0.145654	0.165357	0.171358	0.165355
0.0912699	0.0879391	0.0808381	0.0866826	0.103056	0.083031	0.0933166	0.0966735	0.0756248	0.0790936	0.0877703	0.103544	0.101495	0.0969322	0.0801713	0.0887203	0.0868724	0.0850176	0.0738867	0.0880733	0.0955777	0.0830658	0.096823	0.0990871	0.119835	0.109363	0.145643	0.165423	0.171462	0.165409
0.0895841	0.0891337	0.082067	0.0865911	0.100295	0.0819801	0.0923341	0.0959957	0.0771223	0.0804131	0.0877985	0.103426	0.100881	0.0972172	0.080695	0.0887425	0.087043	0.0847649	0.0738163	0.0879121	0.0955084	0.0831161	0.0968002	0.0992824	0.11999	0.109452	0.145632	0.165489	0.171563	0.165463
0.0866963	0.0902619	0.082949	0.0877162	0.0984271	0.0824642	0.0920625	0.0947618	0.077735	0.0827474	0.0877371	0.10324	0.100287	0.0973143	0.0812559	0.088764	0.0872002	0.084511	0.0737546	0.0877537	0.0954338	0.0831657	0.0967268	0.0994824	0.120145	0.10954	0.145623	0.165555	0.171663	0.165517
0.0846582	0.0914158	0.084237	0.0873486	0.0963723	0.0829039	0.0922453	0.0949567	0.0778669	0.0836112	0.0877539	0.102821	0.0996833	0.096995	0.0818311	0.0887853	0.0873995	0.0842557	0.0737028	0.0875978	0.0953537	0.0832144	0.0966117	0.0996869	0.120302	0.109628	0.145615	0.165621	0.171762	0.165571
0.0814234	0.0930905	0.086724	0.0859795	0.0943297	0.0818213	0.0928905	0.0939614	0.0777548	0.0828816	0.0878685	0.101743	0.0990388	0.0973797	0.0824007	0.0888068	0.0875825	0.0839983	0.0736625	0.0874442	0.0952682	0.0832624	0.0964892	0.0998955	0.120459	0.109717	0.145611	0.165686	0.171858	0.165624
0.0813209	0.0965306	0.0889009	0.0852403	0.0927492	0.0806083	0.0937824	0.0930309	0.07744	0.0827562	0.0880396	0.100693	0.0983467	0.0969213	0.0829538	0.0888293	0.087461	0.083738	0.0736352	0.0872927	0.0951774	0.0833096	0.096411	0.100108	0.120617	0.109805	0.14561	0.16575	0.171952	0.165678
0.0820811	0.0962213	0.0923668	0.0830531	0.0909879	0.0804207	0.0930842	0.0926618	0.0780523	0.0828277	0.0882248	0.0995897	0.097681	0.0967394	0.0834855	0.0888534	0.0873046	0.0834736	0.0736218	0.087143	0.0950818	0.0833562	0.0963984	0.100324	0.120774	0.109894	0.145614	0.165815	0.172044	0.165732
0.0829858	0.0971632	0.0931304	0.0823709	0.0907903	0.0803103	0.0934242	0.0923146	0.0782356	0.0832536	0.0883655	0.098628	0.0971537	0.0966961	0.0839928	0.0888798	0.0872432	0.0832042	0.0736225	0.086995	0.094982	0.0834023	0.0964333	0.100542	0.120932	0.109982	0.145623	0.165879	0.172134	0.165786
0.0866112	0.100021	0.0933948	0.0820756	0.0909489	0.0796902	0.0935226	0.091517	0.07795	0.0838074	0.0883285	0.0978829	0.096763	0.0966843	0.0844713	0.0889093	0.0872319	0.0829282	0.0736367	0.0868483	0.0948785	0.0834481	0.0964904	0.100764	0.121089	0.110071	0.145637	0.165942	0.172222	0.165839
0.0901951	0.0996991	0.0931453	0.0824736	0.0901651	0.0790651	0.0942893	0.0907738	0.0774927	0.0843706	0.0880925	0.0974844	0.0964468	0.0966574	0.0849113	0.0889427	0.0872433	0.0826443	0.0736627	0.0867028	0.0947721	0.0834938	0.0965548	0.100987	0.121246	0.11016	0.145658	0.166005	0.172307	0.165893
0.0947858	0.100662	0.0950703	0.0824874	0.0888114	0.0798863	0.0942405	0.0903461	0.0765837	0.0846718	0.0879943	0.0974713	0.0961633	0.0965996	0.0852837	0.0889811	0.0872638	0.0823503	0.0736983	0.0865582	0.0946635	0.0835399	0.0966198	0.101212	0.121402	0.110248	0.145685	0.166068	0.172392	0.165947
0.0980952	0.101384	0.0937554	0.0820023	0.0872257	0.0798319	0.0936779	0.0903495	0.0751601	0.0844859	0.0881298	0.0973307	0.0958936	0.0965093	0.0854923	0.0890256	0.0872857	0.0820439	0.0737411	0.0864144	0.0945534	0.0835868	0.096683	0.101438	0.121558	0.110337	0.145719	0.16613	0.172474	0.166
0.103597	0.0999374	0.0924149	0.0806073	0.0868643	0.0801413	0.0928155	0.0904608	0.0738138	0.0841372	0.088664	0.0972451	0.0956299	0.0963915	0.0854416	0.0890778	0.0873037	0.0817214	0.073789	0.0862711	0.0944427	0.0836353	0.0967439	0.101666	0.121712	0.110425	0.14576	0.166192	0.172555	0.166054
0.110688	0.0993037	0.0932413	0.0810169	0.0858776	0.0801045	0.0929521	0.0903527	0.0727826	0.0841431	0.0896318	0.0973676	0.0953695	0.0962553	0.0855342	0.0891393	0.0873134	0.0813782	0.0738399	0.0861282	0.0943317	0.0836868	0.0968027	0.101895	0.121866	0.110514	0.145807	0.166253	0.172634	0.166108
0.111578	0.0955804	0.0950468	0.0795509	0.0844335	0.0793796	0.0917366	0.0902524	0.0723794	0.0846996	0.0901136	0.097361	0.0951123	0.0961119	0.0858567	0.0892128	0.0873108	0.0810086	0.0738923	0.0859855	0.0942211	0.0837432	0.0968596	0.102124	0.122018	0.110603	0.145861	0.166315	0.172712	0.166161
0.1127	0.0925406	0.0940007	0.0793722	0.0824635	0.0788592	0.0894452	0.0907174	0.071799	0.0852081	0.0906951	0.0972259	0.0948606	0.0959727	0.0861705	0.0893008	0.0872916	0.0806073	0.0739453	0.0858429	0.0941111	0.0838076	0.0969151	0.102355	0.12217	0.110691	0.14592	0.166375	0.172789	0.166215
0.111819	0.0905331	0.0930902	0.0798193	0.0806706	0.0792029	0.0889912	0.0917105	0.0711941	0.0847545	0.0912461	0.0969689	0.094623	0.0958478	0.0863655	0.0894065	0.0872513	0.0801734	0.0739982	0.0857002	0.0940021	0.0838854	0.0969695	0.102586	0.12232	0.11078	0.145985	0.166436	0.172864	0.166268
0.110829	0.0900762	0.0923162	0.0797236	0.07858	0.0811293	0.0884294	0.0918475	0.0706714	0.0854533	0.0917049	0.0966033	0.0944453	0.095744	0.0864567	0.0895321	0.0871857	0.0797162	0.0740507	0.0855574	0.0938943	0.0839865	0.0970231	0.102818	0.122469	0.110869	0.146054	0.166496	0.172939	0.166322
0.109546	0.091373	0.0914498	0.0790554	0.0777148	0.0827012	0.0886102	0.0908573	0.0703552	0.0861995	0.0920191	0.0961786	0.0941862	0.0956656	0.0864797	0.0896768	0.087091	0.0792555	0.0741026	0.0854144	0.0937875	0.0841287	0.0970762	0.103051	0.122616	0.110957	0.146128	0.166555	0.173012	0.166375
0.109298	0.0935193	0.0920622	0.0785051	0.0799338	0.0835542	0.0883442	0.0901696	0.0703651	0.0867036	0.092612	0.0957395	0.0938	0.0956149	0.0864575	0.0898316	0.0869657	0.0788133	0.0741542	0.0852711	0.0936817	0.0843382	0.097129	0.103285	0.122763	0.111045	0.146206	0.166615	0.173085	0.166429
0.111107	0.0965115	0.0925012	0.0767478	0.0805768	0.084606	0.0876575	0.0898453	0.0687692	0.0871657	0.0936762	0.0953094	0.09361	0.0955929	0.0864065	0.0899655	0.0868121	0.0784036	0.0742056	0.0851276	0.0935767	0.0846085	0.0971817	0.103519	0.122908	0.111134	0.146286	0.166674	0.173157	0.166482
0.112143	0.0984602	0.0920397	0.077155	0.0817578	0.0853544	0.0862642	0.0897746	0.0681353	0.0873629	0.0950921	0.0948912	0.0934624	0.0956011	0.08634	0.0899809	0.0866387	0.0780311	0.0742571	0.0849838	0.0934723	0.0847979	0.0972345	0.103753	0.123052	0.111222	0.14637	0.166733	0.173228	0.166536
0.109914	0.100657	0.0924464	0.0763137	0.0854029	0.0854884	0.0868267	0.0899102	0.0673944	0.0872911	0.0962311	0.0944666	0.0933499	0.0956413	0.0862687	0.089699	0.0864603	0.077695	0.0743092	0.0848396	0.0933683	0.0848294	0.0972875	0.103988	0.123195	0.11131	0.146455	0.166792	0.173299	0.166589
0.108877	0.102444	0.0882821	0.074919	0.0874722	0.0864534	0.0870068	0.0904534	0.0671354	0.0871332	0.0972268	0.0940068	0.0933066	0.095716	0.0862003	0.089566	0.0862948	0.0773931	0.0743621	0.0846952	0.0932641	0.0848039	0.0973408	0.104222	0.123336	0.111398	0.146542	0.16685	0.173369	0.166642
0.107287	0.101934	0.0858124	0.0734683	0.0886885	0.0867573	0.0876317	0.0901796	0.0660385	0.0869517	0.0982419	0.0935075	0.0933817	0.0958268	0.0861405	0.0897642	0.0861573	0.0771234	0.0744163	0.0845506	0.0931597	0.0847765	0.0973945	0.104455	0.123476	0.111486	0.14663	0.166909	0.173439	0.166696
0.104869	0.101286	0.085234	0.0742158	0.0920404	0.0871035	0.0872375	0.089932	0.0650127	0.0866528	0.0992293	0.093006	0.0935889	0.0959722	0.086094	0.0899986	0.0860559	0.0768843	0.0744722	0.0844058	0.0930545	0.0847568	0.0974488	0.104688	0.123615	0.111574	0.146719	0.166967	0.173508	0.166749
0.103603	0.101741	0.0843404	0.0725794	0.093122	0.0879823	0.085556	0.0898307	0.0639183	0.0860342	0.10011	0.0925703	0.0938996	0.0961441	0.0860651	0.0900793	0.0859938	0.0766749	0.0745308	0.0842608	0.0929483	0.0847443	0.0975036	0.10492	0.123753	0.111661	0.146809	0.167025	0.173577	0.166802
0.101909	0.104102	0.084619	0.0727313	0.0930736	0.0890994	0.0855105	0.089642	0.0626703	0.0868091	0.100899	0.0923326	0.0942706	0.0963287	0.0860585	0.0899789	0.085975	0.0764941	0.0745959	0.0841157	0.0928408	0.0847368	0.0975592	0.105149	0.12389	0.111749	0.1469	0.167083	0.173646	0.166855
0.0993763	0.105697	0.0851986	0.0744474	0.0921844	0.0901384	0.0853319	0.0894007	0.0613682	0.0875933	0.101684	0.0922325	0.094654	0.096512	0.0860799	0.0898833	0.086009	0.0763406	0.0746929	0.0839706	0.0927318	0.0847329	0.0976155	0.105376	0.124026	0.111836	0.14699	0.16714	0.173714	0.166909
0.0963419	0.104607	0.0856557	0.0749955	0.0916211	0.0908557	0.0846824	0.0889524	0.0602354	0.0882583	0.102627	0.0915627	0.094988	0.0966877	0.0861359	0.0898255	0.0861046	0.0762124	0.0750859	0.0838254	0.0926209	0.0847316	0.0976726	0.105601	0.12416	0.111923	0.147081	0.167198	0.173782	0.166962
0.0938082	0.102074	0.0861714	0.0766747	0.0902975	0.0911364	0.0835321	0.0882163	0.0590943	0.0889743	0.103104	0.0907558	0.095191	0.0968613	0.086233	0.0897941	0.0862482	0.0761054	0.0760028	0.0836803	0.092508	0.084732	0.0977305	0.105822	0.124294	0.112009	0.147172	0.167255	0.17385	0.167015
0.0913743	0.100985	0.0857191	0.0771373	0.0880733	0.090736	0.0832647	0.0876916	0.0567118	0.0897288	0.103172	0.0901581	0.0952464	0.0970473	0.0863742	0.0897803	0.0863936	0.0760132	0.0762904	0.0835352	0.092393	0.0847337	0.0977893	0.106041	0.124426	0.112096	0.147262	0.167313	0.173918	0.167068
0.0922849	0.0992545	0.0859136	0.0764838	0.0868816	0.09025	0.0830828	0.0857171	0.055522	0.0904621	0.103224	0.0896903	0.0952959	0.0972548	0.0865539	0.0897789	0.0864983	0.0759284	0.0764347	0.0833902	0.0922756	0.0847366	0.0978489	0.106256	0.124558	0.112182	0.147352	0.16737	0.173985	0.167121
0.0922444	0.0982647	0.086671	0.0754766	0.0862391	0.0898559	0.0824573	0.084343	0.0544378	0.0910903	0.10315	0.0896156	0.0953589	0.097459	0.0867552	0.0897872	0.0865511	0.0758447	0.0767072	0.0832453	0.0921558	0.0847404	0.0979094	0.106467	0.124688	0.112268	0.147442	0.167427	0.174053	0.167174
0.0915166	0.0969694	0.0869221	0.074802	0.0849065	0.0895102	0.0814062	0.0833348	0.0535678	0.0915622	0.103622	0.0895225	0.0954642	0.0976094	0.0869565	0.0898036	0.086561	0.0757589	0.078019	0.0831004	0.0920335	0.0847452	0.0979707	0.106675	0.124818	0.112354	0.147532	0.167484	0.17412	0.167227
0.0908927	0.0985198	0.0846092	0.0749928	0.082705	0.0915798	0.0804569	0.0827799	0.0527573	0.0918956	0.103882	0.0890117	0.0956255	0.0976962	0.0871424	0.0898272	0.08654	0.0756716	0.0780757	0.0829556	0.0919087	0.084751	0.0980327	0.106879	0.124946	0.112439	0.147621	0.167541	0.174187	0.16728
0.0923049	0.100606	0.083664	0.0765108	0.0828958	0.0934213	0.0818925	0.0829269	0.0519382	0.0920766	0.102728	0.0884954	0.0958582	0.097755	0.0873073	0.0898577	0.0864979	0.0755853	0.0781398	0.0828107	0.0917813	0.0847579	0.0980952	0.10708	0.125074	0.112525	0.147709	0.167598	0.174254	0.167333
0.0959076	0.103081	0.083055	0.0793126	0.0810781	0.0946729	0.0822733	0.0834536	0.0511093	0.0919783	0.102761	0.0881077	0.0959147	0.0978199	0.0874536	0.0898949	0.0864415	0.0755027	0.0782018	0.0826658	0.0916513	0.0847662	0.0981582	0.107277	0.1252	0.11261	0.147797	0.167656	0.174321	0.167386
0.0991497	0.10341	0.0825945	0.0812131	0.0796421	0.0953833	0.0829198	0.0838459	0.0504554	0.0917024	0.102599	0.0878777	0.0980047	0.0979068	0.087592	0.089939	0.0863758	0.0754264	0.0782591	0.0825207	0.0915189	0.0847761	0.0982214	0.107472	0.125326	0.112694	0.147885	0.167713	0.174387	0.167438
0.100251	0.106928	0.0822894	0.0818599	0.0794293	0.0960009	0.0835057	0.0842051	0.0503745	0.0914625	0.102532	0.0877623	0.0985241	0.0980162	0.0877543	0.08999	0.086304	0.075358	0.0783107	0.0823754	0.091384	0.0847879	0.0982846	0.107663	0.12545	0.112779	0.147972	0.16777	0.174454	0.167491
0.101374	0.109766	0.0811687	0.0812703	0.0797888	0.0957567	0.0831987	0.0844756	0.0505821	0.0911951	0.102472	0.0877047	0.0983433	0.0981396	0.0880425	0.0900483	0.0862287	0.0752988	0.078356	0.0822298	0.0912468	0.0848018	0.0983474	0.107851	0.125574	0.112863	0.148058	0.167827	0.174521	0.167544
0.103808	0.110237	0.0823736	0.0809937	0.080108	0.093162	0.0817742	0.0847041	0.0498404	0.0909454	0.102386	0.0876782	0.0984915	0.0982654	0.0886127	0.0901139	0.0861515	0.0752499	0.0783946	0.0820838	0.0911073	0.0848183	0.0984096	0.108037	0.125697	0.112947	0.148144	0.167884	0.174587	0.167596
0.104376	0.10929	0.0837683	0.0804255	0.0801679	0.0925343	0.0802963	0.0850544	0.0491734	0.0910158	0.102282	0.0876794	0.0987573	0.0983833	0.0889689	0.0901869	0.0860732	0.0752123	0.0784263	0.0819372	0.0909656	0.0848375	0.0984707	0.108221	0.125818	0.113031	0.14823	0.167941	0.174654	0.167649
0.107296	0.106029	0.0855315	0.0794885	0.0810725	0.0937223	0.0793075	0.084757	0.0482947	0.0916175	0.102139	0.0877158	0.0990295	0.0984875	0.0890655	0.0902672	0.0859944	0.075187	0.0784508	0.08179	0.090822	0.0848598	0.0985304	0.108402	0.125939	0.113114	0.148315	0.167998	0.17472	0.167702
0.111657	0.104428	0.0876238	0.0773883	0.0808028	0.0940204	0.0782683	0.0841503	0.0472099	0.0919722	0.10191	0.0878027	0.0992619	0.098578	0.0891492	0.0903544	0.0859151	0.0751747	0.0784682	0.081642	0.0906765	0.0848854	0.0985884	0.10858	0.126059	0.113197	0.148399	0.168055	0.174787	0.167754
0.11627	0.102725	0.087334	0.0776288	0.0808999	0.0938575	0.0767506	0.0837587	0.0462992	0.0918893	0.101534	0.0879336	0.0994597	0.0986587	0.0892502	0.0904477	0.0858351	0.0751765	0.0784782	0.0814932	0.0905292	0.0849146	0.0986444	0.108757	0.126178	0.11328	0.148483	0.168112	0.174853	0.167807
0.119258	0.102635	0.0875089	0.0788218	0.0816902	0.0934133	0.0766233	0.0838924	0.0454293	0.091394	0.101002	0.0879567	0.0996543	0.0987343	0.0893041	0.0905457	0.0857536	0.0751926	0.078481	0.0813433	0.0903803	0.0849475	0.0986981	0.108932	0.126296	0.113363	0.148566	0.168169	0.174919	0.167859
0.117564	0.104569	0.0908501	0.0786473	0.0822912	0.0932559	0.0770032	0.0839206	0.0444463	0.0906054	0.100381	0.0879749	0.0998666	0.0988078	0.0889949	0.0906464	0.0856701	0.0752233	0.0784763	0.0811924	0.09023	0.0849841	0.0987494	0.109105	0.126412	0.113446	0.148648	0.168226	0.174986	0.167911
0.114342	0.105956	0.0920301	0.0782178	0.0822196	0.0932969	0.0778582	0.0839163	0.043411	0.0899365	0.099716	0.0881446	0.1001	0.09888	0.0886348	0.0907471	0.0855837	0.075268	0.0784644	0.0810402	0.0900783	0.0850246	0.0987982	0.109277	0.126528	0.113528	0.14873	0.168283	0.175052	0.167963
0.10891	0.106888	0.0925714	0.0787682	0.0821665	0.0935522	0.0779221	0.0839401	0.0425907	0.0892683	0.0990168	0.0884202	0.100354	0.0989509	0.0886047	0.0908439	0.0854935	0.0753257	0.0784451	0.0808868	0.0899253	0.0850691	0.0988447	0.109447	0.126643	0.11361	0.148811	0.16834	0.175118	0.168016
0.103657	0.107169	0.0935538	0.078603	0.0824498	0.094116	0.0780621	0.0840325	0.0421288	0.0885131	0.0983146	0.0888529	0.100632	0.0990204	0.0886909	0.0909317	0.0853988	0.0753948	0.0784187	0.080732	0.0897712	0.0851177	0.098889	0.109616	0.126757	0.113692	0.148892	0.168397	0.175184	0.168068
0.102235	0.10472	0.093927	0.0779714	0.0822302	0.0944268	0.0779232	0.0840825	0.0417376	0.0876212	0.0976635	0.0894438	0.100936	0.099089	0.0888117	0.0910034	0.085299	0.0754727	0.0783855	0.0805759	0.0896159	0.0851705	0.0989312	0.109784	0.126869	0.113774	0.148972	0.168454	0.17525	0.16812
0.0999697	0.101882	0.0955058	0.0761345	0.0826978	0.0946178	0.0791822	0.0847607	0.0412953	0.0865523	0.0970817	0.0900995	0.101258	0.0991588	0.0889403	0.0910497	0.0851935	0.0755551	0.0783458	0.0804183	0.0894596	0.0852278	0.0989719	0.109951	0.126981	0.113856	0.149051	0.168512	0.175316	0.168172
0.0975346	0.0983621	0.095274	0.0748451	0.0810819	0.094579	0.079679	0.0850817	0.0411635	0.0856734	0.0965403	0.0907345	0.101584	0.0992329	0.0890643	0.0910579	0.0850823	0.0756353	0.0783003	0.0802595	0.089302	0.0852901	0.0990114	0.110117	0.127091	0.113937	0.14913	0.168569	0.175382	0.168224
0.0957672	0.0953171	0.0956155	0.0746948	0.0788109	0.0941298	0.0802595	0.0844449	0.0414222	0.085034	0.0960082	0.0912342	0.101891	0.0993159	0.0891785	0.0910135	0.0849655	0.0757026	0.0782498	0.0800994	0.0891431	0.0853579	0.0990501	0.110281	0.127201	0.114019	0.149208	0.168626	0.175448	0.168276
0.0940344	0.0945131	0.0939504	0.0749222	0.0791697	0.0934948	0.0806898	0.0839185	0.0419053	0.084373	0.0954791	0.0915199	0.102163	0.0994124	0.0892855	0.0909079	0.0848437	0.0757435	0.0781952	0.0799385	0.0889825	0.0854322	0.0990886	0.110445	0.127309	0.114101	0.149286	0.168683	0.175513	0.168327
0.0926299	0.0936624	0.0921797	0.0736952	0.0793587	0.0930499	0.0811636	0.0832066	0.0423266	0.0836336	0.0949701	0.0917732	0.102384	0.0995251	0.0894029	0.0907625	0.0847179	0.0757488	0.0781377	0.0797771	0.0888195	0.0855143	0.0991275	0.110608	0.127416	0.114182	0.149363	0.168741	0.175579	0.168379
0.0913279	0.0933872	0.0908191	0.0734422	0.0799046	0.0930118	0.0820837	0.0834516	0.0423719	0.0828309	0.0945141	0.0920863	0.102545	0.0996519	0.0895652	0.0906366	0.0845899	0.0757225	0.0780786	0.079616	0.0886533	0.0856056	0.0991675	0.110771	0.127521	0.114263	0.149439	0.168798	0.175645	0.168431
0.0888126	0.0935303	0.0890752	0.0730703	0.0804989	0.0927218	0.0834808	0.083769	0.0430053	0.0821262	0.0941437	0.0924607	0.102638	0.0997839	0.0897946	0.0905777	0.0844618	0.0756809	0.0780193	0.0794563	0.0884822	0.0857084	0.0992092	0.110933	0.127626	0.114345	0.149514	0.168856	0.17571	0.168482
0.0848786	0.0929915	0.0872723	0.0720982	0.0802563	0.0923796	0.0848776	0.082988	0.0436415	0.0814686	0.0938582	0.0929177	0.102659	0.0999086	0.0900646	0.0905853	0.0843365	0.0756399	0.0779609	0.0792995	0.0883035	0.0858246	0.0992536	0.111094	0.127729	0.114426	0.149589	0.168913	0.175776	0.168534
0.083724	0.0911457	0.0865358	0.0728681	0.0801031	0.0907142	0.0862845	0.0833747	0.0445468	0.0805688	0.093609	0.094356	0.10261	0.100016	0.0903277	0.0906342	0.0842172	0.0756076	0.0779049	0.0791476	0.0881127	0.0859563	0.0993018	0.111255	0.127831	0.114507	0.149663	0.168971	0.175841	0.168585
0.0843896	0.0886708	0.0874938	0.0734198	0.0796292	0.0898186	0.0879297	0.0839176	0.0457266	0.0795775	0.0933629	0.094654	0.102502	0.100105	0.0905642	0.0906977	0.0841075	0.0755859	0.077852	0.0790031	0.0879023	0.086104	0.0993548	0.111415	0.127931	0.114589	0.149736	0.169028	0.175906	0.168637
0.0815003	0.0885801	0.0876133	0.07414	0.0788236	0.0902885	0.0888401	0.0845035	0.0471031	0.0788846	0.0931096	0.0949697	0.102352	0.100175	0.0908004	0.09075	0.0840105	0.0755734	0.0778031	0.0788688	0.0876623	0.0862656	0.0994144	0.111575	0.12803	0.11467	0.149808	0.169086	0.175971	0.168688
0.0795754	0.0880446	0.0868566	0.0730035	0.0790228	0.092082	0.0909642	0.0847513	0.0484476	0.0781966	0.0928267	0.0952965	0.102182	0.100226	0.0911281	0.0907601	0.0839282	0.0755683	0.0777583	0.0787473	0.0873993	0.0864346	0.0994821	0.111735	0.128127	0.114751	0.14988	0.169143	0.176036	0.168739
0.0766737	0.0851729	0.088393	0.074152	0.0798089	0.0925466	0.0927345	0.0846891	0.0496058	0.0773906	0.0924303	0.09564	0.102013	0.100256	0.0915792	0.0906577	0.0838605	0.0755689	0.077717	0.0786411	0.0872315	0.0866013	0.0995602	0.111894	0.128223	0.114833	0.149951	0.169201	0.176102	0.16879
0.0747131	0.0842767	0.0901509	0.0755982	0.0806235	0.0926472	0.0938509	0.0842162	0.0505347	0.0764604	0.0918691	0.0959435	0.101867	0.10027	0.0919329	0.0915529	0.0838046	0.0755739	0.0776781	0.0785516	0.0873019	0.0867559	0.0996507	0.112054	0.128317	0.114915	0.150022	0.169259	0.176166	0.168841
0.0746482	0.0849009	0.0909329	0.0759699	0.0810164	0.0930716	0.0946073	0.0831825	0.0516829	0.0755437	0.0913735	0.095982	0.101761	0.100322	0.0920578	0.0915889	0.0837557	0.0755825	0.0776398	0.0784796	0.087405	0.0868928	0.099755	0.112213	0.12841	0.114996	0.150091	0.169316	0.176231	0.168892
0.0722103	0.082429	0.0875992	0.0778596	0.0809719	0.0913929	0.0951543	0.0818778	0.053224	0.0748002	0.090772	0.0958299	0.101709	0.100536	0.0919317	0.0914817	0.0837087	0.0755941	0.0775996	0.0784247	0.0874276	0.0870119	0.0998728	0.112372	0.128501	0.115078	0.150161	0.169374	0.176296	0.168943
0.0725028	0.0810193	0.0871022	0.0790464	0.0801836	0.0906443	0.0955745	0.0820455	0.0542157	0.07419	0.0902443	0.0956272	0.101716	0.100839	0.0917782	0.0913734	0.0836613	0.075608	0.0775549	0.0783856	0.087393	0.0871162	0.100001	0.112531	0.12859	0.11516	0.150229	0.169432	0.176361	0.168994
0.0728906	0.0798804	0.0865635	0.0796441	0.0805134	0.0891949	0.0957095	0.0814779	0.054004	0.0733356	0.0899405	0.0952488	0.101753	0.101067	0.0918809	0.0913048	0.0836179	0.0756239	0.0775026	0.0783606	0.087327	0.0872101	0.10013	0.11269	0.128677	0.115242	0.150297	0.169489	0.176425	0.169044
0.0734131	0.08111	0.0855664	0.0792039	0.0806364	0.089154	0.0959487	0.080303	0.0551943	0.072554	0.0892426	0.094677	0.101716	0.101225	0.0920961	0.0913067	0.0835923	0.0756411	0.0774392	0.0783474	0.0872437	0.0872971	0.100249	0.112849	0.128762	0.115325	0.150364	0.169547	0.17649	0.169095
0.0721235	0.0816528	0.0843692	0.0783839	0.0801203	0.0885915	0.0968393	0.0794883	0.0568071	0.0720445	0.0891787	0.0944149	0.101539	0.101361	0.0923322	0.0913795	0.0836015	0.0756593	0.0773591	0.0783434	0.0871504	0.0873797	0.100349	0.113008	0.128846	0.115407	0.150431	0.169605	0.176554	0.169145
0.0669364	0.0845067	0.0826229	0.0778624	0.0785857	0.088778	0.0982983	0.0784795	0.0586754	0.071599	0.0891915	0.0943689	0.101321	0.101503	0.0925763	0.0915017	0.0836438	0.075678	0.0772502	0.078346	0.0870512	0.0874596	0.100425	0.113167	0.128927	0.11549	0.150497	0.169663	0.176618	0.169196
0.0676636	0.0830878	0.0838276	0.0781306	0.0772609	0.0885707	0.0998187	0.0772319	0.0595767	0.0709904	0.089125	0.0943996	0.101162	0.101665	0.0928305	0.0916509	0.0836882	0.0756968	0.07708	0.0783526	0.0869486	0.0875379	0.100479	0.113327	0.129007	0.115573	0.150563	0.16972	0.176682	0.169246
0.0654485	0.0803976	0.0844649	0.0791314	0.0770637	0.0879946	0.100894	0.0762739	0.0602516	0.0706064	0.0890124	0.0945028	0.101095	0.101851	0.0930991	0.0918105	0.0836946	0.0757154	0.0767965	0.0783606	0.0868439	0.0876149	0.100517	0.113486	0.129084	0.115656	0.150628	0.169778	0.176746	0.169296
0.0642725	0.0782443	0.0855227	0.0794102	0.0784966	0.0873752	0.101698	0.0753894	0.0606673	0.070715	0.0888881	0.0946183	0.101121	0.102056	0.093386	0.091968	0.0836349	0.0757336	0.076982	0.0783675	0.0867382	0.087691	0.100545	0.113646	0.12916	0.11574	0.150693	0.169836	0.17681	0.169346
0.0625931	0.0769927	0.0863519	0.0794212	0.0780553	0.0870878	0.101976	0.074208	0.0606265	0.0709944	0.0887743	0.0945707	0.101242	0.102281	0.0936926	0.0921113	0.0835007	0.0757513	0.077291	0.078371	0.0866321	0.0877663	0.100566	0.113807	0.129234	0.115824	0.150758	0.169894	0.176874	0.169396
0.061216	0.0771526	0.0888027	0.0801186	0.0791053	0.0848375	0.102242	0.0733385	0.0602482	0.0715991	0.0886535	0.0941311	0.101471	0.102535	0.0940142	0.0922235	0.0833252	0.0757684	0.0773805	0.078369	0.086526	0.0878407	0.100583	0.113967	0.129305	0.115908	0.150822	0.169951	0.176938	0.169446
0.0629093	0.0769135	0.0897737	0.0812318	0.0781626	0.0845224	0.102951	0.0725317	0.0589963	0.0724678	0.0884955	0.093136	0.101658	0.10285	0.0943338	0.0922758	0.0831852	0.0757851	0.0773994	0.0783601	0.0864203	0.0879142	0.100599	0.114129	0.129376	0.115992	0.150886	0.170009	0.177001	0.169496
0.0665419	0.078594	0.0885942	0.0825816	0.077556	0.083308	0.10329	0.0719413	0.0583204	0.0728161	0.0883013	0.0933642	0.101088	0.103222	0.0946207	0.0922259	0.0831205	0.0758011	0.0773924	0.0783433	0.0863154	0.0879869	0.100615	0.11429	0.129444	0.116077	0.15095	0.170067	0.177065	0.169545
0.0693414	0.0797865	0.0888882	0.0848928	0.0776974	0.0820071	0.103226	0.0724396	0.0580996	0.0731075	0.0881301	0.0928903	0.100659	0.103512	0.0948529	0.0920721	0.0831031	0.0758164	0.0773742	0.0783189	0.0862115	0.0880588	0.100631	0.114452	0.129512	0.116162	0.151013	0.170124	0.177128	0.169595
0.0707983	0.0824607	0.089072	0.0858493	0.0776126	0.0806459	0.102481	0.0718187	0.0580603	0.0735646	0.0880292	0.0927201	0.100514	0.103617	0.0950671	0.0919374	0.0830945	0.0758301	0.0773511	0.078289	0.0861087	0.0881298	0.100647	0.114615	0.129578	0.116247	0.151076	0.170182	0.177191	0.169644
0.0720453	0.0826037	0.0888276	0.0876902	0.0772102	0.0800633	0.101854	0.072031	0.0580853	0.0737342	0.0878925	0.0926526	0.100467	0.103587	0.0953362	0.0919172	0.0830693	0.0758406	0.077326	0.078259	0.0860074	0.0882002	0.100665	0.114778	0.129644	0.116333	0.151139	0.170239	0.177255	0.169694
0.0747975	0.082744	0.0875384	0.0878908	0.0766941	0.079563	0.100851	0.0724475	0.0581796	0.0733715	0.0876667	0.0926528	0.100457	0.103475	0.0956485	0.0919795	0.0830124	0.0758449	0.0773005	0.0782384	0.0859079	0.0882699	0.100684	0.114941	0.12971	0.116419	0.151202	0.170297	0.177318	0.169743
0.0776294	0.0830626	0.0835397	0.0876129	0.0766618	0.0791033	0.101442	0.0728756	0.0581374	0.0729558	0.0874174	0.0927436	0.100467	0.103331	0.0959574	0.0920755	0.0829231	0.0758381	0.0772752	0.0782397	0.0858102	0.0883391	0.100703	0.115105	0.129775	0.116506	0.151265	0.170354	0.177381	0.169792
0.0805677	0.0860303	0.0806563	0.086177	0.0761055	0.0797863	0.103982	0.0729816	0.058879	0.0729181	0.0871575	0.0929854	0.10049	0.103281	0.0962582	0.0921748	0.0828221	0.0758126	0.0772499	0.0782736	0.0857147	0.0884079	0.100725	0.115268	0.129841	0.116592	0.151328	0.170411	0.177443	0.169841
0.0846127	0.0840466	0.0779242	0.0866934	0.0754263	0.0797169	0.106062	0.0730905	0.0592813	0.0730026	0.0868055	0.0932727	0.100522	0.1034	0.0965632	0.0922335	0.0827407	0.0757584	0.0772239	0.0783407	0.0856216	0.0884765	0.100747	0.115432	0.129907	0.11668	0.15139	0.170468	0.177506	0.16989
0.08612	0.0805523	0.0764621	0.0873682	0.0745952	0.0801771	0.109052	0.0733133	0.0594971	0.0728276	0.0864502	0.0934832	0.100547	0.103551	0.0968821	0.0920731	0.082696	0.0756659	0.0771954	0.078429	0.0855313	0.088545	0.100771	0.115596	0.129975	0.116767	0.151453	0.170525	0.177569	0.169939
0.0890147	0.0810837	0.0754286	0.0884125	0.0718086	0.0806365	0.111226	0.0736693	0.0593271	0.0723917	0.086507	0.0937263	0.100492	0.10367	0.0972203	0.0918517	0.0826857	0.0755349	0.0771615	0.0785212	0.0854438	0.0886136	0.100795	0.115759	0.130044	0.116855	0.151516	0.170582	0.177631	0.169988
0.0912198	0.080501	0.0729334	0.0896693	0.0716293	0.0812341	0.111949	0.0740843	0.0598949	0.0723151	0.0866717	0.094032	0.0999043	0.103767	0.0975799	0.0921593	0.0826974	0.0753898	0.0771174	0.078604	0.0853595	0.0886825	0.100821	0.115921	0.130114	0.116944	0.151578	0.170639	0.177694	0.170036
0.0947508	0.0824287	0.0712071	0.0898176	0.0714002	0.0823878	0.112597	0.0744353	0.0604658	0.0717779	0.0866457	0.0944191	0.0997467	0.103865	0.0979593	0.0929469	0.0827169	0.0752751	0.0770555	0.0786705	0.0852786	0.0887518	0.100849	0.116081	0.130186	0.117033	0.151641	0.170696	0.177756	0.170085
0.0943466	0.0836162	0.0714562	0.0899699	0.0719374	0.0832394	0.113094	0.0747149	0.060722	0.0714511	0.0865001	0.0948749	0.0999898	0.103979	0.0983501	0.0939838	0.082726	0.0752221	0.076964	0.0787187	0.0852014	0.0888216	0.100877	0.116239	0.13026	0.117122	0.151704	0.170752	0.177819	0.170133
0.0960927	0.0856766	0.0726014	0.0894119	0.0769343	0.0833405	0.113296	0.0749424	0.0608723	0.071394	0.0862704	0.0952498	0.100229	0.104116	0.0987395	0.0942829	0.0826889	0.075227	0.0768262	0.0787485	0.0851279	0.0888922	0.100906	0.116393	0.130336	0.117212	0.151768	0.170809	0.177881	0.170181
0.0947486	0.0863108	0.0720592	0.0909737	0.0784038	0.0830156	0.113617	0.0750181	0.0610161	0.0714834	0.086022	0.0954823	0.100476	0.10428	0.0991229	0.0944738	0.0825154	0.0752631	0.0766271	0.0787605	0.0850584	0.0889637	0.100937	0.116544	0.130414	0.117302	0.151831	0.170865	0.177943	0.17023
0.0915654	0.0849824	0.0721015	0.0908983	0.0804557	0.0837929	0.113152	0.074668	0.0611303	0.0717641	0.0859072	0.0956563	0.1007	0.104469	0.0995161	0.0946083	0.0821388	0.0753052	0.0763747	0.0787544	0.084993	0.0890363	0.100968	0.116691	0.130494	0.117392	0.151895	0.170921	0.178005	0.170278
0.0874652	0.0870584	0.0750377	0.0911146	0.0833868	0.0842334	0.112191	0.0755796	0.0613245	0.0722635	0.0860331	0.0958294	0.100829	0.104683	0.0999076	0.0946996	0.0818263	0.075342	0.0761155	0.0787298	0.0849316	0.0891102	0.101001	0.116832	0.130575	0.117483	0.151959	0.170976	0.178067	0.170326
0.0831428	0.0882086	0.0753108	0.0922427	0.0855826	0.0854057	0.112854	0.0763537	0.0618033	0.0726227	0.0860162	0.0960051	0.100878	0.104921	0.100182	0.0947494	0.0817032	0.0753731	0.0758971	0.0786858	0.0848743	0.0891856	0.101034	0.116968	0.130658	0.117574	0.152024	0.171032	0.178129	0.170373
0.0789662	0.0881995	0.0746461	0.0911657	0.0864817	0.0863317	0.113579	0.0767518	0.0624535	0.0727333	0.085825	0.0961664	0.100906	0.105189	0.100338	0.0947498	0.0816811	0.0754019	0.0757219	0.0786222	0.0848211	0.0892626	0.101068	0.117099	0.130742	0.117666	0.152089	0.171087	0.17819	0.170421
0.0785761	0.0879635	0.073096	0.0887727	0.0872113	0.087411	0.113975	0.077038	0.063075	0.0727426	0.085579	0.0950103	0.10087	0.105525	0.100513	0.0946838	0.0817026	0.0754313	0.0754863	0.0785398	0.0847716	0.0893414	0.101104	0.117225	0.130828	0.117758	0.152154	0.171142	0.178252	0.170469
0.0773531	0.0898066	0.0720828	0.0884112	0.087979	0.0873164	0.113621	0.0783976	0.0635763	0.0728164	0.0853362	0.0948174	0.100614	0.106177	0.100705	0.0945417	0.0817458	0.0754631	0.0743634	0.0784409	0.0847259	0.0894223	0.10114	0.117348	0.130914	0.11785	0.15222	0.171196	0.178314	0.170517
0.0779223	0.089631	0.0726297	0.0882828	0.0883207	0.088188	0.11339	0.0785482	0.0639749	0.072993	0.0851024	0.0943096	0.100363	0.106756	0.100872	0.0943542	0.0818034	0.0754975	0.0743993	0.0783292	0.0846835	0.0895055	0.101177	0.117466	0.131002	0.117943	0.152286	0.171251	0.178375	0.170564
0.0779516	0.0899134	0.0744087	0.0899685	0.0879368	0.0889829	0.112947	0.0775509	0.0645548	0.0731476	0.0848487	0.0940536	0.100424	0.106812	0.101016	0.094185	0.0818755	0.0755337	0.0743606	0.0782091	0.0846443	0.0895912	0.101215	0.117583	0.13109	0.118036	0.152353	0.171305	0.178437	0.170612
0.0776844	0.0888881	0.0766722	0.0904421	0.0864694	0.0907916	0.112051	0.0780812	0.0647818	0.0732042	0.0845691	0.0941199	0.100582	0.106917	0.101178	0.0940785	0.0819674	0.0755703	0.0743083	0.0780846	0.0846079	0.0896794	0.101253	0.117698	0.131179	0.118129	0.15242	0.171358	0.178498	0.170659
0.0778724	0.0882192	0.0801824	0.0904152	0.0848403	0.0903838	0.111331	0.0793856	0.0650966	0.0730368	0.0843445	0.0943542	0.100763	0.107027	0.101374	0.0940585	0.0820888	0.0756056	0.0742496	0.0779593	0.084574	0.0897706	0.101292	0.117812	0.131268	0.118222	0.152488	0.171411	0.17856	0.170706
0.0802544	0.0908709	0.0827632	0.0901262	0.0861297	0.0904084	0.110857	0.0801026	0.0662437	0.0728734	0.0841793	0.0950966	0.100964	0.107127	0.101589	0.0941753	0.0822507	0.0756377	0.0741862	0.0778359	0.0845421	0.0898647	0.101332	0.117926	0.131358	0.118316	0.152556	0.171464	0.178621	0.170754
0.0797564	0.0919281	0.0849975	0.0917826	0.0865772	0.0899765	0.110461	0.079799	0.0675921	0.0728329	0.0840141	0.0961108	0.101191	0.107223	0.10181	0.0943213	0.0824555	0.0756645	0.0741186	0.0777159	0.0845121	0.0899621	0.101373	0.11804	0.131448	0.118409	0.152625	0.171517	0.178682	0.170801
0.080507	0.0929149	0.0862091	0.0935658	0.0853263	0.0903085	0.110146	0.0809216	0.0687918	0.0728864	0.0837568	0.0963304	0.101437	0.107329	0.102024	0.09403	0.082688	0.0756844	0.0740473	0.0776003	0.0844836	0.0900627	0.101415	0.118154	0.131537	0.118503	0.152695	0.171569	0.178744	0.170848
0.0817443	0.0952307	0.0874718	0.0957496	0.0831211	0.0910969	0.109808	0.0815817	0.070524	0.07298	0.0831569	0.0964765	0.10168	0.10746	0.102196	0.0938319	0.082922	0.0756959	0.0739725	0.0774897	0.0844563	0.0901668	0.101457	0.118269	0.131627	0.118597	0.152765	0.17162	0.178805	0.170895
0.0815684	0.0970613	0.0892023	0.0967092	0.0830382	0.0918262	0.108605	0.0819736	0.0722759	0.0730684	0.0821439	0.0966823	0.101913	0.107622	0.102202	0.0937337	0.0831363	0.0756981	0.0738945	0.0773842	0.0844299	0.0902743	0.101499	0.118384	0.131717	0.11869	0.152836	0.171671	0.178866	0.170942
0.0809826	0.0984826	0.0894919	0.0981051	0.0817854	0.0926845	0.107055	0.0815433	0.0740565	0.0731224	0.0816031	0.0969758	0.102157	0.10782	0.102049	0.0936838	0.0833218	0.0756903	0.0738136	0.0772838	0.0844042	0.0903853	0.101543	0.1185	0.131807	0.118784	0.152908	0.171721	0.178927	0.170989
0.0806755	0.101025	0.0888654	0.0979873	0.0802256	0.0929237	0.10622	0.0817882	0.0759098	0.0731383	0.0813023	0.097292	0.102451	0.108077	0.101974	0.0936639	0.0834793	0.0756725	0.0737301	0.0771883	0.084379	0.0904996	0.101587	0.118616	0.131896	0.118878	0.15298	0.171771	0.178988	0.171036
0.0792596	0.101832	0.0863792	0.0943468	0.0787228	0.0934589	0.104709	0.082185	0.0776633	0.0731763	0.0813379	0.0975472	0.102823	0.108498	0.102001	0.0936689	0.0836133	0.0756454	0.073644	0.0770977	0.0843542	0.0906172	0.101632	0.118733	0.131986	0.118971	0.153053	0.17182	0.179049	0.171084
0.0774539	0.102741	0.0840044	0.091837	0.0780895	0.094286	0.103528	0.082662	0.0793272	0.0734504	0.0814276	0.0977006	0.103263	0.109289	0.102069	0.0937001	0.0837294	0.0756097	0.0735556	0.0770117	0.0843296	0.0907378	0.101677	0.11885	0.132075	0.119065	0.153126	0.171869	0.17911	0.171131
0.0766984	0.102619	0.0850874	0.0890353	0.0775976	0.0955032	0.103039	0.0833799	0.0809163	0.0741403	0.0814772	0.097788	0.103737	0.109959	0.102105	0.0937635	0.0838319	0.0755667	0.0734653	0.0769302	0.0843051	0.0908611	0.101723	0.118967	0.132163	0.119158	0.1532	0.171917	0.179171	0.171178
0.0771898	0.102094	0.0866465	0.0862867	0.0763011	0.0966576	0.102318	0.0840369	0.082005	0.074129	0.0814638	0.0979388	0.1042	0.110348	0.102047	0.0938711	0.0839244	0.0755181	0.0733731	0.076853	0.0842807	0.0909868	0.10177	0.119084	0.132252	0.119251	0.153274	0.171964	0.179232	0.171225
0.0782276	0.103568	0.089018	0.0848137	0.0753194	0.0978663	0.103111	0.0844911	0.0818237	0.0745741	0.0813393	0.0981596	0.104619	0.110627	0.101924	0.0940429	0.0840092	0.0754653	0.0732793	0.0767801	0.0842562	0.0911145	0.101817	0.119202	0.13234	0.119344	0.153349	0.17201	0.179293	0.171272
0.079213	0.102884	0.0884906	0.0841181	0.0755296	0.0991038	0.102456	0.0848031	0.0825332	0.075232	0.0810992	0.0983436	0.104967	0.110845	0.101814	0.094303	0.084088	0.07541	0.0731841	0.0767114	0.0842318	0.0912438	0.101866	0.11932	0.132427	0.119436	0.153424	0.172056	0.179354	0.171319
0.0777178	0.102028	0.0873089	0.0834825	0.0767153	0.099368	0.102143	0.0852253	0.0829302	0.0759281	0.0807944	0.0984781	0.105235	0.111016	0.101738	0.094658	0.084162	0.0753535	0.0730879	0.0766468	0.0842073	0.0913742	0.101915	0.119438	0.132514	0.119529	0.153499	0.172101	0.179415	0.171367
0.0785421	0.100942	0.0869491	0.0829464	0.0764915	0.100938	0.101182	0.0857951	0.0835714	0.0769544	0.0798886	0.0985924	0.105435	0.111145	0.101662	0.0951081	0.084232	0.0752971	0.0729909	0.0765864	0.0841829	0.0915053	0.101965	0.119557	0.132601	0.119622	0.153574	0.172145	0.179476	0.171414
0.0792395	0.101736	0.0896764	0.0823364	0.0751315	0.101441	0.098633	0.0863184	0.0838553	0.0777352	0.0798159	0.0986823	0.105608	0.111238	0.101464	0.0959034	0.0842985	0.0752419	0.0728936	0.0765302	0.0841583	0.0916366	0.102015	0.119676	0.132687	0.119714	0.15365	0.172189	0.179537	0.171462
0.0814519	0.103868	0.0918947	0.0806588	0.0745111	0.102901	0.0990186	0.0867456	0.0837539	0.0780987	0.0799048	0.0986935	0.105901	0.111295	0.100884	0.0966144	0.084362	0.0751888	0.0727965	0.0764783	0.0841339	0.0917676	0.102067	0.119796	0.132773	0.119807	0.153726	0.172232	0.179597	0.17151
0.0833884	0.108481	0.0921416	0.0801206	0.073953	0.102934	0.0978848	0.0863682	0.083776	0.0783028	0.0800149	0.0986033	0.106863	0.111319	0.100608	0.0967863	0.084423	0.0751385	0.0726999	0.0764308	0.0841094	0.0918981	0.102119	0.119917	0.132858	0.119899	0.153802	0.172274	0.179658	0.171558
0.0855061	0.110904	0.0922033	0.0794666	0.0741966	0.102768	0.0964757	0.0862622	0.0837473	0.0783705	0.0799245	0.0984592	0.106965	0.111305	0.100646	0.0969678	0.0844817	0.0750916	0.0726043	0.0763879	0.0840851	0.0920276	0.102173	0.120039	0.132943	0.119992	0.153877	0.172315	0.179719	0.171606
0.0867918	0.114163	0.0930485	0.0820532	0.0738444	0.103007	0.094847	0.0865045	0.0837821	0.0779008	0.0790853	0.0983289	0.106536	0.11124	0.100726	0.0971804	0.0845385	0.0750486	0.0725103	0.0763498	0.0840609	0.0921559	0.102227	0.120163	0.133028	0.120085	0.153953	0.172355	0.17978	0.171654
0.0872933	0.116621	0.094713	0.08514	0.0740308	0.10189	0.0937533	0.0864587	0.0839738	0.0774226	0.0785729	0.09826	0.106174	0.111096	0.100808	0.0974275	0.0845937	0.0750102	0.0724177	0.076317	0.084037	0.0922827	0.102283	0.120287	0.133111	0.120179	0.154028	0.172395	0.179841	0.171703
0.0856577	0.118152	0.0984068	0.0881935	0.0749619	0.100689	0.0931473	0.08615	0.0842797	0.0771673	0.0780798	0.098249	0.106293	0.110896	0.100891	0.0977114	0.0846473	0.0749766	0.0723262	0.0762896	0.0840133	0.0924079	0.10234	0.120414	0.133195	0.120272	0.154102	0.172434	0.179902	0.171752
0.0880513	0.12083	0.101621	0.0902851	0.0754446	0.0986498	0.0927221	0.0850621	0.0846922	0.0771099	0.077492	0.0982346	0.106676	0.110852	0.100988	0.0980355	0.0846996	0.0749484	0.072234	0.0762681	0.0839899	0.0925313	0.102398	0.120543	0.133277	0.120367	0.154176	0.172473	0.179963	0.171801
0.0926611	0.12218	0.103556	0.0915263	0.0752222	0.0975813	0.0922489	0.084312	0.0841396	0.0770038	0.0768144	0.0981493	0.107081	0.110995	0.101115	0.0984086	0.0847505	0.0749261	0.072138	0.0762531	0.083967	0.092653	0.102458	0.120673	0.13336	0.120462	0.15425	0.172511	0.180024	0.171851
0.0957362	0.12145	0.102414	0.0924776	0.0755807	0.0976201	0.0913269	0.0836202	0.0837685	0.0767787	0.0761231	0.0979666	0.107365	0.111136	0.101286	0.0988457	0.0847997	0.0749103	0.0720327	0.0762452	0.0839446	0.0927728	0.102518	0.120806	0.133441	0.120557	0.154323	0.172548	0.180085	0.1719
0.102238	0.119024	0.101806	0.0922725	0.0766784	0.0975678	0.0904961	0.0827452	0.0850426	0.0765218	0.0756058	0.0976908	0.107554	0.111217	0.101508	0.0993299	0.0848469	0.0749014	0.0719101	0.076245	0.0839227	0.0928908	0.102581	0.120941	0.133523	0.120654	0.154395	0.172585	0.180146	0.171951
0.106179	0.118009	0.103363	0.0911069	0.0773766	0.0966333	0.0897565	0.0816167	0.0861889	0.0762627	0.0752912	0.0973353	0.107763	0.111232	0.10178	0.099614	0.0848913	0.0749002	0.0717632	0.0762533	0.0839014	0.0930071	0.102645	0.121078	0.133603	0.12075	0.154466	0.172623	0.180207	0.172002
0.109924	0.117218	0.105248	0.0914182	0.0790061	0.0952832	0.0892725	0.0809393	0.0870225	0.0760291	0.0750249	0.0969136	0.1081	0.111182	0.102094	0.0994467	0.0849321	0.0749075	0.0715907	0.0762708	0.0838809	0.0931219	0.102711	0.121218	0.133683	0.120848	0.154537	0.17266	0.180268	0.172053
0.111989	0.116537	0.106036	0.0915448	0.080175	0.0936162	0.0888102	0.0808589	0.087486	0.0759688	0.0750281	0.0964343	0.108485	0.111065	0.102448	0.0991613	0.084968	0.0749243	0.071401	0.0762983	0.083861	0.0932351	0.102778	0.121361	0.133763	0.120946	0.154607	0.172697	0.180329	0.172105
0.112345	0.115001	0.105345	0.0904915	0.0810102	0.0917901	0.0881579	0.0809411	0.0876366	0.0761568	0.074965	0.0958962	0.108841	0.110887	0.102873	0.0990206	0.0849983	0.0749518	0.0712062	0.0763362	0.083842	0.0933471	0.102848	0.121506	0.133842	0.121045	0.154676	0.172735	0.180391	0.172157
0.113384	0.113257	0.104137	0.0885703	0.0807812	0.0903645	0.0877089	0.0807295	0.0878993	0.0779742	0.0743581	0.0953476	0.109178	0.110663	0.103656	0.0990177	0.0850233	0.0749917	0.0710133	0.0763846	0.0838238	0.0934579	0.102919	0.121653	0.13392	0.121144	0.154744	0.172773	0.180452	0.17221
0.11429	0.111153	0.104342	0.0854321	0.0800603	0.090975	0.0881124	0.0806941	0.087931	0.0783164	0.0752403	0.0950847	0.109543	0.110422	0.104793	0.0991089	0.0850465	0.0750464	0.0708216	0.0764431	0.0838065	0.0935677	0.102993	0.121803	0.133998	0.121243	0.154811	0.172812	0.180513	0.172264
0.115213	0.112105	0.105274	0.0845768	0.0799662	0.0919039	0.0885036	0.0807833	0.0878247	0.0786339	0.0753951	0.0950682	0.109965	0.110015	0.105135	0.0992626	0.0850772	0.0751189	0.0706261	0.0765102	0.0837902	0.0936768	0.103068	0.121955	0.134075	0.121343	0.154877	0.172851	0.180575	0.172318
0.117821	0.111153	0.107091	0.0839459	0.0807997	0.0922418	0.0887363	0.0813452	0.0879961	0.0788692	0.0748965	0.0950924	0.110448	0.109159	0.105496	0.0994562	0.0851304	0.075213	0.0704214	0.0765833	0.083775	0.0937852	0.103146	0.122109	0.134151	0.121442	0.154942	0.172892	0.180636	0.172373
0.118322	0.108274	0.107438	0.0851448	0.081125	0.091845	0.0886527	0.0820505	0.0875024	0.0787071	0.0741759	0.0951644	0.11099	0.108447	0.105874	0.0996705	0.0852215	0.0753313	0.0702057	0.0766588	0.0837607	0.0938932	0.103226	0.122265	0.134227	0.121541	0.155007	0.172934	0.180697	0.172429
0.116107	0.106745	0.107788	0.0884047	0.0826432	0.0913927	0.0875538	0.0824501	0.0873704	0.0779242	0.0733451	0.0950964	0.111616	0.107903	0.106254	0.0998902	0.0853554	0.0754731	0.0699836	0.0767331	0.0837476	0.094001	0.103308	0.122422	0.134303	0.121639	0.15507	0.172978	0.180759	0.172485
0.113137	0.104276	0.108144	0.0911046	0.084614	0.0905989	0.0872698	0.0827966	0.0883659	0.0772524	0.0725189	0.0944017	0.112377	0.107682	0.10663	0.100104	0.0855237	0.0756313	0.0697653	0.0768033	0.0837355	0.0941087	0.103393	0.12258	0.134377	0.121736	0.155133	0.173023	0.18082	0.172543
0.110067	0.102663	0.107515	0.0931809	0.0856182	0.0900052	0.0868045	0.0833663	0.0884883	0.0767552	0.0715379	0.0935953	0.11325	0.107566	0.106999	0.100308	0.0857122	0.0757928	0.0695626	0.0768684	0.0837247	0.0942164	0.10348	0.122738	0.134451	0.121832	0.155195	0.17307	0.180882	0.172601
0.109087	0.101874	0.105783	0.0946511	0.0860259	0.0893493	0.0863714	0.0839346	0.0884643	0.0764649	0.0698212	0.0936445	0.114046	0.107473	0.107369	0.100501	0.085909	0.0759399	0.069384	0.0769292	0.083715	0.0943243	0.103569	0.122894	0.134525	0.121925	0.155256	0.173118	0.180944	0.172661
0.106939	0.100717	0.104976	0.0968429	0.0863756	0.0887352	0.0866467	0.0839304	0.0883986	0.0762185	0.0683082	0.0938994	0.114842	0.107515	0.107746	0.100689	0.0861065	0.0760509	0.0692338	0.0769876	0.0837066	0.0944325	0.10366	0.123047	0.134597	0.122015	0.155317	0.173168	0.181005	0.172721
0.10276	0.0995762	0.105122	0.0992074	0.0870257	0.0877608	0.0881302	0.0840054	0.0882153	0.0759434	0.066978	0.0944395	0.115618	0.107696	0.108133	0.100879	0.0863009	0.0760947	0.0691135	0.0770458	0.0836995	0.0945412	0.103754	0.123188	0.134669	0.122102	0.155376	0.173221	0.181067	0.172782
0.100752	0.0970805	0.10464	0.100731	0.0875706	0.0871191	0.0884788	0.0840584	0.0879409	0.0756058	0.0659342	0.0947638	0.116085	0.107971	0.108529	0.101089	0.0864905	0.0760322	0.0690265	0.0771048	0.0836937	0.0946504	0.10385	0.123303	0.13474	0.122183	0.155435	0.173275	0.181129	0.172844
0.100883	0.0937318	0.104903	0.101122	0.0891581	0.0868699	0.0876911	0.0838184	0.0880873	0.0751882	0.065007	0.0947064	0.116244	0.1083	0.10893	0.101362	0.0866744	0.075869	0.068984	0.0771647	0.0836893	0.0947602	0.103947	0.123329	0.134811	0.122259	0.155494	0.173331	0.181191	0.172907
0.098942	0.0897096	0.105865	0.103285	0.0889212	0.0871762	0.0873163	0.0826602	0.0884247	0.0747348	0.0640743	0.0945375	0.116284	0.108635	0.109333	0.101772	0.0868524	0.0756996	0.0690241	0.077224	0.0836863	0.0948708	0.104046	0.122967	0.134881	0.122329	0.155551	0.173389	0.181253	0.172971
0.0968116	0.0891463	0.104685	0.103342	0.0884106	0.0875169	0.0871192	0.0820012	0.0885679	0.074318	0.0631113	0.0943478	0.116294	0.108918	0.109735	0.102299	0.0870245	0.0755949	0.069286	0.0772808	0.0836848	0.0949821	0.104148	0.122935	0.13495	0.122391	0.155609	0.173449	0.181315	0.173035
0.0954948	0.0918011	0.102088	0.102812	0.086744	0.0874809	0.0868433	0.081834	0.0902378	0.0739076	0.0622502	0.0941564	0.116316	0.109139	0.110136	0.102734	0.0871914	0.0755507	0.0698472	0.0773332	0.0836847	0.0950943	0.10425	0.123238	0.135018	0.122447	0.155665	0.173511	0.181377	0.173101
0.0915556	0.0933795	0.100566	0.101439	0.0842694	0.0874422	0.0875961	0.0819025	0.0904647	0.0734285	0.0615215	0.0939682	0.116407	0.109378	0.110537	0.103024	0.0873541	0.0755446	0.0699773	0.0773802	0.0836863	0.0952074	0.104355	0.123476	0.135086	0.122498	0.155721	0.173574	0.181439	0.173167
0.0902999	0.0949497	0.0980182	0.0994761	0.0816567	0.0875508	0.0883252	0.0819451	0.0906391	0.0728409	0.0606476	0.0937862	0.116674	0.109682	0.110936	0.103229	0.0875145	0.0755611	0.0699408	0.0774217	0.0836895	0.0953214	0.104461	0.123687	0.135153	0.122549	0.155777	0.173639	0.181501	0.173234
0.0864259	0.0946513	0.0964021	0.0978813	0.0795795	0.0880519	0.0885826	0.0816557	0.0901071	0.0721495	0.0607076	0.0936133	0.117227	0.110044	0.111333	0.103393	0.0876748	0.0755923	0.0699082	0.0774588	0.0836943	0.0954364	0.104568	0.123885	0.135219	0.122608	0.155832	0.173706	0.181563	0.173301
0.0856094	0.0933152	0.0948456	0.0963285	0.07851	0.0884501	0.0866773	0.0816789	0.0889747	0.0714293	0.0606601	0.0934509	0.117759	0.110445	0.111729	0.103533	0.0878373	0.075633	0.0698926	0.0774928	0.0837009	0.0955524	0.104677	0.124077	0.135284	0.122681	0.155887	0.173775	0.181626	0.173369
0.0863991	0.0918841	0.0926954	0.0954564	0.0781901	0.0884482	0.0866948	0.083194	0.0881474	0.0708103	0.0606115	0.0932942	0.118057	0.110868	0.112121	0.103619	0.0880032	0.0756776	0.0698928	0.0775253	0.0837092	0.0956694	0.104787	0.124265	0.135349	0.122774	0.155941	0.173845	0.181688	0.173437
0.087159	0.0910836	0.0907959	0.0954699	0.078225	0.0880978	0.0869282	0.0838345	0.0878698	0.0703144	0.0607577	0.0931278	0.118256	0.111309	0.112507	0.103558	0.0881725	0.0757167	0.0699069	0.0775577	0.0837191	0.0957875	0.104898	0.124451	0.135412	0.122887	0.155995	0.173916	0.18175	0.173505
0.0870753	0.0903672	0.088699	0.0917711	0.0775651	0.0871193	0.087762	0.0846144	0.0877101	0.0698645	0.0608753	0.0929297	0.118418	0.111778	0.112887	0.103434	0.0883441	0.0757366	0.069934	0.077591	0.0837305	0.0959066	0.105011	0.124634	0.135475	0.123017	0.156048	0.173989	0.181813	0.173573
0.0896228	0.0909734	0.0868534	0.0902215	0.0762539	0.0872958	0.0895957	0.0853566	0.0873712	0.0694134	0.0605268	0.0926857	0.118565	0.112216	0.113256	0.103408	0.0885167	0.0757239	0.0699737	0.0776256	0.0837429	0.0960269	0.105125	0.124817	0.135537	0.123159	0.156102	0.174063	0.181876	0.173641
0.0889288	0.0911513	0.0848458	0.0865333	0.0750475	0.087834	0.0909929	0.0858317	0.0869342	0.0689577	0.0606235	0.0923965	0.118715	0.112283	0.113612	0.10316	0.0886901	0.0756722	0.0700266	0.0776618	0.0837559	0.0961482	0.105241	0.124998	0.135598	0.123309	0.156154	0.174139	0.181938	0.173709
0.0924718	0.0918463	0.0805179	0.0830504	0.075463	0.0885335	0.0916831	0.0861441	0.0864068	0.0685284	0.0608791	0.0920699	0.118867	0.112352	0.113948	0.102958	0.0888655	0.0755841	0.070094	0.0776991	0.0837682	0.0962706	0.105358	0.125178	0.135658	0.123463	0.156207	0.174215	0.182001	0.173776
0.0954464	0.0904818	0.0782029	0.082016	0.0758357	0.0894822	0.0919277	0.0860768	0.0856237	0.068183	0.0610903	0.0917128	0.118992	0.112595	0.114255	0.102951	0.0890453	0.0754697	0.0701782	0.0777367	0.0837784	0.096394	0.105476	0.125358	0.135716	0.123618	0.156259	0.174293	0.182064	0.173843
0.0954266	0.0897077	0.0765419	0.0814661	0.0770539	0.0891302	0.0917211	0.0862131	0.0843194	0.0678936	0.0612067	0.091329	0.119064	0.112924	0.114525	0.103013	0.0892325	0.0753436	0.0702825	0.0777734	0.0837842	0.0965186	0.105596	0.125536	0.135774	0.123773	0.156311	0.174371	0.182127	0.173908
0.0931305	0.090809	0.0751854	0.0819929	0.0765092	0.088544	0.0921164	0.08687	0.0818933	0.067489	0.061215	0.0909214	0.11908	0.113298	0.11475	0.103089	0.0894299	0.0752234	0.0704113	0.0778077	0.0837832	0.0966443	0.105717	0.125714	0.13583	0.123927	0.156363	0.174451	0.18219	0.173973
0.0917246	0.0909544	0.0748437	0.0827128	0.0751382	0.0889668	0.0928098	0.0864785	0.0814664	0.0669324	0.0611367	0.0904929	0.119058	0.1137	0.11493	0.103159	0.0896406	0.0751263	0.0705699	0.0778382	0.083773	0.096771	0.105839	0.125892	0.135885	0.12408	0.156415	0.174531	0.182253	0.174038
0.0925618	0.0871449	0.0752522	0.0826978	0.0728569	0.0906737	0.0927925	0.0856616	0.0810772	0.0662038	0.061021	0.0900488	0.119014	0.11412	0.115069	0.103214	0.089867	0.0750654	0.0707637	0.0778632	0.0837524	0.0968987	0.105961	0.126069	0.135938	0.124233	0.156466	0.174612	0.182316	0.174101
0.0906633	0.0829162	0.0741312	0.0834764	0.072854	0.0921765	0.0928899	0.0845476	0.0806613	0.065389	0.0609074	0.0895975	0.118958	0.114549	0.115177	0.103252	0.090112	0.0750458	0.0709975	0.0778814	0.083722	0.0970275	0.106084	0.126246	0.135988	0.124384	0.156518	0.174694	0.182379	0.174162
0.0925236	0.07918	0.0734606	0.0835052	0.0733717	0.0950462	0.0921086	0.0837219	0.0802059	0.064662	0.0607085	0.0891512	0.118895	0.114969	0.115263	0.103276	0.0903783	0.075065	0.0712726	0.0778919	0.0836843	0.0971573	0.106206	0.126422	0.136037	0.124533	0.156569	0.174776	0.182442	0.174223
0.0913904	0.076002	0.0739416	0.0834391	0.0732823	0.0969249	0.0926384	0.0836606	0.0798057	0.0637374	0.0600577	0.0887228	0.118822	0.115354	0.115339	0.103286	0.0906689	0.0751149	0.0715836	0.0778936	0.0836426	0.0972881	0.106327	0.126598	0.136082	0.124682	0.15662	0.174859	0.182505	0.174283
0.0903241	0.0746568	0.0738466	0.0843575	0.0742122	0.098106	0.0946661	0.0841991	0.0800402	0.0625535	0.0593638	0.088321	0.118736	0.115691	0.115413	0.103285	0.0909875	0.0751858	0.0719119	0.0778855	0.0836002	0.0974198	0.106446	0.126773	0.136124	0.124831	0.15667	0.174943	0.182569	0.174341
0.0909394	0.0720695	0.0740896	0.0841357	0.0758246	0.0989049	0.0956584	0.0843673	0.0809627	0.0619327	0.0586922	0.0879445	0.118633	0.115998	0.115494	0.103274	0.0913388	0.0752702	0.0722192	0.0778656	0.0835597	0.0975524	0.106562	0.126949	0.136163	0.124978	0.156721	0.175027	0.182632	0.174398
0.0917737	0.0703089	0.0757192	0.0830098	0.0779628	0.0994659	0.0964334	0.0845433	0.0807597	0.0613942	0.0582354	0.087585	0.118511	0.11629	0.115577	0.103255	0.0917289	0.0753645	0.0724552	0.0778297	0.0835225	0.0976859	0.106678	0.127124	0.136196	0.125125	0.156772	0.175111	0.182695	0.174454
0.0910335	0.0697198	0.0757456	0.0826488	0.0788615	0.0998873	0.0971487	0.0847919	0.080371	0.0610719	0.0579603	0.087235	0.118367	0.116569	0.115622	0.103227	0.0921671	0.0754688	0.0725846	0.0777683	0.0834894	0.0978202	0.106795	0.127299	0.136225	0.125271	0.156822	0.175196	0.182759	0.174509
0.0949164	0.0734336	0.0747967	0.0843726	0.0795565	0.100504	0.0976836	0.0852146	0.0799494	0.0610067	0.0579161	0.0868936	0.118193	0.116825	0.115529	0.103192	0.0926661	0.0755866	0.0726029	0.0776598	0.0834606	0.0979552	0.106917	0.127473	0.136248	0.125417	0.156872	0.175281	0.182823	0.174563
0.0940664	0.0745636	0.0747336	0.0834062	0.0789531	0.101024	0.0977275	0.0860064	0.079705	0.0608221	0.0579545	0.0865665	0.117972	0.11705	0.11532	0.103149	0.0932375	0.0757229	0.0725367	0.0774688	0.0834359	0.0980908	0.107049	0.127648	0.136266	0.125562	0.156923	0.175367	0.182886	0.174615
0.0920598	0.0755427	0.0759559	0.0829967	0.0793008	0.101314	0.0979176	0.0874925	0.0796808	0.0604217	0.058017	0.0862677	0.117669	0.117235	0.115134	0.103096	0.0938594	0.0758831	0.0724562	0.0773654	0.0834151	0.0982271	0.107192	0.127822	0.136279	0.125708	0.156973	0.175452	0.18295	0.174667
0.0930111	0.0756249	0.0757551	0.0836219	0.0796681	0.100973	0.0985824	0.0881044	0.0794084	0.0600344	0.058089	0.0860214	0.117192	0.117367	0.115005	0.103026	0.0944361	0.0760695	0.0724516	0.0776493	0.0833977	0.0983638	0.107349	0.127997	0.136286	0.125853	0.157023	0.175538	0.183014	0.174717
0.0953742	0.0791197	0.0755513	0.0837298	0.0800408	0.100565	0.0998059	0.0885592	0.0775782	0.0597478	0.0581683	0.085056	0.116421	0.117271	0.114917	0.10291	0.0949072	0.0762763	0.0725687	0.0778615	0.0833835	0.0985008	0.107516	0.128171	0.13629	0.125997	0.157073	0.175624	0.183078	0.174766
0.0931303	0.0803916	0.0749512	0.0831473	0.0805774	0.100297	0.100788	0.0892348	0.076419	0.0596258	0.0582557	0.0843453	0.115575	0.116733	0.114851	0.102521	0.0953247	0.0764878	0.0728148	0.0779723	0.083372	0.0986381	0.10769	0.128345	0.13629	0.126142	0.157122	0.17571	0.183141	0.174815
0.0921089	0.0811347	0.0756295	0.0825296	0.0801504	0.0998129	0.101922	0.0890113	0.0761215	0.0596812	0.0583528	0.0839861	0.114654	0.116395	0.114796	0.101553	0.0957407	0.0766839	0.0731765	0.0780378	0.0833629	0.0987755	0.107867	0.128519	0.136287	0.126287	0.157172	0.175796	0.183205	0.174863
0.0919456	0.081865	0.0758939	0.0809431	0.0799672	0.0993664	0.103082	0.0892199	0.0755577	0.0599108	0.0584629	0.0836739	0.114056	0.116244	0.114739	0.101451	0.0961843	0.0768505	0.0735366	0.0780825	0.083356	0.0989128	0.108044	0.128694	0.136284	0.126431	0.157222	0.175882	0.183269	0.174909
0.0938781	0.084267	0.0776189	0.0825958	0.080717	0.10025	0.104422	0.0899535	0.075069	0.0603267	0.0585913	0.0833379	0.113634	0.116166	0.114665	0.101404	0.0966939	0.0769839	0.0737782	0.078117	0.0833509	0.0990499	0.108217	0.128868	0.13628	0.126576	0.157272	0.175968	0.183334	0.174955
0.093587	0.0846557	0.0765681	0.0839338	0.081523	0.101005	0.105804	0.0910896	0.0745355	0.0605665	0.0587467	0.0829237	0.113032	0.116105	0.114553	0.10133	0.0973176	0.0770874	0.0739696	0.0781466	0.0833475	0.0991865	0.108386	0.129042	0.136278	0.126721	0.157322	0.176054	0.183398	0.175
0.0975647	0.0861952	0.0761636	0.0843275	0.0821045	0.100902	0.108006	0.0915038	0.0739556	0.0605167	0.0589398	0.0824064	0.112438	0.116035	0.114401	0.101228	0.0980157	0.0771673	0.0741911	0.0781741	0.0833455	0.0993225	0.10855	0.129216	0.136277	0.126865	0.157371	0.17614	0.183462	0.175045
0.102423	0.0895376	0.0756089	0.0854014	0.0825323	0.100431	0.109482	0.0914755	0.0733226	0.060336	0.05918	0.0818072	0.111866	0.115948	0.114259	0.101107	0.0986543	0.0772317	0.0744931	0.0782011	0.0833448	0.0994577	0.10871	0.129391	0.136278	0.12701	0.157421	0.176226	0.183526	0.175089
0.106659	0.09416	0.0759023	0.0864892	0.0812829	0.100668	0.110123	0.0923507	0.0727479	0.0602652	0.059471	0.0811964	0.112373	0.115842	0.114188	0.100994	0.0991857	0.0772931	0.0749176	0.0782287	0.0833452	0.0995917	0.108866	0.129565	0.136281	0.127155	0.157471	0.176312	0.18359	0.175132
0.1088	0.0968299	0.076348	0.0865585	0.0798725	0.100267	0.11248	0.0918998	0.0723767	0.0600087	0.0598054	0.0808622	0.111648	0.11572	0.114182	0.100944	0.0996359	0.0773767	0.0754371	0.0782574	0.0833465	0.0997244	0.109018	0.12974	0.136288	0.1273	0.15752	0.176398	0.183655	0.175174
0.110142	0.100284	0.0778398	0.0864754	0.078665	0.100267	0.114641	0.0914262	0.0722941	0.0596513	0.0601581	0.0810721	0.110964	0.115581	0.114199	0.10104	0.100033	0.0775506	0.075915	0.0782878	0.0833487	0.0998554	0.109168	0.129914	0.136298	0.127445	0.15757	0.176484	0.183719	0.175216
0.109503	0.102279	0.0779419	0.085392	0.0788598	0.101195	0.116039	0.09196	0.0722763	0.0595931	0.0604899	0.0810213	0.110352	0.115422	0.11421	0.101282	0.100394	0.0779642	0.0763074	0.0783199	0.0833516	0.0999845	0.109315	0.130089	0.136312	0.127591	0.157619	0.17657	0.183784	0.175258
0.111458	0.100957	0.0777945	0.0860373	0.0799479	0.101335	0.117009	0.091893	0.0720926	0.0595388	0.0607771	0.0805226	0.1098	0.115259	0.114203	0.101564	0.100728	0.0783817	0.0766764	0.0783541	0.0833552	0.100112	0.10946	0.130264	0.136329	0.127736	0.157669	0.176655	0.183848	0.175299
0.111715	0.101776	0.0761991	0.0876802	0.0814095	0.10185	0.117709	0.0927054	0.073361	0.0593418	0.0610385	0.0799026	0.109291	0.115182	0.114173	0.101823	0.101043	0.0784585	0.0770587	0.0783903	0.0833592	0.100236	0.109604	0.130439	0.13635	0.127882	0.157719	0.176741	0.183913	0.175339
0.113522	0.102387	0.0768689	0.0884616	0.0826816	0.103921	0.118122	0.09333	0.0736122	0.0590503	0.0613147	0.0795154	0.108778	0.115223	0.114115	0.102052	0.101342	0.0784428	0.0774119	0.0784285	0.0833637	0.100358	0.109746	0.130614	0.136375	0.128028	0.157768	0.176826	0.183977	0.175379
0.115354	0.102585	0.0778807	0.0894948	0.0835427	0.105903	0.118191	0.0934934	0.0740651	0.058842	0.0616413	0.0790624	0.106834	0.114985	0.114027	0.102257	0.101626	0.078419	0.0776604	0.0784687	0.0833686	0.100478	0.109887	0.130789	0.136403	0.128174	0.157818	0.176912	0.184042	0.175419
0.117761	0.100588	0.0779231	0.0883203	0.0847899	0.107378	0.117827	0.0932697	0.074608	0.0598941	0.0620346	0.078531	0.10619	0.114618	0.113905	0.102443	0.101897	0.0783978	0.0778109	0.0785108	0.0833738	0.100595	0.110026	0.130964	0.136435	0.128321	0.157867	0.176997	0.184107	0.175458
0.119527	0.101935	0.0761561	0.0875949	0.0870277	0.108782	0.117019	0.0929299	0.075058	0.0596337	0.0624707	0.0780245	0.105411	0.11435	0.113751	0.102612	0.102155	0.0783787	0.0779116	0.0785549	0.0833793	0.100709	0.110164	0.131139	0.136471	0.128467	0.157917	0.177082	0.184172	0.175497
0.12237	0.103933	0.0741486	0.0891926	0.0881958	0.110001	0.115593	0.0925937	0.0752522	0.0594446	0.0628759	0.0776159	0.104428	0.114097	0.113583	0.102763	0.102398	0.0783597	0.0779892	0.0786007	0.0833849	0.100821	0.1103	0.131315	0.13651	0.128614	0.157967	0.177167	0.184236	0.175535
0.124707	0.102026	0.0729718	0.0904921	0.089219	0.111052	0.114299	0.0934576	0.0751098	0.0593152	0.0632633	0.0772576	0.103344	0.113814	0.113447	0.102895	0.102625	0.0783399	0.0780524	0.0786483	0.0833908	0.100931	0.110435	0.13149	0.136553	0.128761	0.158016	0.177252	0.184301	0.175573
0.125764	0.102818	0.0713465	0.0926277	0.0912952	0.11217	0.113817	0.0940288	0.0748901	0.0592148	0.0635813	0.076655	0.102293	0.113494	0.113388	0.103007	0.102833	0.0783196	0.078103	0.0786976	0.0833968	0.101039	0.110568	0.131666	0.1366	0.128909	0.158066	0.177336	0.184366	0.175611
0.12785	0.102647	0.0733696	0.0951588	0.0921041	0.11388	0.113496	0.0944075	0.0754071	0.0590968	0.0635421	0.0760505	0.101239	0.113131	0.113407	0.103098	0.103021	0.0782998	0.0781406	0.0787484	0.0834029	0.101146	0.1107	0.131842	0.13665	0.129057	0.158116	0.177421	0.184431	0.175648
0.127931	0.103811	0.0730335	0.0961767	0.0935893	0.115739	0.112153	0.095001	0.0757684	0.058933	0.0634329	0.0755696	0.100149	0.112717	0.11348	0.103173	0.103187	0.0782821	0.0781645	0.0788008	0.0834092	0.101253	0.11083	0.132018	0.136704	0.129205	0.158166	0.177505	0.184496	0.175685
0.126356	0.103549	0.0732246	0.0947321	0.0939075	0.117443	0.11075	0.0965952	0.0759947	0.0587699	0.0634417	0.075131	0.0990653	0.112244	0.113584	0.103262	0.103333	0.0782681	0.078174	0.0788545	0.0834157	0.10136	0.110958	0.132194	0.136761	0.129353	0.158216	0.17759	0.184561	0.175721
0.126196	0.101933	0.0747108	0.0945439	0.0948778	0.119049	0.10986	0.0970909	0.0762331	0.0587117	0.0636468	0.0746723	0.0980272	0.111696	0.113685	0.103438	0.103463	0.0782594	0.0781692	0.0789096	0.0834223	0.101468	0.111084	0.13237	0.136822	0.129502	0.158266	0.177674	0.184626	0.175758
0.12454	0.102472	0.0759375	0.0930793	0.0969309	0.119583	0.109186	0.096647	0.0765787	0.0586915	0.0641515	0.0742382	0.0970084	0.110993	0.113737	0.103758	0.103587	0.0782571	0.0781504	0.078966	0.0834291	0.101576	0.111208	0.132546	0.136887	0.129651	0.158316	0.177759	0.184691	0.175794
0.122816	0.103096	0.0777855	0.0926291	0.0989256	0.118322	0.108612	0.0955872	0.0769638	0.0583391	0.0649512	0.0746226	0.0959717	0.109729	0.113712	0.10414	0.103713	0.078262	0.0781183	0.0790235	0.0834361	0.101686	0.11133	0.132722	0.136955	0.1298	0.158366	0.177843	0.184756	0.175829
0.118697	0.101317	0.0802628	0.093376	0.100501	0.118035	0.107953	0.0946518	0.0773405	0.0581433	0.0656725	0.0745542	0.0949108	0.108748	0.113625	0.104501	0.103847	0.0782736	0.0780742	0.079082	0.0834435	0.101799	0.11145	0.132899	0.137027	0.129949	0.158416	0.177927	0.184821	0.175865
0.115229	0.0997171	0.0836277	0.0943569	0.101895	0.116802	0.106825	0.0937744	0.077688	0.0581561	0.0663701	0.0742624	0.0938432	0.108211	0.113507	0.104832	0.10399	0.0782908	0.0780194	0.0791414	0.0834512	0.101913	0.111568	0.133075	0.137103	0.130099	0.158466	0.178011	0.184887	0.1759
0.110626	0.0980204	0.0865281	0.0964527	0.104281	0.114585	0.105071	0.0927373	0.0779984	0.0583331	0.0672683	0.0740522	0.0927892	0.107929	0.113376	0.105132	0.104139	0.0783101	0.077955	0.0792016	0.0834594	0.102029	0.111685	0.133252	0.137182	0.130249	0.158516	0.178095	0.184952	0.175934
0.108037	0.0969834	0.0877905	0.0990593	0.106632	0.115342	0.103639	0.0917789	0.0782635	0.0588759	0.0681885	0.073908	0.0917617	0.107898	0.113239	0.105394	0.104288	0.0783247	0.0778823	0.0792623	0.0834681	0.102148	0.111799	0.133429	0.137265	0.1304	0.158567	0.178179	0.185017	0.175969
0.105199	0.095028	0.0852284	0.102397	0.107303	0.116145	0.102611	0.091833	0.0784555	0.059464	0.0689328	0.0738175	0.0907675	0.107815	0.113103	0.105609	0.104434	0.0783209	0.0778024	0.0793235	0.0834775	0.10227	0.111913	0.133606	0.137352	0.13055	0.158617	0.178263	0.185082	0.176003
0.10437	0.0923578	0.0862422	0.103015	0.106986	0.116199	0.102018	0.0916515	0.0785092	0.0600519	0.069639	0.0737719	0.0898115	0.107564	0.112979	0.105771	0.104571	0.0782709	0.0777161	0.0793848	0.0834876	0.102393	0.112025	0.133783	0.137444	0.130701	0.158668	0.178347	0.185147	0.176037
0.10418	0.0899315	0.0880334	0.105198	0.107006	0.115535	0.0994515	0.0913668	0.0784926	0.0608616	0.0703941	0.0737715	0.0889037	0.107211	0.112884	0.105888	0.104695	0.0781263	0.0776242	0.079446	0.0834987	0.10252	0.112135	0.13396	0.137539	0.130853	0.158718	0.178431	0.185212	0.17607
0.101339	0.0872871	0.0905967	0.107346	0.108395	0.114873	0.0968214	0.0909465	0.0785806	0.0622884	0.071223	0.0738361	0.0881257	0.106799	0.112846	0.105976	0.104802	0.0778721	0.0775273	0.0795069	0.0835107	0.102648	0.112245	0.134137	0.137638	0.131004	0.158769	0.178515	0.185278	0.176104
0.0988583	0.0853686	0.0939314	0.107268	0.109162	0.11504	0.0954198	0.0902057	0.078832	0.0637395	0.0721079	0.0740942	0.0876861	0.106364	0.112885	0.10605	0.104884	0.0776691	0.0774262	0.0795671	0.083524	0.102779	0.112354	0.134314	0.137741	0.131156	0.15882	0.178599	0.185343	0.176137
0.097133	0.0876113	0.093729	0.109107	0.1108	0.115623	0.0930512	0.0895675	0.0794694	0.064126	0.0728542	0.0752967	0.0872432	0.105939	0.11299	0.106122	0.104932	0.0776373	0.0773215	0.0796263	0.0835385	0.102912	0.112462	0.134491	0.137847	0.131308	0.15887	0.178683	0.185408	0.176169
0.0954408	0.0887398	0.0940299	0.105535	0.111842	0.11612	0.0917461	0.0887693	0.0802515	0.0639619	0.0727719	0.075656	0.0866098	0.105541	0.113105	0.106195	0.10494	0.0777026	0.0772141	0.0796843	0.0835545	0.103047	0.11257	0.134668	0.137957	0.13146	0.158921	0.178767	0.185473	0.176202
0.0917646	0.0924626	0.094933	0.105603	0.112162	0.115801	0.0911735	0.0875042	0.0808792	0.0647869	0.0726845	0.0760363	0.0861767	0.105173	0.113185	0.106272	0.104932	0.0777994	0.0771051	0.0797408	0.0835722	0.103184	0.112678	0.134845	0.138069	0.131613	0.158972	0.178851	0.185538	0.176234
0.0901043	0.0950081	0.0970805	0.103912	0.110846	0.115965	0.0908006	0.0868621	0.081509	0.06659	0.0726537	0.0765106	0.0861943	0.104832	0.113222	0.106349	0.104981	0.0779042	0.0769957	0.0797954	0.0835918	0.103324	0.112786	0.135022	0.138183	0.131766	0.159023	0.178935	0.185603	0.176265
0.0878698	0.0954248	0.0973329	0.102758	0.109394	0.115906	0.0899432	0.086463	0.0820555	0.0673821	0.0722819	0.0768734	0.0856857	0.104512	0.113228	0.106427	0.105135	0.0780107	0.0768876	0.0798482	0.0836137	0.103465	0.112894	0.135199	0.138295	0.131919	0.159075	0.179019	0.185668	0.176297
0.0845124	0.0953324	0.0990092	0.101329	0.107877	0.113851	0.0903253	0.0858323	0.0824814	0.0676662	0.0718865	0.0770516	0.0849923	0.104212	0.11321	0.106503	0.105345	0.0781193	0.0767824	0.0798993	0.0836381	0.103608	0.113002	0.135376	0.138402	0.132073	0.159126	0.179103	0.185733	0.176328
0.0839971	0.0927352	0.0990327	0.0997737	0.10708	0.113819	0.090779	0.0850498	0.0827821	0.067795	0.0717747	0.0771463	0.0842167	0.103927	0.113169	0.106577	0.105559	0.0782376	0.0766818	0.0799492	0.0836659	0.103753	0.113111	0.135553	0.138501	0.132226	0.159178	0.179187	0.185798	0.176359
0.0835148	0.0919048	0.0976647	0.098912	0.106476	0.113954	0.0910181	0.0841935	0.0829022	0.0675865	0.0714332	0.0772231	0.0833827	0.103655	0.113097	0.106647	0.105757	0.0784132	0.0765871	0.0799991	0.0836978	0.1039	0.11322	0.13573	0.138585	0.13238	0.159229	0.179271	0.185862	0.176389
0.0833439	0.0921808	0.0950642	0.0986514	0.106433	0.113655	0.0911827	0.0833253	0.082852	0.0670109	0.0707827	0.0773061	0.0825063	0.103391	0.112971	0.106714	0.105937	0.0790954	0.076499	0.0800507	0.0837354	0.104049	0.11333	0.135907	0.138648	0.132535	0.159281	0.179355	0.185927	0.176419
0.0828907	0.0947495	0.0932828	0.0978756	0.107763	0.112577	0.0912944	0.0824957	0.0821923	0.0673181	0.0699177	0.0774123	0.0816139	0.10313	0.112748	0.106777	0.106098	0.078916	0.0764163	0.0801062	0.0837807	0.1042	0.11344	0.136084	0.138691	0.132689	0.159333	0.179439	0.185991	0.176449
0.0859981	0.0967951	0.0937617	0.0946482	0.108874	0.111532	0.0913078	0.0816474	0.0816596	0.0677219	0.0689832	0.0775829	0.0807417	0.102866	0.112391	0.106836	0.106239	0.0789437	0.0763364	0.0801686	0.0838371	0.104353	0.113551	0.136261	0.138718	0.132844	0.159385	0.179524	0.186056	0.176478
0.0916442	0.097288	0.0943988	0.0931524	0.110728	0.112597	0.0923444	0.0807039	0.0815978	0.0682857	0.0684108	0.0779346	0.0799108	0.102592	0.111975	0.106891	0.106354	0.0789938	0.0762542	0.0802401	0.0839092	0.104508	0.113664	0.136437	0.138738	0.132998	0.159437	0.179608	0.18612	0.176507
0.0955079	0.0972614	0.0936586	0.0928158	0.112567	0.112928	0.0925474	0.0797429	0.0816971	0.0690335	0.0681651	0.0790625	0.0791109	0.102303	0.11164	0.106942	0.106436	0.0790522	0.0761628	0.0803224	0.0840026	0.104664	0.113776	0.136614	0.138762	0.133153	0.159489	0.179693	0.186184	0.176535
0.0983995	0.0978851	0.0929091	0.0932124	0.113812	0.112209	0.0919601	0.0789954	0.0818306	0.0701122	0.0680474	0.0801442	0.0783234	0.101994	0.111819	0.106989	0.106471	0.0791161	0.0760545	0.0804156	0.0841218	0.104823	0.11389	0.13679	0.138798	0.133309	0.159541	0.179777	0.186247	0.176563
0.0991596	0.0989256	0.0927966	0.0940483	0.114388	0.111604	0.0913478	0.0780199	0.0817746	0.0713674	0.0679888	0.0803436	0.0775484	0.101663	0.112237	0.107032	0.106451	0.0791847	0.0759218	0.0805186	0.0842656	0.104983	0.114005	0.136967	0.138846	0.133464	0.159594	0.179862	0.186311	0.176591
0.0985572	0.0988958	0.0922491	0.0959317	0.115792	0.11095	0.0908746	0.0766896	0.0816267	0.0716902	0.0679784	0.0802929	0.0768035	0.101306	0.112225	0.107072	0.106389	0.0792581	0.075759	0.080629	0.0844208	0.105145	0.114121	0.137143	0.138908	0.13362	0.159646	0.179947	0.186374	0.176618
0.0989627	0.0970341	0.091186	0.0989162	0.11647	0.110173	0.0898928	0.07666	0.0815296	0.0720781	0.0680253	0.0799833	0.0761056	0.10092	0.112119	0.10711	0.106317	0.0793364	0.0755635	0.0807442	0.0845661	0.105308	0.114238	0.137318	0.138982	0.133775	0.159699	0.180031	0.186437	0.176645
0.0988207	0.0963289	0.090844	0.103126	0.115377	0.108535	0.0893269	0.0759779	0.0812742	0.0728027	0.0681441	0.0794337	0.0754587	0.100504	0.111992	0.107152	0.106266	0.0794195	0.0753362	0.0808615	0.0846858	0.105471	0.114356	0.137494	0.139067	0.133931	0.159752	0.180116	0.1865	0.176671
0.0966563	0.0967207	0.0898667	0.106321	0.115225	0.105585	0.0895598	0.0754888	0.0807275	0.073723	0.0683432	0.0787775	0.0748575	0.100057	0.111853	0.107209	0.10624	0.0795075	0.0750824	0.0809788	0.0847769	0.105632	0.114475	0.137669	0.139163	0.134087	0.159805	0.180202	0.186562	0.176697
0.0971976	0.0977124	0.0877684	0.108958	0.115687	0.10486	0.0901829	0.0746854	0.0807535	0.0745206	0.0686164	0.0782279	0.0742965	0.0995831	0.111695	0.107304	0.106229	0.0796	0.0748114	0.0810947	0.0848423	0.105789	0.114595	0.137844	0.139268	0.134243	0.159858	0.180287	0.186624	0.176723
0.0984782	0.0998518	0.0829122	0.110471	0.115154	0.101893	0.0887637	0.0740344	0.0812032	0.0751959	0.0689402	0.0777804	0.0737756	0.0990902	0.111517	0.107463	0.106214	0.0796967	0.0745358	0.0812085	0.0848856	0.105935	0.114717	0.138019	0.139381	0.1344	0.159911	0.180372	0.186685	0.176748
0.100159	0.100778	0.0813542	0.112258	0.114031	0.098501	0.0869645	0.0737604	0.0819764	0.075801	0.0692645	0.0773687	0.0733033	0.0985877	0.111319	0.107674	0.106157	0.079797	0.0742681	0.0813202	0.0849107	0.106065	0.11484	0.138194	0.139501	0.134556	0.159965	0.180458	0.186746	0.176772
0.10028	0.101633	0.0793175	0.111796	0.112922	0.096207	0.0851915	0.074482	0.0829762	0.0762966	0.0692864	0.0769908	0.0729041	0.0980833	0.111106	0.107871	0.105978	0.0799003	0.0740161	0.0814311	0.0849217	0.106168	0.114964	0.138368	0.139626	0.134713	0.160019	0.180543	0.186807	0.176796
0.0976234	0.0993715	0.0784716	0.109652	0.113688	0.0940725	0.0843537	0.0750052	0.0838263	0.0767317	0.0688823	0.0767028	0.07264	0.097579	0.110881	0.107998	0.105559	0.0800057	0.0737815	0.0815452	0.0849233	0.106243	0.11509	0.138542	0.139756	0.134869	0.160072	0.180629	0.186867	0.176819
0.0948695	0.0997223	0.0774866	0.109617	0.114724	0.0927636	0.0838625	0.0754349	0.0836534	0.0771896	0.0690135	0.0766148	0.0726111	0.0970692	0.110646	0.108047	0.10516	0.0801124	0.0735624	0.0816741	0.0849201	0.106295	0.115218	0.138716	0.139889	0.135026	0.160126	0.180715	0.186926	0.176842
0.0968619	0.0985401	0.0745278	0.110762	0.115607	0.0912689	0.0825113	0.0758136	0.0837874	0.0777141	0.0695492	0.0765658	0.0726111	0.0965362	0.110396	0.108031	0.105023	0.0802194	0.07336	0.0816779	0.084916	0.106339	0.115347	0.138889	0.140025	0.135183	0.16018	0.180801	0.186985	0.176864
0.0975413	0.0952792	0.0728268	0.112331	0.116044	0.0892044	0.0799072	0.0774786	0.0840231	0.0783506	0.0702972	0.0763625	0.0722628	0.0958664	0.110128	0.107964	0.104979	0.0803256	0.0731856	0.0812837	0.084914	0.106391	0.115477	0.139062	0.140165	0.13534	0.160235	0.180887	0.187044	0.176886
0.0991473	0.0929809	0.0713093	0.112537	0.11633	0.0881878	0.078648	0.0786084	0.0840349	0.0790158	0.0704743	0.0761227	0.0716938	0.0950499	0.109837	0.107862	0.104943	0.08043	0.0730617	0.0812793	0.0849165	0.106459	0.11561	0.139234	0.140307	0.135496	0.160289	0.180973	0.187101	0.176907
0.0982392	0.0917903	0.0708932	0.113705	0.116699	0.0875658	0.0772448	0.0789977	0.0836373	0.0791754	0.0706563	0.0760907	0.0710627	0.0944718	0.109516	0.107737	0.104897	0.0805314	0.0730036	0.0813519	0.084925	0.106546	0.115745	0.139406	0.140452	0.135654	0.160344	0.18106	0.187159	0.176929
0.0986063	0.0901898	0.0698991	0.115456	0.116549	0.0870254	0.0758008	0.0795617	0.0839094	0.0783977	0.0709479	0.0762296	0.070457	0.0937083	0.109164	0.107601	0.104837	0.0806287	0.0729942	0.0814455	0.0849403	0.106651	0.115882	0.139577	0.140599	0.135811	0.160399	0.181147	0.187215	0.176949
0.0963226	0.0843438	0.0671378	0.116356	0.116711	0.0864052	0.0738385	0.080576	0.0839025	0.0785225	0.0708658	0.0763324	0.0699221	0.0935475	0.108786	0.107463	0.104763	0.080721	0.0729975	0.081547	0.0849631	0.106771	0.11602	0.139748	0.140749	0.135968	0.160454	0.181233	0.187271	0.17697
0.0960944	0.0793985	0.0688805	0.117034	0.117671	0.0855555	0.0727321	0.0805158	0.0839211	0.0784014	0.0706769	0.0762612	0.0694704	0.0931716	0.108399	0.107332	0.104679	0.080807	0.0729896	0.0816517	0.0849936	0.106903	0.116162	0.139918	0.1409	0.136125	0.160509	0.18132	0.187327	0.176991
0.0970978	0.076744	0.0699524	0.11647	0.119072	0.0863689	0.0721219	0.0802746	0.0840492	0.078224	0.070485	0.0748238	0.0690925	0.092625	0.108031	0.10721	0.104587	0.0808858	0.072965	0.0817578	0.0850316	0.107046	0.116305	0.140088	0.141054	0.136283	0.160564	0.181408	0.187381	0.177013
0.0964826	0.0737556	0.0693811	0.117722	0.119121	0.0869382	0.0710263	0.0802463	0.0852662	0.0779409	0.0702423	0.074574	0.0687727	0.0920845	0.107699	0.107099	0.104491	0.0809564	0.0729265	0.0818645	0.0850771	0.107197	0.116452	0.140257	0.14121	0.13644	0.160619	0.181495	0.187436	0.177035
0.0950161	0.0738702	0.0691516	0.119643	0.117479	0.0858243	0.0696531	0.0810453	0.0855125	0.077666	0.0699523	0.074494	0.0684982	0.0915882	0.107412	0.107	0.104395	0.0810178	0.0728794	0.0819714	0.0851298	0.107356	0.116602	0.140425	0.141367	0.136598	0.160675	0.181583	0.187489	0.177058
0.0945476	0.0735654	0.0687585	0.12136	0.11692	0.0844048	0.068506	0.0819798	0.0861174	0.0771112	0.06967	0.0744467	0.068259	0.0911362	0.107171	0.106908	0.104302	0.0810693	0.0728279	0.0820783	0.0851893	0.10752	0.116755	0.140592	0.141526	0.136756	0.160731	0.18167	0.187543	0.177083
0.0920456	0.0719289	0.0694323	0.121075	0.115899	0.0838562	0.0668599	0.0828073	0.0868316	0.0771321	0.0694652	0.0744124	0.0680444	0.0907237	0.106979	0.106822	0.104213	0.0811104	0.0727752	0.0821851	0.0852553	0.10769	0.116913	0.140759	0.141686	0.136914	0.160787	0.181758	0.187596	0.17711
0.0897039	0.0735096	0.0709082	0.120497	0.114532	0.0845594	0.0660867	0.0833495	0.0871945	0.0773505	0.0693847	0.0743791	0.0678396	0.0903506	0.106849	0.106737	0.104131	0.0811407	0.0727231	0.0822919	0.0853273	0.107864	0.117076	0.140924	0.141848	0.137073	0.160843	0.181846	0.187648	0.177141
0.0871545	0.0711667	0.0716793	0.119287	0.113537	0.0857376	0.0648896	0.0837605	0.0874768	0.0773972	0.0694406	0.0743417	0.0676281	0.0900249	0.106791	0.10665	0.104059	0.0811603	0.072672	0.0823988	0.0854047	0.108043	0.117247	0.141088	0.142012	0.137232	0.1609	0.181934	0.1877	0.177175
0.0841676	0.0691298	0.0730817	0.117618	0.113055	0.0862496	0.0635215	0.084169	0.0877029	0.0773308	0.0696136	0.0743028	0.0673999	0.0897602	0.106801	0.106558	0.103999	0.0811696	0.0726214	0.0825058	0.0854871	0.108226	0.117427	0.141252	0.142176	0.137391	0.160956	0.182023	0.187752	0.177214
0.0788364	0.0660301	0.0765845	0.115437	0.112996	0.0858382	0.0626879	0.0846529	0.0878805	0.0772038	0.0698596	0.0742672	0.0671588	0.0895716	0.106854	0.106457	0.103953	0.0811696	0.0725697	0.0826131	0.0855739	0.108412	0.117618	0.141414	0.142342	0.137552	0.161013	0.182111	0.187804	0.177258
0.078965	0.0651675	0.0781193	0.11239	0.111588	0.085979	0.0617123	0.0849717	0.0879382	0.0770425	0.0701266	0.0742231	0.0669227	0.0894698	0.106916	0.106342	0.103922	0.0811617	0.0725144	0.0827207	0.0856646	0.108601	0.117824	0.141574	0.142509	0.137713	0.16107	0.1822	0.187857	0.177308
0.0797806	0.0634967	0.0789111	0.110633	0.11075	0.086954	0.0616064	0.0845487	0.0885316	0.0768457	0.0703814	0.074133	0.0667234	0.0894551	0.10697	0.106208	0.103907	0.0811479	0.0724524	0.0828288	0.0857587	0.108794	0.118047	0.141734	0.142676	0.137877	0.161127	0.182289	0.187909	0.177364
0.0823615	0.0642394	0.0803114	0.109091	0.109948	0.0877849	0.0613964	0.0846697	0.088972	0.0757001	0.0706246	0.0739933	0.0666478	0.0895113	0.107017	0.106044	0.103911	0.081131	0.0723805	0.0829376	0.0858559	0.108989	0.118289	0.141892	0.142845	0.138043	0.161184	0.182378	0.187961	0.177425
0.0823741	0.0663946	0.0809451	0.108709	0.109867	0.0889192	0.0610175	0.08451	0.089036	0.0760789	0.0708815	0.0738625	0.0667105	0.0895782	0.107063	0.105835	0.103934	0.081115	0.0722958	0.083047	0.0859558	0.109187	0.118547	0.14205	0.143015	0.138215	0.161242	0.182467	0.188014	0.177492
0.079669	0.0697295	0.0824243	0.10751	0.108516	0.0916607	0.0604746	0.0841617	0.0890201	0.0753946	0.0711811	0.0737856	0.0668129	0.0892744	0.107116	0.105558	0.103981	0.0811047	0.0721977	0.0831574	0.0860583	0.109389	0.118816	0.142208	0.143185	0.138397	0.161299	0.182557	0.188068	0.177563
0.073931	0.0724325	0.0849773	0.105176	0.106253	0.0929667	0.0598196	0.083271	0.0891237	0.0746452	0.0714682	0.0737723	0.066931	0.0888329	0.107178	0.105209	0.104065	0.0811044	0.0720887	0.0832688	0.0861634	0.109592	0.119085	0.142366	0.143356	0.138601	0.161357	0.182646	0.188122	0.177637
0.0696189	0.0738416	0.0870966	0.10487	0.105813	0.0941038	0.0590733	0.0833434	0.0893734	0.0740996	0.0715215	0.0738167	0.0670711	0.088477	0.107248	0.104837	0.104204	0.081116	0.0719753	0.0833813	0.0862712	0.109799	0.119343	0.142528	0.143528	0.138868	0.161415	0.182736	0.188177	0.177714
0.0702608	0.0724667	0.0893261	0.104624	0.104035	0.0952831	0.060112	0.0832149	0.0900508	0.0736966	0.0713122	0.073908	0.0672176	0.0880751	0.10732	0.104512	0.104426	0.0811392	0.0718657	0.0834952	0.0863821	0.110007	0.119584	0.142694	0.1437	0.13936	0.161474	0.182826	0.188233	0.177792
0.0723958	0.075549	0.0913934	0.103756	0.101446	0.0950229	0.0597169	0.0836153	0.0910159	0.0733374	0.0710578	0.0740311	0.0672528	0.0880663	0.107386	0.104266	0.104745	0.0811725	0.0717662	0.0836105	0.0864967	0.110218	0.119806	0.142868	0.143872	0.140175	0.161532	0.182916	0.18829	0.17787
0.0731777	0.0798366	0.0933589	0.102808	0.0990027	0.0942967	0.0593171	0.0842187	0.0913354	0.0730504	0.0710154	0.0741654	0.0671598	0.0881942	0.107437	0.104098	0.105076	0.0812153	0.0716793	0.0837273	0.086616	0.110431	0.12001	0.143054	0.144046	0.140526	0.161591	0.183006	0.188349	0.177947
[truncated: 2,628 more rows]
