# Supplementary material for: Visual evoked feedforward–feedback traveling waves organize neural activity across the cortical hierarchy in mice
Source: Nat Commun. 2022 Aug 13;13:4754. doi: 10.1038/s41467-022-32378-x (PMC9376099; doi:10.1038/s41467-022-32378-x)
Supplement: Supplementary file 9 — Source Data [file 41467_2022_32378_MOESM9_ESM.zip › ExcelSheets/Figure1/V1_itpc.xlsx]

## Sheet: Sheet1
0.107742	0.107277	0.0975412	0.0889916	0.111204	0.106542	0.103399	0.110776	0.11831	0.117485	0.110834	0.112882	0.114912	0.116954	0.100066	0.108364	0.116778	0.10514	0.115389	0.110384	0.108135	0.124462	0.116279	0.110009	0.113059	0.118674	0.126896	0.176643	0.188889	0.136063
0.109668	0.108124	0.0981331	0.0889129	0.111258	0.105625	0.102563	0.109882	0.117975	0.116931	0.110279	0.112761	0.115006	0.117245	0.100119	0.108214	0.116633	0.105023	0.11536	0.110356	0.108102	0.124378	0.116263	0.109983	0.113055	0.118645	0.126874	0.176681	0.188896	0.136078
0.111458	0.108121	0.0983995	0.0887082	0.110417	0.104809	0.101663	0.108892	0.117759	0.116521	0.10973	0.112628	0.115099	0.117409	0.100186	0.10807	0.116433	0.104904	0.115331	0.110328	0.108077	0.124277	0.116247	0.109957	0.113051	0.118617	0.126851	0.176718	0.188903	0.136094
0.1119	0.107327	0.098725	0.087688	0.109154	0.104418	0.100612	0.107683	0.116533	0.116214	0.109201	0.112469	0.115189	0.117483	0.100267	0.107933	0.116211	0.104785	0.115302	0.1103	0.108059	0.124156	0.116231	0.109932	0.113046	0.118589	0.126829	0.176756	0.18891	0.136109
0.109224	0.106911	0.0995265	0.084831	0.107836	0.104731	0.0997979	0.106324	0.115896	0.115966	0.108704	0.112278	0.115274	0.11749	0.100361	0.107802	0.116004	0.104666	0.115273	0.110273	0.108049	0.124009	0.116216	0.109908	0.113042	0.118562	0.126806	0.176795	0.188917	0.136125
0.107259	0.106027	0.099128	0.0833266	0.105435	0.103897	0.0991906	0.105002	0.115556	0.115745	0.108247	0.112068	0.115353	0.117446	0.100464	0.107673	0.115824	0.104545	0.115244	0.110245	0.108045	0.12382	0.1162	0.109885	0.113038	0.118534	0.126784	0.176834	0.188924	0.13614
0.107186	0.106174	0.0983539	0.0823412	0.09962	0.102789	0.0979939	0.103828	0.115017	0.115537	0.107839	0.11187	0.115422	0.11738	0.100574	0.107538	0.115669	0.104425	0.115216	0.110218	0.108047	0.123556	0.116185	0.109862	0.113033	0.118507	0.126761	0.176873	0.188931	0.136156
0.10656	0.106557	0.097824	0.0820539	0.09753	0.101662	0.0969821	0.102875	0.114498	0.115342	0.10749	0.111712	0.115474	0.117333	0.100686	0.107386	0.115532	0.104303	0.115187	0.110191	0.108054	0.12319	0.116169	0.10984	0.113029	0.118479	0.126738	0.176912	0.188938	0.136171
0.10657	0.10771	0.0968459	0.0821838	0.0965422	0.100542	0.0960852	0.102078	0.114165	0.115171	0.107216	0.111596	0.115504	0.117344	0.100796	0.107203	0.115409	0.104182	0.115158	0.110164	0.108065	0.122793	0.116154	0.109819	0.113024	0.118452	0.126715	0.176952	0.188946	0.136187
0.109723	0.108459	0.0962246	0.081686	0.0961202	0.0983382	0.0952442	0.101343	0.113825	0.115031	0.107089	0.111512	0.115505	0.117421	0.100901	0.107142	0.115295	0.10406	0.115129	0.110138	0.10808	0.1225	0.116138	0.109798	0.113019	0.118425	0.126692	0.176992	0.188953	0.136202
0.113812	0.106108	0.096339	0.0804202	0.095971	0.0969155	0.0942496	0.100584	0.113283	0.114915	0.107616	0.111452	0.115471	0.117535	0.100998	0.107491	0.115187	0.103939	0.115099	0.110112	0.108098	0.122321	0.116123	0.109778	0.113014	0.118399	0.126669	0.177033	0.18896	0.136218
0.116646	0.1039	0.0979287	0.0784997	0.0956172	0.0955428	0.0933022	0.099975	0.112732	0.114782	0.108115	0.111416	0.115415	0.117651	0.101089	0.10771	0.115083	0.103817	0.11507	0.110086	0.108118	0.122203	0.116108	0.109758	0.113009	0.118372	0.126645	0.177073	0.188968	0.136234
0.11441	0.103801	0.0989869	0.0764249	0.0959312	0.0942056	0.092563	0.0998484	0.112966	0.114571	0.108136	0.111406	0.115395	0.117746	0.101171	0.107787	0.114982	0.103695	0.115041	0.11006	0.10814	0.122112	0.116093	0.10974	0.113004	0.118346	0.126622	0.177114	0.188975	0.136249
0.113127	0.103167	0.0991123	0.0750902	0.0967887	0.0930569	0.0917202	0.0996794	0.112618	0.114254	0.108144	0.111393	0.115498	0.117809	0.101246	0.107814	0.114884	0.103574	0.115011	0.110035	0.108162	0.122033	0.116078	0.109722	0.112999	0.11832	0.126598	0.177156	0.188983	0.136265
0.112678	0.104149	0.100699	0.0757968	0.0964758	0.0920508	0.0906504	0.0993999	0.111738	0.113866	0.108177	0.111304	0.115708	0.117837	0.101313	0.10783	0.114787	0.103452	0.114982	0.11001	0.108185	0.121958	0.116063	0.109704	0.112993	0.118295	0.126575	0.177197	0.188991	0.13628
0.114236	0.103021	0.101456	0.0750459	0.0959458	0.0907085	0.089361	0.0990725	0.110924	0.11348	0.108223	0.111111	0.115911	0.11783	0.101374	0.107854	0.114691	0.103332	0.114952	0.109985	0.108207	0.121886	0.116048	0.109687	0.112988	0.11827	0.126551	0.177239	0.188998	0.136296
0.114085	0.10336	0.102965	0.0754292	0.0954611	0.0892589	0.0892955	0.0986753	0.110292	0.113146	0.108259	0.110841	0.116079	0.117786	0.101429	0.107896	0.114597	0.103211	0.114922	0.109961	0.108228	0.121814	0.116033	0.10967	0.112982	0.118245	0.126527	0.177281	0.189006	0.136311
0.112882	0.103997	0.102982	0.0745661	0.0942781	0.088108	0.0875898	0.098232	0.109893	0.11286	0.108264	0.110479	0.116238	0.117706	0.101477	0.107959	0.114504	0.103092	0.114893	0.109937	0.108248	0.121743	0.116018	0.109654	0.112976	0.11822	0.126503	0.177323	0.189014	0.136327
0.109997	0.104061	0.100497	0.0718367	0.0938103	0.0871324	0.0866033	0.0977628	0.10975	0.112585	0.108228	0.109953	0.116414	0.117592	0.101519	0.108034	0.114411	0.102973	0.114863	0.109913	0.108264	0.121671	0.116003	0.109638	0.112969	0.118196	0.126478	0.177366	0.189022	0.136343
0.105931	0.103957	0.0972389	0.068688	0.0939432	0.0860614	0.0862736	0.0971117	0.109722	0.112302	0.108148	0.109313	0.116625	0.117446	0.101554	0.108101	0.114319	0.102855	0.114833	0.109889	0.108278	0.121599	0.115988	0.109622	0.112963	0.118173	0.126454	0.177408	0.18903	0.136358
0.102267	0.102411	0.0929359	0.0669013	0.0954253	0.0850305	0.0849387	0.0961424	0.109614	0.112019	0.108036	0.108785	0.116903	0.117272	0.101581	0.108139	0.114228	0.102738	0.114802	0.109866	0.108288	0.121527	0.115974	0.109607	0.112956	0.11815	0.12643	0.177451	0.189038	0.136374
0.100097	0.103068	0.089002	0.0641285	0.0954794	0.084077	0.0844049	0.0957687	0.109229	0.111764	0.10792	0.108386	0.117333	0.116434	0.101599	0.108137	0.114137	0.102622	0.114772	0.109842	0.108295	0.121457	0.115959	0.109591	0.112949	0.118127	0.126405	0.177494	0.189046	0.13639
0.0962564	0.0990643	0.0849293	0.0596846	0.0956538	0.0828163	0.0839346	0.098271	0.108547	0.111545	0.107851	0.108048	0.117446	0.115443	0.101606	0.1081	0.114046	0.102508	0.114741	0.109819	0.108298	0.121388	0.115944	0.109576	0.112942	0.118105	0.12638	0.177538	0.189055	0.136405
0.093362	0.0985188	0.0824257	0.0570951	0.0947127	0.0808021	0.0828306	0.0982619	0.108249	0.111283	0.107915	0.107735	0.117319	0.115026	0.101598	0.108038	0.113956	0.102395	0.11471	0.109796	0.108298	0.12132	0.11593	0.10956	0.112935	0.118084	0.126356	0.177581	0.189063	0.136421
0.0923159	0.0972248	0.0827926	0.0545131	0.0952054	0.0808893	0.0812373	0.0980209	0.108626	0.110699	0.107899	0.107438	0.117451	0.114636	0.101573	0.107967	0.113866	0.102283	0.114679	0.109773	0.108295	0.121254	0.115915	0.109544	0.112927	0.118063	0.126331	0.177625	0.189071	0.136436
0.0898798	0.0946815	0.0837601	0.0546542	0.0955046	0.0808574	0.079446	0.0975685	0.108695	0.110304	0.10773	0.107169	0.117634	0.114272	0.101528	0.107898	0.113776	0.102172	0.114647	0.109749	0.10829	0.12119	0.1159	0.109528	0.112919	0.118043	0.126306	0.177669	0.18908	0.136452
0.088296	0.0908574	0.0838105	0.0548419	0.0954082	0.0799109	0.0776286	0.0954255	0.10878	0.110222	0.107706	0.10704	0.117824	0.113958	0.101459	0.107837	0.113686	0.102063	0.114614	0.109726	0.108284	0.121129	0.115886	0.109511	0.112911	0.118023	0.12628	0.177713	0.189089	0.136468
0.0872518	0.0917697	0.0835726	0.0555355	0.0953081	0.0786101	0.0759341	0.0941773	0.108889	0.110099	0.107603	0.10759	0.118008	0.1137	0.101369	0.107783	0.113596	0.101955	0.114581	0.109702	0.108278	0.12107	0.115871	0.109494	0.112903	0.118005	0.126255	0.177757	0.189097	0.136484
0.0854524	0.0915732	0.0860892	0.0575872	0.0955075	0.0768533	0.0744885	0.093843	0.108625	0.109931	0.107273	0.107132	0.11818	0.113491	0.101267	0.107726	0.113506	0.101848	0.114546	0.109678	0.108272	0.121014	0.115857	0.109477	0.112894	0.117987	0.12623	0.177802	0.189106	0.136499
0.0795712	0.0887334	0.0851733	0.0585935	0.0950295	0.0749928	0.0735011	0.0938918	0.108537	0.10976	0.10685	0.106691	0.118338	0.113321	0.101165	0.107662	0.113417	0.101742	0.114511	0.109653	0.108267	0.120961	0.115842	0.109459	0.112885	0.117971	0.126204	0.177846	0.189115	0.136515
0.0783291	0.0867953	0.0845862	0.0612718	0.0947767	0.0732862	0.0730015	0.0939266	0.108142	0.109698	0.106479	0.10624	0.118481	0.11318	0.101077	0.107587	0.113327	0.101636	0.114474	0.109628	0.108264	0.120911	0.115827	0.10944	0.112876	0.117955	0.126179	0.177891	0.189124	0.136531
0.0765069	0.0864268	0.0849198	0.061031	0.0936211	0.0719749	0.0737693	0.0938619	0.107733	0.109736	0.106148	0.105884	0.118609	0.113061	0.101009	0.107502	0.113214	0.10153	0.114434	0.109602	0.108263	0.120864	0.115813	0.109421	0.112866	0.117941	0.126153	0.177936	0.189133	0.136546
0.0720888	0.0870491	0.0848601	0.0640698	0.0923699	0.0710984	0.0735568	0.0938152	0.107319	0.109545	0.105833	0.105692	0.118721	0.112957	0.100961	0.107411	0.112089	0.101422	0.114393	0.109576	0.108262	0.120821	0.115798	0.109401	0.112856	0.117927	0.126127	0.177981	0.189142	0.136562
0.0711613	0.0857936	0.0857079	0.0665127	0.0908931	0.070094	0.0727835	0.0942147	0.10686	0.109143	0.105524	0.105638	0.11882	0.112863	0.100927	0.107319	0.111605	0.10131	0.114349	0.109548	0.10826	0.120781	0.115784	0.109381	0.112846	0.117915	0.126101	0.178027	0.189151	0.136578
0.0677307	0.0852773	0.0899503	0.0652196	0.0897657	0.0697279	0.0722677	0.0948723	0.106529	0.108663	0.105229	0.105669	0.118908	0.112775	0.100899	0.10723	0.111486	0.101192	0.114301	0.10952	0.108253	0.120744	0.115769	0.10936	0.112836	0.117904	0.126075	0.178072	0.189161	0.136594
0.0675755	0.0865857	0.0952501	0.0637516	0.0885498	0.0699164	0.0728227	0.0943906	0.106271	0.108175	0.104959	0.105746	0.118987	0.112687	0.100872	0.107147	0.111398	0.101062	0.114249	0.109492	0.108237	0.120711	0.115754	0.109339	0.112825	0.117895	0.126049	0.178118	0.18917	0.136609
0.0694728	0.0863294	0.0977678	0.0642539	0.0870307	0.0694507	0.072899	0.0938022	0.105966	0.107717	0.104733	0.105852	0.119064	0.112594	0.100841	0.107069	0.111321	0.100909	0.114192	0.109462	0.108207	0.120681	0.115739	0.109317	0.112814	0.117886	0.126023	0.178164	0.18918	0.136625
0.0729481	0.0859666	0.0990662	0.0649908	0.0856191	0.0695385	0.072908	0.0929841	0.10556	0.107312	0.104584	0.105979	0.119142	0.11249	0.100805	0.106997	0.111256	0.100717	0.114129	0.109431	0.108158	0.120654	0.115724	0.109295	0.112803	0.11788	0.125996	0.17821	0.18919	0.136641
0.0775794	0.0853976	0.098155	0.0663784	0.0845082	0.069962	0.0728037	0.0927735	0.105359	0.106969	0.104633	0.106127	0.119228	0.11237	0.100763	0.106929	0.111199	0.100454	0.114059	0.1094	0.108087	0.120631	0.11571	0.109272	0.112791	0.117874	0.12597	0.178257	0.1892	0.136657
0.0772722	0.0855409	0.0960767	0.067381	0.0834389	0.0706686	0.0724205	0.0930461	0.105994	0.106701	0.10508	0.106299	0.119324	0.112228	0.100717	0.106859	0.111104	0.100093	0.113981	0.109369	0.107991	0.12061	0.115695	0.10925	0.112779	0.117871	0.125944	0.178303	0.18921	0.136672
0.0773277	0.0872197	0.0946418	0.0692431	0.0829907	0.0701168	0.071738	0.0923165	0.106087	0.106533	0.10512	0.106503	0.119407	0.112059	0.100669	0.106775	0.110759	0.0996989	0.113895	0.109336	0.107872	0.12059	0.115679	0.109227	0.112767	0.117868	0.125917	0.17835	0.18922	0.136688
0.0762252	0.087845	0.0925365	0.0700045	0.0817024	0.0697113	0.0719818	0.0925119	0.105816	0.106503	0.107503	0.10676	0.119406	0.11186	0.100622	0.106646	0.110293	0.0994012	0.113801	0.109304	0.107735	0.12057	0.115664	0.109204	0.112755	0.117867	0.12589	0.178397	0.18923	0.136704
0.076549	0.0887423	0.0908464	0.0699934	0.0796704	0.06889	0.0723212	0.0929281	0.104635	0.106441	0.107693	0.1072	0.119296	0.111628	0.10058	0.106376	0.110004	0.099214	0.113699	0.109272	0.107585	0.120549	0.115649	0.109181	0.112742	0.117867	0.125864	0.178444	0.189241	0.13672
0.0785154	0.0865313	0.0901341	0.0703608	0.0791345	0.0664447	0.0720189	0.0946968	0.10344	0.105549	0.107688	0.107282	0.119415	0.111363	0.100542	0.105843	0.10982	0.0990838	0.113592	0.109239	0.107427	0.120525	0.115633	0.109159	0.112729	0.117868	0.125837	0.178491	0.189251	0.136736
0.0785419	0.0868132	0.0887086	0.0685857	0.0795095	0.0653799	0.0731793	0.0951768	0.10295	0.10552	0.107663	0.107467	0.119917	0.111067	0.100511	0.105556	0.109683	0.0989755	0.113483	0.109207	0.107268	0.120496	0.115618	0.109137	0.112715	0.11787	0.12581	0.178538	0.189262	0.136752
0.0780868	0.0876329	0.0867629	0.0674925	0.0784358	0.064868	0.073245	0.0955899	0.103045	0.105571	0.107579	0.107813	0.119881	0.110745	0.100486	0.105557	0.109567	0.0988739	0.113376	0.109176	0.10711	0.120461	0.115602	0.109115	0.112701	0.117873	0.125783	0.178586	0.189273	0.136767
0.0808184	0.0866568	0.0847935	0.0670558	0.0770186	0.0655278	0.0728677	0.0959669	0.103164	0.105647	0.107282	0.108122	0.119619	0.110403	0.100465	0.105605	0.109463	0.0987723	0.113275	0.109146	0.106957	0.12042	0.115586	0.109093	0.112687	0.117876	0.125756	0.178634	0.189284	0.136783
0.086879	0.0860381	0.0831249	0.0699011	0.0754126	0.0666926	0.0733218	0.0965606	0.103012	0.10574	0.105974	0.108275	0.1192	0.110048	0.100446	0.10566	0.109366	0.0986664	0.113183	0.109118	0.106813	0.120374	0.11557	0.109072	0.112673	0.117879	0.125729	0.178681	0.189295	0.136799
0.0904601	0.0839203	0.0810001	0.0709758	0.0754076	0.0668947	0.074432	0.0965999	0.102529	0.10565	0.105628	0.108283	0.11868	0.109686	0.100427	0.105722	0.109273	0.0985519	0.1131	0.109091	0.106687	0.120322	0.115554	0.109051	0.112658	0.117881	0.125702	0.17873	0.189306	0.136815
0.0912589	0.0832031	0.0791283	0.0721648	0.0748236	0.0654593	0.0749347	0.09629	0.101677	0.104895	0.106123	0.10823	0.118165	0.109319	0.100406	0.105797	0.10918	0.098421	0.113028	0.109067	0.106591	0.120267	0.115538	0.109031	0.112643	0.117882	0.125675	0.178778	0.189318	0.136831
0.0927633	0.0819519	0.0787368	0.0754264	0.0749305	0.0644954	0.0753009	0.0957068	0.100703	0.104386	0.105702	0.108177	0.117694	0.108953	0.10038	0.105892	0.109085	0.0982601	0.112963	0.109044	0.106539	0.120209	0.115521	0.109011	0.112628	0.117883	0.125648	0.178826	0.189329	0.136847
0.0937728	0.0794248	0.0792018	0.0765311	0.0751916	0.0644623	0.0761771	0.0937728	0.0990136	0.104963	0.105448	0.108139	0.117261	0.108591	0.100348	0.106014	0.108983	0.0980477	0.112905	0.109025	0.106535	0.120151	0.115505	0.108991	0.112612	0.117881	0.125621	0.178875	0.189341	0.136863
0.0948462	0.0746535	0.079434	0.0776695	0.0752283	0.0652632	0.0769574	0.0921688	0.0975682	0.104768	0.105262	0.10811	0.11685	0.108239	0.10031	0.106158	0.108867	0.0977646	0.112851	0.109009	0.106571	0.120093	0.115488	0.108972	0.112596	0.117878	0.125594	0.178924	0.189353	0.136879
0.0935139	0.0703039	0.0788605	0.0778948	0.0748709	0.066107	0.0777181	0.0924864	0.0960571	0.105153	0.105154	0.108076	0.116453	0.107901	0.100269	0.106299	0.108714	0.0974197	0.112799	0.108996	0.106633	0.120034	0.11547	0.108954	0.112579	0.117873	0.125567	0.178973	0.189365	0.136894
0.092605	0.0684465	0.0806903	0.0782484	0.0744842	0.066974	0.0784861	0.0922982	0.09591	0.105175	0.105138	0.108028	0.116064	0.107581	0.100229	0.106399	0.10844	0.0970528	0.112749	0.108986	0.106711	0.119969	0.115453	0.108936	0.112562	0.117865	0.12554	0.179022	0.189377	0.13691
0.0898979	0.069701	0.0812333	0.0801408	0.0729985	0.0680719	0.0788578	0.0924764	0.0957787	0.104848	0.105194	0.107963	0.115679	0.10728	0.10019	0.106443	0.107792	0.0966982	0.112698	0.108981	0.106798	0.11989	0.115435	0.108919	0.112545	0.117855	0.125513	0.179071	0.189389	0.136926
0.087325	0.0729094	0.0791537	0.0812287	0.0721787	0.0693017	0.078044	0.0930335	0.0953091	0.104417	0.105278	0.107891	0.115297	0.107	0.100142	0.10645	0.107261	0.0963674	0.112647	0.108979	0.106887	0.119774	0.115417	0.108902	0.112528	0.117842	0.125486	0.179121	0.189402	0.136942
0.0878978	0.0746062	0.0806542	0.0819393	0.0720144	0.0701948	0.0788236	0.0936499	0.0948004	0.103953	0.105351	0.10784	0.114917	0.106739	0.100068	0.106448	0.107135	0.0960595	0.112594	0.108982	0.106973	0.119593	0.115399	0.108886	0.11251	0.117827	0.125459	0.179171	0.189414	0.136958
0.0869968	0.0763255	0.0836447	0.0828153	0.0726008	0.0707118	0.0801394	0.09349	0.094524	0.103552	0.105331	0.107853	0.114539	0.106501	0.0999617	0.106457	0.107061	0.0957714	0.112539	0.108989	0.107059	0.119347	0.11538	0.108871	0.112492	0.11781	0.125432	0.179221	0.189427	0.136974
0.0833972	0.0778893	0.0826885	0.08396	0.0717501	0.0707107	0.0809405	0.0930274	0.093953	0.103229	0.104379	0.107955	0.114165	0.106286	0.0998269	0.106491	0.106985	0.0955003	0.112481	0.108999	0.107174	0.119089	0.115361	0.108856	0.112473	0.11779	0.125405	0.179271	0.189439	0.13699
0.080295	0.0789923	0.0842226	0.085723	0.0721978	0.0704614	0.0818808	0.0924247	0.0929229	0.102929	0.104615	0.108125	0.113798	0.106096	0.0996748	0.106559	0.106904	0.0952435	0.112422	0.109013	0.107492	0.118868	0.115342	0.108841	0.112454	0.117769	0.125378	0.179321	0.189452	0.137006
0.0779287	0.0792702	0.0862423	0.0855541	0.0732831	0.0700255	0.0826234	0.0923877	0.0925168	0.102648	0.104771	0.108317	0.113441	0.105929	0.0995139	0.106669	0.106816	0.0949987	0.11236	0.10903	0.108086	0.118695	0.115322	0.108827	0.112435	0.117745	0.125351	0.179371	0.189464	0.137022
0.0767666	0.0797928	0.0871721	0.0832629	0.0747268	0.0708549	0.0836644	0.0926922	0.0920648	0.102435	0.104921	0.108499	0.113098	0.105782	0.099348	0.10682	0.106722	0.0947639	0.112295	0.109049	0.107906	0.11856	0.115303	0.108814	0.112416	0.11772	0.125324	0.179422	0.189476	0.137038
0.0765852	0.0779936	0.0872916	0.0814698	0.0749557	0.0719268	0.0853291	0.0934862	0.0916315	0.103525	0.105066	0.108634	0.11277	0.105652	0.0991774	0.107	0.106622	0.0945376	0.112227	0.10907	0.107831	0.118454	0.115282	0.108801	0.112396	0.117693	0.125298	0.179473	0.189489	0.137054
0.072711	0.0769201	0.0866002	0.082333	0.0738191	0.0709161	0.087528	0.0943203	0.0909354	0.10356	0.105198	0.108669	0.112457	0.105533	0.0990005	0.10719	0.106515	0.0943184	0.112155	0.109092	0.107783	0.118368	0.115261	0.108788	0.112376	0.117665	0.125271	0.179524	0.1895	0.13707
0.0712079	0.0752769	0.0862066	0.0832103	0.0744253	0.0741851	0.0891393	0.0949552	0.0898493	0.10319	0.10529	0.10864	0.112152	0.105422	0.0988157	0.107374	0.106402	0.0941053	0.112079	0.109114	0.107743	0.118297	0.11524	0.108776	0.112355	0.117636	0.125244	0.179575	0.189512	0.137086
0.0700676	0.0740315	0.0851309	0.0829971	0.0748146	0.0770089	0.0903573	0.0953817	0.0891008	0.102553	0.105307	0.108786	0.111838	0.105316	0.0986261	0.107541	0.106283	0.0938976	0.111997	0.109135	0.107704	0.118237	0.115219	0.108764	0.112334	0.117606	0.125218	0.179626	0.189523	0.137102
0.0672766	0.0720035	0.0811723	0.084206	0.075818	0.0790229	0.0911672	0.0960611	0.0886144	0.102244	0.106005	0.108972	0.111478	0.105219	0.0984475	0.107683	0.106158	0.0936948	0.111908	0.109155	0.107665	0.118185	0.115197	0.108753	0.112313	0.117575	0.125191	0.179677	0.189534	0.137118
0.0652845	0.070553	0.0792267	0.0859245	0.0771772	0.0812303	0.0912694	0.0963243	0.0884506	0.102178	0.106727	0.109109	0.110995	0.105149	0.0983182	0.107794	0.106026	0.0934962	0.111809	0.109172	0.107625	0.118141	0.115174	0.108742	0.112291	0.117544	0.125165	0.179729	0.189544	0.137134
0.0626377	0.0648603	0.0783091	0.0881161	0.0781107	0.0827955	0.0915053	0.0965763	0.0869223	0.102359	0.107214	0.108195	0.110298	0.10516	0.0982991	0.107871	0.105888	0.0933017	0.111696	0.109187	0.107584	0.118102	0.115151	0.108732	0.112269	0.117511	0.125139	0.179781	0.189553	0.13715
0.0616999	0.0607731	0.0768031	0.088652	0.0799304	0.0848378	0.092211	0.0972111	0.0871432	0.103044	0.10765	0.107999	0.109551	0.105247	0.0984409	0.107914	0.105744	0.0931109	0.111567	0.1092	0.107543	0.118068	0.115128	0.108722	0.112247	0.117479	0.125113	0.179833	0.189561	0.137166
0.0603275	0.0588611	0.0767748	0.0890729	0.082542	0.0867145	0.093103	0.0982493	0.087787	0.102869	0.108051	0.10791	0.108923	0.105345	0.0986828	0.107927	0.105593	0.0929237	0.11142	0.109209	0.1075	0.118039	0.115104	0.108712	0.112225	0.117445	0.125086	0.179885	0.189569	0.137183
0.0612901	0.0597505	0.0751783	0.0895708	0.0849165	0.0872025	0.0937381	0.0993176	0.0898362	0.102237	0.10842	0.107841	0.108304	0.105425	0.0988651	0.107913	0.105437	0.0927399	0.111269	0.109216	0.107457	0.118013	0.11508	0.108703	0.112202	0.117412	0.12506	0.179937	0.189575	0.137199
0.0645372	0.0633543	0.0719743	0.0906862	0.0868481	0.0875589	0.0940129	0.0998426	0.0903205	0.101677	0.10875	0.107782	0.107643	0.105479	0.0989272	0.107879	0.105275	0.0925595	0.111163	0.10922	0.107413	0.11799	0.115055	0.108694	0.112179	0.117378	0.125034	0.179989	0.18958	0.137215
0.0709382	0.0656752	0.0704163	0.093806	0.0878928	0.0885893	0.0943699	0.100331	0.0907184	0.0999879	0.109035	0.107715	0.106958	0.105512	0.0988726	0.107827	0.105106	0.0923827	0.111163	0.109221	0.107367	0.11797	0.115029	0.108685	0.112155	0.117344	0.125008	0.180042	0.189584	0.137231
0.075441	0.0663128	0.0693757	0.0970833	0.0876101	0.0894353	0.0953895	0.101161	0.0907781	0.0995572	0.109277	0.107626	0.106272	0.105531	0.0987055	0.107762	0.104929	0.0922105	0.111241	0.10922	0.107321	0.117952	0.115003	0.108677	0.112132	0.11731	0.124982	0.180095	0.189587	0.137247
0.0772876	0.0662355	0.0694362	0.0985599	0.0882807	0.0895192	0.0965319	0.101388	0.0904783	0.0992291	0.109482	0.107507	0.105605	0.105542	0.0984618	0.107688	0.104745	0.0920449	0.111318	0.109216	0.107274	0.117934	0.114976	0.108668	0.112108	0.117275	0.124956	0.180148	0.189588	0.137263
0.0815221	0.0671995	0.07064	0.0992199	0.0879254	0.0893139	0.0966486	0.101578	0.0900937	0.0988448	0.10968	0.107363	0.104973	0.105549	0.0981964	0.107605	0.104552	0.0918899	0.111364	0.109211	0.107227	0.117918	0.114949	0.108661	0.112084	0.117241	0.12493	0.180201	0.189588	0.137279
0.0843074	0.0697999	0.0713243	0.098877	0.087943	0.0881432	0.0971156	0.100865	0.0894779	0.0985499	0.110024	0.107197	0.10439	0.105552	0.0979404	0.107514	0.104349	0.0917497	0.111378	0.109204	0.107178	0.117902	0.114921	0.108653	0.112061	0.117206	0.124904	0.180254	0.189587	0.137296
0.0864093	0.0732285	0.0722151	0.0992297	0.087616	0.0880994	0.0974932	0.100993	0.0889582	0.0983798	0.110759	0.107006	0.103886	0.105549	0.0977025	0.10741	0.104135	0.0916223	0.11137	0.109195	0.107129	0.117884	0.114892	0.108646	0.112037	0.117172	0.124877	0.180307	0.189584	0.137312
0.0902237	0.0756873	0.07356	0.0977323	0.0875958	0.0873915	0.0972376	0.101101	0.088679	0.0983983	0.111042	0.106783	0.103522	0.105539	0.0974849	0.107277	0.103909	0.0915023	0.111345	0.109185	0.107079	0.117866	0.114863	0.108639	0.112013	0.117137	0.124851	0.180361	0.189581	0.137328
0.092148	0.0784972	0.0753509	0.0975994	0.0890318	0.0861805	0.0969302	0.101201	0.0886566	0.0991897	0.111039	0.106513	0.103312	0.105521	0.097293	0.107153	0.103669	0.0913859	0.111308	0.109174	0.10703	0.117844	0.114833	0.108632	0.111989	0.117103	0.124824	0.180415	0.189576	0.137344
0.0918676	0.0810739	0.0766456	0.0988983	0.0905379	0.084793	0.0967721	0.101364	0.089022	0.100072	0.110969	0.106181	0.103127	0.105495	0.0971408	0.107474	0.103418	0.0912709	0.111262	0.109162	0.10698	0.11782	0.114803	0.108626	0.111966	0.117069	0.124797	0.180468	0.18957	0.13736
0.0929071	0.0811678	0.0777291	0.101141	0.0916428	0.0828823	0.0958927	0.101861	0.0900433	0.100426	0.110908	0.105806	0.103634	0.105461	0.0970585	0.107409	0.103157	0.0911561	0.11121	0.10915	0.106932	0.117791	0.114771	0.108619	0.111942	0.117034	0.124769	0.180522	0.189564	0.137377
0.097841	0.0796469	0.0801331	0.10084	0.092863	0.0816845	0.0955866	0.101948	0.0898949	0.101212	0.110927	0.105459	0.102599	0.105421	0.0971375	0.107161	0.10289	0.0910407	0.111153	0.109137	0.106884	0.117758	0.114739	0.108613	0.11192	0.117	0.124741	0.180576	0.189557	0.137393
0.0971104	0.078992	0.0818429	0.101002	0.0946204	0.0810554	0.096107	0.101589	0.0896556	0.101835	0.111124	0.105211	0.10112	0.105378	0.0977042	0.107171	0.102621	0.090924	0.111091	0.109123	0.106839	0.117718	0.114706	0.108607	0.111898	0.116966	0.124713	0.180631	0.18955	0.137409
0.0978242	0.080915	0.0825909	0.101946	0.0958419	0.0804087	0.096436	0.101566	0.0894073	0.102211	0.111463	0.105087	0.10084	0.105334	0.098304	0.107275	0.102354	0.0908054	0.111027	0.10911	0.106796	0.117674	0.114673	0.108602	0.111878	0.116932	0.124684	0.180685	0.189543	0.137425
0.0965816	0.0827987	0.0833717	0.102149	0.0968449	0.0799876	0.0961758	0.101234	0.0891197	0.102762	0.111638	0.105095	0.100532	0.105289	0.0985137	0.107383	0.102094	0.0906842	0.11096	0.109096	0.106755	0.117626	0.114638	0.108596	0.111859	0.116898	0.124654	0.18074	0.189536	0.137442
0.0952689	0.0854559	0.0820468	0.102053	0.096942	0.0798467	0.0957639	0.10037	0.0887008	0.103665	0.111255	0.105228	0.100203	0.105237	0.0986535	0.107455	0.101843	0.0905601	0.110892	0.109082	0.106718	0.117575	0.114603	0.108591	0.111842	0.116864	0.124623	0.180794	0.189529	0.137458
0.0935692	0.0856894	0.0828826	0.102373	0.0973315	0.0799714	0.0950028	0.0995405	0.0876885	0.104514	0.109755	0.105458	0.0998652	0.105162	0.0987805	0.107488	0.101601	0.0904326	0.110822	0.109069	0.106684	0.117526	0.114567	0.108586	0.111828	0.116831	0.124592	0.180849	0.189522	0.137474
0.0912512	0.08221	0.0829721	0.104853	0.0979489	0.0794788	0.0952141	0.0988292	0.0879557	0.105224	0.109722	0.105747	0.0995342	0.105053	0.0988939	0.107491	0.101369	0.0903016	0.110751	0.109056	0.106654	0.117482	0.114531	0.108581	0.111818	0.116797	0.124559	0.180904	0.189516	0.137491
0.0883622	0.0819224	0.0839931	0.107209	0.0989403	0.0790142	0.0955129	0.0982796	0.0878585	0.105884	0.110175	0.106045	0.0991851	0.104899	0.0989822	0.107475	0.101145	0.090167	0.110679	0.109043	0.106629	0.117448	0.114493	0.108576	0.111812	0.116764	0.124525	0.180959	0.189511	0.137507
0.0858317	0.082289	0.0834686	0.108682	0.0998723	0.0789693	0.0958003	0.0972213	0.087648	0.106502	0.110244	0.106292	0.0982202	0.104705	0.0990292	0.107446	0.100929	0.090029	0.110607	0.10903	0.106608	0.117426	0.114454	0.108572	0.111811	0.116731	0.12449	0.181014	0.189506	0.137523
0.0822833	0.0807565	0.0838681	0.110815	0.100516	0.0797169	0.095811	0.0966509	0.0875732	0.107129	0.109915	0.106497	0.0974668	0.104478	0.0990121	0.107411	0.100721	0.0898881	0.110536	0.109018	0.106592	0.117419	0.114415	0.108567	0.111817	0.116698	0.124453	0.18107	0.189502	0.13754
0.082652	0.0806239	0.0839291	0.113266	0.101312	0.0789682	0.0956006	0.0967042	0.0874476	0.107886	0.10986	0.106698	0.0971785	0.10423	0.0989097	0.107372	0.100521	0.089745	0.110464	0.109007	0.10658	0.117424	0.114375	0.108563	0.111832	0.116665	0.124416	0.181125	0.189499	0.137556
0.0834912	0.0813556	0.0858537	0.114064	0.101704	0.0778973	0.0953136	0.0965596	0.0870247	0.108825	0.110018	0.106896	0.0970546	0.103969	0.0987368	0.107335	0.100332	0.0896007	0.110393	0.108996	0.106573	0.117441	0.114334	0.108559	0.111855	0.116632	0.124377	0.181181	0.189497	0.137572
0.081578	0.082237	0.0865279	0.115387	0.101251	0.0774717	0.0941169	0.0964017	0.0865191	0.109636	0.110287	0.1071	0.0970433	0.103704	0.0985605	0.107303	0.100157	0.0894561	0.110323	0.108986	0.106571	0.117466	0.114291	0.108555	0.111888	0.1166	0.124336	0.181237	0.189496	0.137589
0.0797973	0.0814226	0.0879686	0.115805	0.100719	0.077535	0.0939984	0.0964021	0.0864665	0.11036	0.110696	0.107307	0.0971127	0.103438	0.0984296	0.107288	0.100001	0.0893125	0.110254	0.108977	0.106574	0.117498	0.114248	0.108551	0.111931	0.116568	0.124295	0.181293	0.189497	0.137605
0.0804496	0.077852	0.0915968	0.117692	0.100845	0.0796104	0.0940169	0.0963994	0.0866591	0.111066	0.111236	0.1075	0.0972128	0.103169	0.0983412	0.107305	0.0998654	0.089171	0.110185	0.108968	0.106582	0.117534	0.114204	0.108547	0.111981	0.116536	0.124252	0.181349	0.189498	0.137622
0.081231	0.0727857	0.0929815	0.118606	0.102136	0.0807847	0.0938001	0.0964703	0.0864054	0.111663	0.111775	0.107665	0.0973029	0.102892	0.0982761	0.10738	0.0997529	0.0890327	0.110118	0.10896	0.106595	0.117573	0.114159	0.108543	0.112037	0.116504	0.124209	0.181405	0.1895	0.137638
0.0812364	0.0721264	0.0932679	0.120742	0.101923	0.0815415	0.0933616	0.0965511	0.0857419	0.112057	0.112256	0.107798	0.0973833	0.102601	0.0982218	0.107515	0.0996613	0.0888986	0.110051	0.108953	0.106613	0.117613	0.114113	0.10854	0.112094	0.116472	0.124165	0.181462	0.189504	0.137655
0.0795746	0.0719464	0.0929055	0.120883	0.102074	0.0817572	0.0925773	0.0956367	0.0863135	0.112301	0.112725	0.107953	0.0970333	0.102292	0.0981749	0.107611	0.0995864	0.0887698	0.109986	0.108946	0.106637	0.117653	0.114067	0.108536	0.11215	0.116441	0.12412	0.181518	0.189509	0.137671
0.0796128	0.072446	0.0931039	0.120606	0.102446	0.081903	0.0922911	0.0954534	0.0868163	0.1124	0.113196	0.1083	0.0967206	0.10196	0.098139	0.107601	0.099522	0.0886474	0.109921	0.10894	0.106668	0.117694	0.114019	0.108533	0.1122	0.11641	0.124075	0.181575	0.189514	0.137688
0.0819636	0.0726113	0.0938344	0.120114	0.103957	0.081748	0.0918399	0.0958175	0.0872515	0.112506	0.113662	0.10878	0.0968286	0.101603	0.0981203	0.107584	0.0994611	0.0885326	0.109856	0.108935	0.10671	0.117733	0.11397	0.108529	0.112244	0.116379	0.124029	0.181631	0.189521	0.137704
0.0828657	0.0756457	0.0932979	0.119716	0.105356	0.0791673	0.0895141	0.0962177	0.0877085	0.112471	0.114109	0.10912	0.0970121	0.101213	0.0981247	0.107784	0.0993966	0.0884268	0.109793	0.108931	0.106765	0.117772	0.11392	0.108526	0.112279	0.116348	0.123984	0.181688	0.189529	0.137721
0.0797578	0.0800447	0.092061	0.119492	0.10633	0.0799718	0.0888798	0.0956487	0.0881914	0.111725	0.114505	0.109363	0.0971776	0.100788	0.0981556	0.107196	0.0993232	0.0883316	0.109729	0.108927	0.10684	0.11781	0.113869	0.108523	0.112307	0.116318	0.12394	0.181745	0.189539	0.137737
0.0823268	0.0843998	0.0916439	0.120009	0.107247	0.0803528	0.0897521	0.0940123	0.0886065	0.11093	0.114805	0.109511	0.097304	0.100336	0.0982138	0.107087	0.099238	0.0882485	0.109666	0.108924	0.106944	0.117847	0.113817	0.10852	0.112326	0.116288	0.123895	0.181803	0.189549	0.137754
0.0871852	0.0887756	0.0885902	0.120647	0.109052	0.0799776	0.089281	0.0918417	0.0887733	0.111233	0.114959	0.109968	0.0973929	0.0998859	0.0982987	0.10712	0.0991419	0.088178	0.109604	0.108923	0.107087	0.117882	0.113764	0.108517	0.112339	0.116258	0.123852	0.18186	0.18956	0.137771
0.0892454	0.0916876	0.0872772	0.121165	0.109532	0.0784199	0.0894234	0.0899907	0.0885763	0.111715	0.114944	0.110791	0.0974499	0.0994697	0.0984084	0.107188	0.0990405	0.088119	0.109541	0.108922	0.107271	0.117916	0.11371	0.108514	0.112346	0.116228	0.123809	0.181917	0.189573	0.137787
0.0896786	0.0910669	0.0882329	0.121478	0.110567	0.0780967	0.0884279	0.0885471	0.0886062	0.111787	0.114814	0.111354	0.0974812	0.0991044	0.0985375	0.107264	0.0989511	0.0880696	0.109478	0.108922	0.10748	0.117949	0.113654	0.108511	0.112347	0.116199	0.123767	0.181975	0.189586	0.137804
0.0913266	0.0918347	0.0899291	0.120542	0.113022	0.0777177	0.0872114	0.0861342	0.0900178	0.111112	0.114627	0.111721	0.0975005	0.0987891	0.0986649	0.107337	0.0990643	0.0880274	0.109416	0.108924	0.107682	0.117981	0.113598	0.108509	0.112343	0.11617	0.123726	0.182033	0.189601	0.137821
0.0941487	0.0949306	0.0925001	0.117966	0.114011	0.0757822	0.0855305	0.0850612	0.0903723	0.111332	0.114385	0.111936	0.0975388	0.0985156	0.0987112	0.1074	0.099559	0.0879905	0.109353	0.108927	0.107851	0.118011	0.113541	0.108506	0.112336	0.116141	0.123686	0.182091	0.189616	0.137837
0.0969261	0.0977992	0.0945831	0.116845	0.11394	0.0755701	0.0844079	0.0850139	0.090768	0.111348	0.114098	0.112012	0.0976273	0.0982736	0.0985159	0.10745	0.0993586	0.0879571	0.10929	0.108933	0.10798	0.11804	0.113483	0.108503	0.112326	0.116112	0.123647	0.182149	0.189632	0.137854
0.100568	0.101065	0.0951946	0.117227	0.111964	0.0748832	0.0838126	0.0849463	0.0901104	0.111384	0.11397	0.111913	0.0977574	0.0980488	0.0983553	0.107486	0.0991934	0.0879259	0.109226	0.108941	0.108076	0.118068	0.113424	0.1085	0.112312	0.116084	0.123609	0.182207	0.18965	0.137871
0.103715	0.100837	0.0951317	0.115798	0.111188	0.0749053	0.0836624	0.0848205	0.0919549	0.111528	0.114301	0.111516	0.097896	0.0978196	0.0984386	0.107507	0.0990345	0.0878958	0.109163	0.108951	0.108146	0.118095	0.113364	0.108497	0.112297	0.116056	0.123572	0.182265	0.189668	0.137887
0.106042	0.103178	0.0946098	0.113924	0.111706	0.0754053	0.0832143	0.0846618	0.092308	0.111773	0.114434	0.11095	0.0980131	0.097556	0.0985522	0.107516	0.0988773	0.087866	0.1091	0.108966	0.108198	0.118121	0.113304	0.108494	0.112279	0.116029	0.123536	0.182323	0.189687	0.137904
0.107017	0.102644	0.0948255	0.111992	0.111076	0.076039	0.0823305	0.0845638	0.0927381	0.112127	0.114005	0.110637	0.0980845	0.0972124	0.0986414	0.107517	0.0987203	0.0878358	0.109037	0.108984	0.108236	0.118146	0.113242	0.108491	0.11226	0.116001	0.1235	0.182382	0.189706	0.137921
0.102973	0.102203	0.0948308	0.10993	0.109729	0.0764215	0.0808127	0.0844783	0.0930959	0.112659	0.112689	0.110321	0.0980997	0.0966874	0.0986796	0.107516	0.0985627	0.0878048	0.108973	0.109007	0.108264	0.11817	0.113179	0.108489	0.112239	0.115974	0.123465	0.182441	0.189727	0.137938
0.102267	0.102116	0.0935405	0.109382	0.108675	0.0765769	0.0791658	0.0849535	0.0930718	0.112788	0.111996	0.109875	0.0980643	0.095879	0.0986277	0.107524	0.0984045	0.0877727	0.10891	0.109036	0.108285	0.118194	0.113116	0.108485	0.112217	0.115948	0.12343	0.1825	0.189748	0.137955
0.100701	0.101978	0.0927468	0.107888	0.106779	0.0774211	0.0780128	0.0858709	0.093355	0.112361	0.112074	0.109295	0.0979922	0.0953214	0.0985041	0.107548	0.098246	0.0877392	0.108847	0.109072	0.108298	0.118216	0.113052	0.108482	0.112194	0.115921	0.123396	0.182559	0.18977	0.137972
0.100079	0.0982159	0.0929223	0.105187	0.106652	0.0787413	0.0761964	0.0862814	0.093691	0.111762	0.112393	0.108632	0.097897	0.0949711	0.09841	0.10759	0.098088	0.0877043	0.108785	0.109113	0.108306	0.118238	0.112987	0.108479	0.11217	0.115895	0.123362	0.182618	0.189793	0.137989
0.101225	0.0965777	0.0936078	0.105392	0.107195	0.079465	0.0744241	0.0863991	0.0940231	0.111114	0.112883	0.108074	0.097789	0.09461	0.098402	0.107644	0.0979318	0.087668	0.108722	0.109161	0.108308	0.118259	0.112922	0.108476	0.112146	0.11587	0.123329	0.182677	0.189816	0.138005
0.102273	0.0933535	0.0932181	0.108076	0.108026	0.079991	0.0739883	0.0860392	0.0942546	0.110692	0.113371	0.108581	0.0976754	0.0942087	0.0984759	0.107703	0.0977796	0.0876303	0.108661	0.109214	0.108305	0.118279	0.112856	0.108472	0.11212	0.115844	0.123295	0.182736	0.18984	0.138022
0.100248	0.0926355	0.0924288	0.108114	0.108259	0.0804972	0.0740833	0.0856015	0.0934225	0.110435	0.113444	0.108317	0.0975613	0.0937411	0.0986168	0.107753	0.0976342	0.087591	0.1086	0.109267	0.108297	0.118298	0.112789	0.108469	0.112094	0.115819	0.123262	0.182796	0.189865	0.138039
0.0975287	0.0916988	0.0937446	0.108961	0.10829	0.0809936	0.0724171	0.0852721	0.0936392	0.110303	0.113813	0.107973	0.0974519	0.0929221	0.0988122	0.107786	0.0974992	0.0875503	0.108539	0.109317	0.108284	0.118317	0.112722	0.108465	0.112068	0.115795	0.123228	0.182856	0.18989	0.138056
0.0956728	0.0910111	0.0948709	0.111953	0.108707	0.0813434	0.0720228	0.0850004	0.0938773	0.110308	0.114577	0.108228	0.0973533	0.091659	0.0990483	0.107788	0.0973787	0.087508	0.108479	0.109357	0.108265	0.118334	0.112655	0.108461	0.112041	0.115771	0.123195	0.182916	0.189917	0.138073
0.0948515	0.0908509	0.0919349	0.112445	0.109257	0.0818246	0.0716561	0.0845628	0.094113	0.110315	0.115553	0.10867	0.097273	0.0912972	0.0993088	0.10774	0.0972756	0.087464	0.10842	0.109383	0.10824	0.118351	0.112587	0.108456	0.112014	0.115747	0.123161	0.182976	0.189944	0.138091
0.0916601	0.0910323	0.0891167	0.115024	0.110014	0.0828229	0.0710429	0.0836042	0.0942577	0.110142	0.116501	0.109095	0.0972191	0.090969	0.0995772	0.107622	0.0971896	0.0874184	0.108362	0.109393	0.10821	0.118367	0.112519	0.108452	0.111986	0.115723	0.123127	0.183036	0.189972	0.138108
0.0913543	0.090607	0.0887289	0.115521	0.111278	0.084181	0.071441	0.0827198	0.094346	0.110062	0.117429	0.109481	0.097198	0.0906611	0.0998411	0.107444	0.0971147	0.0873708	0.108305	0.109389	0.108172	0.118382	0.112451	0.108447	0.111958	0.1157	0.123093	0.183096	0.190002	0.138125
0.0912291	0.0896467	0.0906453	0.11534	0.113155	0.0853296	0.0724267	0.0819291	0.0943396	0.110072	0.118333	0.109819	0.0972111	0.0902846	0.100102	0.107255	0.0970388	0.0873213	0.108249	0.109374	0.108128	0.118395	0.112382	0.108442	0.11193	0.115677	0.123058	0.183157	0.190032	0.138142
0.0924538	0.0868279	0.0932848	0.115221	0.114073	0.0873461	0.0730564	0.0821798	0.0931561	0.109983	0.119219	0.110123	0.097252	0.0903851	0.100455	0.107107	0.096947	0.0872697	0.108193	0.109352	0.108076	0.118408	0.112313	0.108436	0.111902	0.115655	0.123023	0.183217	0.190063	0.138159
0.0951422	0.0863073	0.0953243	0.11393	0.114035	0.0887124	0.0733805	0.0818844	0.0933428	0.109694	0.120129	0.11041	0.0973045	0.0904634	0.101803	0.107021	0.096828	0.087216	0.108139	0.109327	0.108016	0.118419	0.112244	0.10843	0.111873	0.115633	0.122988	0.183278	0.190096	0.138176
0.0967844	0.0880025	0.0959159	0.114298	0.113489	0.0886092	0.0737745	0.0817879	0.0934376	0.109119	0.121118	0.110571	0.0973438	0.0903522	0.101887	0.107005	0.0966773	0.08716	0.108085	0.109301	0.107948	0.118429	0.112175	0.108424	0.111845	0.115612	0.122952	0.183339	0.19013	0.138194
0.0973132	0.0897296	0.0959717	0.114524	0.113611	0.0888338	0.0732846	0.0817593	0.0924968	0.10921	0.122261	0.110136	0.0973512	0.0902348	0.101992	0.107064	0.0964967	0.0871017	0.108032	0.109278	0.107872	0.118438	0.112106	0.108418	0.111816	0.11559	0.122916	0.1834	0.190166	0.138211
0.0975626	0.0917217	0.0938999	0.114286	0.114371	0.0892612	0.0727856	0.0817444	0.0928804	0.109139	0.123599	0.110825	0.0973453	0.0901559	0.102085	0.107187	0.0962917	0.0870411	0.10798	0.109259	0.107788	0.118445	0.112037	0.108411	0.111787	0.11557	0.12288	0.183461	0.190204	0.138228
0.100164	0.0918949	0.0942097	0.113315	0.115406	0.0897528	0.072318	0.0816729	0.0936928	0.109501	0.124924	0.111425	0.0974146	0.0901186	0.102151	0.107325	0.0960693	0.0869782	0.107928	0.109245	0.107698	0.118452	0.111969	0.108403	0.111759	0.115549	0.122844	0.183523	0.190243	0.138246
0.100703	0.0880857	0.0933689	0.114679	0.114877	0.0893793	0.0714096	0.0815522	0.0946984	0.110559	0.125931	0.11162	0.0977127	0.0900813	0.102179	0.107432	0.0958366	0.0869131	0.107878	0.109238	0.107604	0.118457	0.1119	0.108396	0.11173	0.115529	0.122807	0.183584	0.190284	0.138263
0.0984255	0.0855586	0.0903897	0.115605	0.114752	0.0892523	0.0703798	0.081492	0.0943408	0.111224	0.126643	0.111438	0.0981893	0.0899775	0.102162	0.107507	0.0955996	0.0868457	0.107827	0.10924	0.107507	0.118461	0.111831	0.108388	0.111701	0.11551	0.12277	0.183646	0.190327	0.13828
0.0962167	0.0827383	0.0865434	0.114113	0.114408	0.0894674	0.0682719	0.0815189	0.0947857	0.111719	0.127312	0.11111	0.09855	0.0897807	0.102072	0.107573	0.0953631	0.0867764	0.107778	0.109252	0.10741	0.118463	0.111762	0.108379	0.111672	0.115491	0.122733	0.183708	0.190371	0.138298
0.0956438	0.0798681	0.0832802	0.112596	0.115092	0.0892542	0.0672739	0.0817154	0.0947698	0.112209	0.127897	0.11072	0.0987165	0.0895492	0.101764	0.107641	0.0951306	0.086705	0.107728	0.109277	0.107315	0.118465	0.111693	0.108371	0.111644	0.115472	0.122696	0.18377	0.190418	0.138315
0.0944917	0.0770836	0.0802629	0.112723	0.11641	0.0886536	0.0662658	0.0819611	0.094291	0.112676	0.128585	0.110259	0.0987152	0.0893457	0.101378	0.107708	0.0949038	0.0866319	0.10768	0.109318	0.107223	0.118465	0.111624	0.108362	0.111615	0.115454	0.122659	0.183832	0.190466	0.138333
0.0946923	0.0734976	0.0772395	0.110349	0.116975	0.0875278	0.0653445	0.0820186	0.0941512	0.113247	0.129265	0.109669	0.0985275	0.0891783	0.101555	0.107762	0.0946835	0.0865572	0.107631	0.109383	0.107134	0.118465	0.111555	0.108352	0.111587	0.115436	0.122622	0.183894	0.190516	0.13835
0.0943409	0.0706433	0.0722449	0.108522	0.116402	0.0876495	0.0659941	0.0820022	0.0938408	0.114341	0.129817	0.109123	0.0980905	0.0889359	0.101725	0.107794	0.0944694	0.086481	0.107583	0.109485	0.107049	0.118464	0.111486	0.108342	0.111558	0.115419	0.122584	0.183957	0.190568	0.138368
0.093537	0.0700473	0.0711445	0.107624	0.116294	0.0883774	0.0668298	0.0821369	0.0926735	0.115207	0.130171	0.108786	0.0975299	0.0884899	0.101875	0.107802	0.0942608	0.0864036	0.107535	0.10966	0.106965	0.118462	0.111417	0.108332	0.11153	0.115401	0.122547	0.18402	0.19062	0.138386
0.0936657	0.0707702	0.0700967	0.1062	0.116032	0.0893426	0.0676129	0.082372	0.0916148	0.116226	0.130366	0.108447	0.0970453	0.0880524	0.102026	0.107787	0.0940564	0.0863252	0.107488	0.109969	0.106883	0.118459	0.111348	0.108322	0.111502	0.115385	0.122509	0.184082	0.190673	0.138403
0.0939522	0.0720952	0.0672016	0.103904	0.115709	0.0908991	0.0682347	0.0829755	0.0912267	0.116973	0.130403	0.108048	0.0966044	0.0877128	0.102188	0.107752	0.0938553	0.086246	0.10744	0.110234	0.106798	0.118456	0.111279	0.108311	0.111474	0.115369	0.122472	0.184145	0.190726	0.138421
0.0959327	0.0753007	0.0651838	0.101077	0.114314	0.0921321	0.0687739	0.0834935	0.0929518	0.117663	0.13027	0.107602	0.0961448	0.0874385	0.102364	0.107701	0.0936562	0.0861664	0.107393	0.110186	0.106709	0.118452	0.111209	0.108301	0.111446	0.115353	0.122434	0.184208	0.19078	0.138439
0.10186	0.0758032	0.0615103	0.0975438	0.112607	0.0935368	0.069546	0.0833364	0.0941905	0.118561	0.130268	0.107092	0.0956401	0.0872069	0.102556	0.107638	0.0934585	0.0860864	0.107346	0.11012	0.106612	0.118448	0.111139	0.10829	0.111418	0.115337	0.122397	0.184272	0.190833	0.138457
0.104145	0.0770501	0.0612936	0.0938181	0.11048	0.0946108	0.0705489	0.0832289	0.0946815	0.119504	0.130552	0.10649	0.0950981	0.0870116	0.10276	0.107568	0.0932621	0.0860061	0.107299	0.110089	0.106505	0.118444	0.111069	0.108279	0.111391	0.115322	0.122359	0.184335	0.190885	0.138474
0.105967	0.0799206	0.0593853	0.0920898	0.10783	0.0963606	0.0705343	0.083238	0.0952422	0.120454	0.13163	0.106189	0.09456	0.086854	0.102956	0.107494	0.0930673	0.0859252	0.107252	0.110078	0.106383	0.118439	0.110999	0.108268	0.111364	0.115307	0.122322	0.184399	0.190936	0.138492
0.106068	0.0815844	0.0606647	0.090921	0.10426	0.097194	0.0709495	0.0832778	0.0959702	0.121235	0.13166	0.10634	0.0940679	0.086737	0.10309	0.107421	0.0928757	0.0858415	0.107205	0.110077	0.106249	0.118434	0.110927	0.108256	0.111337	0.115293	0.122285	0.184462	0.190985	0.13851
0.106866	0.0814993	0.0642541	0.0900887	0.1008	0.0991518	0.0713865	0.0845392	0.0955403	0.121834	0.131752	0.106623	0.0936107	0.0866609	0.103081	0.107355	0.0926897	0.0857476	0.107159	0.110079	0.106104	0.118429	0.110855	0.108245	0.11131	0.115279	0.122248	0.184526	0.191032	0.138528
0.105264	0.081409	0.0667119	0.0891102	0.0986643	0.100304	0.0713381	0.0843403	0.0960343	0.122389	0.131908	0.10677	0.0931094	0.0866187	0.102913	0.107299	0.0925122	0.0856156	0.107112	0.110082	0.10596	0.118424	0.110783	0.108234	0.111283	0.115265	0.122211	0.18459	0.191078	0.138546
0.105059	0.083713	0.0694483	0.0870679	0.0979377	0.0996187	0.0706816	0.084608	0.0959813	0.122958	0.132095	0.106771	0.09254	0.0865949	0.102711	0.107261	0.0923463	0.0853174	0.107066	0.110084	0.105825	0.118419	0.110709	0.108223	0.111257	0.115252	0.122174	0.184654	0.191122	0.138564
0.103078	0.0870175	0.0703282	0.0849915	0.0962529	0.0999331	0.0703706	0.0856746	0.0957539	0.123411	0.132277	0.106752	0.0919749	0.0865681	0.102593	0.107245	0.0921943	0.0854042	0.10702	0.110086	0.10571	0.118414	0.110635	0.108212	0.111231	0.115239	0.122138	0.184719	0.191163	0.138582
0.104112	0.0890472	0.0713002	0.0837474	0.0946696	0.100029	0.070835	0.0862894	0.0956911	0.123472	0.132421	0.106741	0.0914516	0.0865198	0.102554	0.107256	0.0920573	0.0859708	0.106973	0.110087	0.105618	0.118408	0.11056	0.108201	0.111205	0.115226	0.122101	0.184783	0.191202	0.138601
0.102728	0.0915758	0.0736491	0.0828198	0.0935321	0.0984021	0.0726598	0.0864535	0.0960854	0.123571	0.132506	0.106716	0.0909543	0.0864421	0.102552	0.107299	0.0919349	0.0861637	0.106927	0.110087	0.105547	0.118403	0.110483	0.10819	0.111179	0.115214	0.122065	0.184848	0.191239	0.138619
0.100899	0.093575	0.0766027	0.0799974	0.0925953	0.0977487	0.0750945	0.0860211	0.0967775	0.123912	0.132523	0.106634	0.0904142	0.0863401	0.102522	0.107373	0.0918254	0.0862754	0.106881	0.110088	0.105493	0.118398	0.110405	0.10818	0.111154	0.115202	0.122029	0.184913	0.191274	0.138637
0.103094	0.0941051	0.0793742	0.0792747	0.0919589	0.0983189	0.0768349	0.0856361	0.0981333	0.124639	0.13247	0.106467	0.0897328	0.0862314	0.102379	0.10747	0.0917266	0.0863496	0.106835	0.11009	0.105451	0.118392	0.110325	0.10817	0.111128	0.11519	0.121993	0.184978	0.191307	0.138655
0.10125	0.0931628	0.0812488	0.078734	0.0917754	0.0985489	0.0774902	0.083809	0.0992627	0.125436	0.132348	0.106214	0.0890184	0.0861436	0.102145	0.107581	0.0916359	0.0863922	0.106789	0.110097	0.105417	0.118387	0.110244	0.10816	0.111104	0.115178	0.121958	0.185043	0.191337	0.138674
0.0992236	0.0937614	0.0816758	0.0791418	0.0907359	0.0967147	0.0787735	0.0834137	0.0999442	0.125956	0.132159	0.1059	0.0885271	0.0861055	0.101919	0.107691	0.091551	0.0864061	0.106743	0.11012	0.10539	0.118382	0.11016	0.10815	0.111079	0.115167	0.121922	0.185108	0.191366	0.138692
0.0995016	0.0931573	0.0833918	0.0790546	0.0897642	0.0957285	0.0794566	0.0836299	0.100509	0.125897	0.1319	0.10554	0.0881672	0.0861289	0.101731	0.107792	0.0914698	0.0863963	0.106698	0.110219	0.105366	0.118376	0.110075	0.108141	0.111055	0.115156	0.121887	0.185173	0.191393	0.138711
0.0982093	0.0940815	0.0838593	0.0809709	0.0876885	0.0959078	0.0815063	0.0840214	0.100851	0.126797	0.131569	0.105326	0.0878467	0.0861902	0.101566	0.107878	0.0913907	0.0863678	0.106652	0.109852	0.105344	0.118371	0.109988	0.108132	0.111031	0.115145	0.121852	0.185239	0.191419	0.138729
0.0941383	0.0943992	0.0819014	0.0826066	0.0873029	0.0956315	0.0827056	0.0843206	0.101141	0.127367	0.131179	0.105973	0.0875447	0.0862552	0.10141	0.107948	0.0913126	0.0863255	0.106606	0.109438	0.105324	0.118365	0.109898	0.108123	0.111007	0.115134	0.121817	0.185304	0.191442	0.138748
0.0945887	0.0954155	0.0803719	0.0836966	0.0863876	0.0948303	0.0829794	0.0850849	0.101451	0.127388	0.130769	0.105628	0.0872556	0.0863918	0.101251	0.108004	0.0912346	0.0862732	0.10656	0.10932	0.105304	0.118359	0.109807	0.108115	0.110984	0.115124	0.121782	0.18537	0.191465	0.138767
0.0962055	0.0953207	0.0801761	0.0822474	0.0819663	0.0944795	0.0833731	0.0861872	0.101879	0.126787	0.130364	0.105603	0.0869727	0.0867803	0.101086	0.108048	0.0911565	0.0862138	0.106514	0.109194	0.105285	0.118354	0.109716	0.108106	0.110961	0.115114	0.121748	0.185436	0.191486	0.138785
0.0973778	0.0986072	0.0792255	0.0831863	0.0801878	0.094127	0.0839773	0.0869635	0.102628	0.126899	0.129967	0.105554	0.0866863	0.0872513	0.100914	0.108085	0.0910785	0.0861494	0.106468	0.109018	0.105265	0.118348	0.109626	0.108098	0.110938	0.115104	0.121714	0.185502	0.191505	0.138804
0.0966411	0.0981975	0.079631	0.0837524	0.0789098	0.0943633	0.0843641	0.087556	0.103246	0.126964	0.129574	0.105484	0.0863879	0.0876413	0.100738	0.108119	0.091001	0.0860819	0.106422	0.108805	0.105245	0.118342	0.109542	0.10809	0.110916	0.115094	0.12168	0.185568	0.191524	0.138823
0.0934822	0.0973884	0.0838581	0.0844108	0.0784611	0.0944301	0.0856849	0.0882443	0.103056	0.126947	0.129185	0.105423	0.0860807	0.0879676	0.100562	0.108155	0.0909251	0.0860123	0.106375	0.108596	0.105225	0.118336	0.109466	0.108082	0.110893	0.115084	0.121646	0.185634	0.191541	0.138842
0.0888464	0.0967762	0.0838644	0.087026	0.0765935	0.0935741	0.0861265	0.0889329	0.102265	0.126829	0.128801	0.105379	0.0857827	0.0882744	0.100393	0.1082	0.0908523	0.0859419	0.106328	0.108414	0.105205	0.118329	0.109406	0.108074	0.110872	0.115074	0.121613	0.185701	0.191557	0.138861
0.0858439	0.0951904	0.085075	0.0890443	0.0742324	0.0925922	0.0873709	0.0902034	0.10144	0.126594	0.128428	0.105352	0.0855162	0.0889179	0.100238	0.108259	0.0907844	0.0858714	0.106282	0.108263	0.105184	0.118323	0.109366	0.108066	0.11085	0.115065	0.121579	0.185767	0.191572	0.13888
0.0856406	0.0948138	0.0857883	0.0896222	0.0714101	0.0916896	0.0875419	0.0915398	0.100968	0.12625	0.12807	0.105331	0.0852947	0.0887384	0.100108	0.108335	0.0907238	0.0858016	0.106234	0.108141	0.105163	0.118316	0.109349	0.108057	0.110829	0.115056	0.121546	0.185834	0.191587	0.138899
0.087769	0.0941657	0.0849801	0.0893127	0.0699032	0.0906727	0.0864518	0.0927004	0.099373	0.125835	0.127737	0.105303	0.0851226	0.0888603	0.100015	0.108427	0.0906738	0.0857331	0.106186	0.108046	0.105141	0.118309	0.109353	0.108047	0.110809	0.115046	0.121514	0.1859	0.191601	0.138918
0.0918251	0.0938919	0.0844141	0.0901251	0.0695541	0.090018	0.0857345	0.0935506	0.0988347	0.12541	0.127457	0.105255	0.0850037	0.0889992	0.099976	0.108533	0.0906394	0.0856664	0.106138	0.10798	0.105119	0.118302	0.109371	0.108036	0.110788	0.115037	0.121481	0.185967	0.191613	0.138937
0.0919809	0.094408	0.0832427	0.0902273	0.0687415	0.0910905	0.0853941	0.094218	0.0983106	0.125097	0.127314	0.105182	0.0849453	0.0891262	0.0999972	0.108649	0.090628	0.0856019	0.10609	0.107942	0.105096	0.118295	0.109397	0.108024	0.110768	0.115028	0.121449	0.186034	0.191625	0.138956
0.0927893	0.0946699	0.0810337	0.0900841	0.0688953	0.0901194	0.0851505	0.0952535	0.0975732	0.125072	0.127373	0.105082	0.0849534	0.0892388	0.100049	0.108769	0.090652	0.0855402	0.10604	0.107927	0.105073	0.118287	0.109425	0.10801	0.110749	0.115019	0.121416	0.186101	0.191637	0.138976
0.089826	0.0956225	0.0781758	0.0903757	0.0695501	0.0890403	0.0853496	0.0963956	0.0973451	0.125372	0.127459	0.104958	0.0850258	0.0893383	0.100076	0.10889	0.090733	0.0854816	0.10599	0.107927	0.10505	0.118279	0.109452	0.107993	0.11073	0.11501	0.121384	0.186168	0.191648	0.138995
0.0875061	0.0940465	0.0753613	0.0909235	0.0693708	0.0882433	0.085968	0.0976477	0.0971056	0.12577	0.127464	0.104805	0.085152	0.0894296	0.100065	0.10901	0.0909043	0.0854265	0.10594	0.107933	0.105027	0.118271	0.109476	0.107974	0.110711	0.115001	0.121353	0.186236	0.191658	0.139015
0.0880952	0.0934144	0.072978	0.0906804	0.0709771	0.0877311	0.0854273	0.0985856	0.0967762	0.126016	0.127435	0.104601	0.0853196	0.0895383	0.100039	0.109127	0.0911919	0.085375	0.105888	0.107937	0.105003	0.118262	0.109496	0.107952	0.110692	0.114992	0.121321	0.186303	0.191668	0.139034
0.0884786	0.0915924	0.0695487	0.090684	0.0727532	0.0871594	0.0856448	0.0994074	0.0963627	0.126553	0.127417	0.10431	0.0855195	0.0899014	0.10002	0.109239	0.0915594	0.0853276	0.105835	0.107933	0.10498	0.118253	0.109513	0.107926	0.110674	0.114983	0.12129	0.18637	0.191677	0.139054
0.0941464	0.0935318	0.0688097	0.0896837	0.0736627	0.0873543	0.0865803	0.100183	0.0956865	0.126912	0.127439	0.103987	0.0857473	0.090735	0.100013	0.109344	0.0919172	0.0852843	0.105782	0.107922	0.104957	0.118243	0.109527	0.107897	0.110657	0.114974	0.121259	0.186438	0.191686	0.139073
0.0938035	0.0942236	0.0687986	0.089305	0.0752033	0.0875864	0.0877942	0.100979	0.0946024	0.126726	0.12751	0.103897	0.0859987	0.0913096	0.100015	0.109444	0.0922146	0.0852454	0.105727	0.107903	0.104935	0.118233	0.109539	0.107863	0.11064	0.114965	0.121228	0.186506	0.191694	0.139093
0.0933725	0.0931984	0.0683662	0.0886805	0.0774206	0.0865444	0.0879705	0.101876	0.0938463	0.127141	0.12762	0.103903	0.0862376	0.0916134	0.100024	0.109536	0.0924531	0.0852109	0.105671	0.107878	0.104914	0.118223	0.109548	0.107825	0.110623	0.114956	0.121197	0.186573	0.191702	0.139113
0.0901198	0.0940579	0.0682479	0.0868411	0.080524	0.0864644	0.0883834	0.102883	0.0931775	0.127375	0.127754	0.103828	0.0863232	0.0918662	0.100045	0.109623	0.092652	0.085181	0.105614	0.10785	0.104896	0.118212	0.109556	0.107784	0.110607	0.114947	0.121166	0.186641	0.19171	0.139133
0.0905572	0.0970881	0.0683904	0.0852455	0.083957	0.0863908	0.090073	0.103822	0.0926021	0.127476	0.127899	0.103655	0.0862676	0.0921648	0.100085	0.109705	0.0928306	0.0851557	0.105555	0.107819	0.104882	0.1182	0.109561	0.107739	0.110591	0.114938	0.121136	0.186709	0.191717	0.139153
0.0929379	0.0965785	0.0702981	0.0850834	0.0862372	0.0855591	0.0908425	0.104756	0.0920796	0.127233	0.128022	0.103378	0.0862571	0.0925275	0.100154	0.109785	0.0930061	0.0851349	0.105495	0.107784	0.104878	0.118188	0.109565	0.107692	0.110575	0.114929	0.121106	0.186777	0.191724	0.139173
0.0953514	0.0958792	0.0722941	0.0850636	0.0880186	0.0858918	0.0928076	0.105697	0.0915907	0.126099	0.128014	0.102973	0.0863106	0.0929388	0.100263	0.109865	0.0931942	0.0851187	0.105433	0.107747	0.104905	0.118176	0.109566	0.107642	0.11056	0.11492	0.121076	0.186845	0.19173	0.139193
0.0940345	0.095777	0.0732874	0.0861603	0.0885421	0.0859194	0.0939878	0.105217	0.0911818	0.124563	0.127771	0.102437	0.0864051	0.0933896	0.100417	0.109949	0.0934051	0.0851068	0.105369	0.107707	0.10514	0.118163	0.109565	0.107591	0.110546	0.114911	0.121046	0.186913	0.191736	0.139213
0.0926844	0.0965528	0.0740585	0.0876538	0.089446	0.0854715	0.0935913	0.105561	0.0908922	0.122964	0.127317	0.101891	0.086526	0.0938929	0.100612	0.110043	0.0936165	0.085099	0.105304	0.107661	0.105705	0.118149	0.109561	0.107539	0.110532	0.114902	0.121017	0.186981	0.191742	0.139234
0.0886297	0.0969375	0.0769649	0.0871031	0.0897169	0.0847134	0.0942654	0.105699	0.0905976	0.122889	0.126783	0.101431	0.0866615	0.094475	0.100833	0.110149	0.0937439	0.0850951	0.105236	0.10761	0.105546	0.118135	0.109555	0.107487	0.110518	0.114892	0.120987	0.187049	0.191748	0.139254
0.0862167	0.0974874	0.078938	0.0863317	0.0897071	0.0840842	0.0946743	0.105879	0.0901707	0.122328	0.126325	0.101011	0.0867977	0.0951226	0.101056	0.110267	0.0937536	0.0850946	0.105166	0.10755	0.105481	0.11812	0.109545	0.107435	0.110505	0.114883	0.120958	0.187118	0.191754	0.139274
0.0881391	0.0951066	0.0807953	0.0850689	0.0895747	0.0834703	0.094251	0.105431	0.0896586	0.121627	0.126044	0.100339	0.0869182	0.095822	0.101257	0.110387	0.0937151	0.0850971	0.105094	0.10748	0.105438	0.118104	0.109532	0.107384	0.110492	0.114873	0.120929	0.187186	0.191759	0.139295
0.0883308	0.0956317	0.0825713	0.0845949	0.0897878	0.0834303	0.0944129	0.105717	0.0891761	0.121293	0.125918	0.0991301	0.087004	0.0962312	0.101418	0.110486	0.093674	0.0851019	0.105019	0.107399	0.105403	0.118088	0.109516	0.107334	0.11048	0.114864	0.1209	0.187254	0.191764	0.139316
0.0899143	0.0958344	0.0834941	0.0833133	0.0903462	0.0842089	0.0951557	0.104383	0.0888985	0.120806	0.125795	0.0987711	0.0870294	0.096147	0.101542	0.110545	0.0936398	0.0851084	0.104942	0.107306	0.105372	0.118071	0.109497	0.107285	0.110468	0.114854	0.120872	0.187323	0.191768	0.139336
0.091334	0.096191	0.0818138	0.0810951	0.090817	0.084672	0.0980879	0.103187	0.0891029	0.120166	0.125659	0.0985778	0.086942	0.0961892	0.101653	0.110553	0.0936111	0.0851159	0.104863	0.107202	0.105344	0.118053	0.109474	0.107237	0.110457	0.114844	0.120843	0.187391	0.191773	0.139357
0.0900115	0.0963672	0.0829011	0.0799162	0.090816	0.0855004	0.0987551	0.102398	0.0893328	0.119395	0.125558	0.0983756	0.0866098	0.0962702	0.101784	0.110506	0.0935851	0.0851237	0.104781	0.107092	0.105318	0.118034	0.109449	0.10719	0.110447	0.114834	0.120815	0.18746	0.191777	0.139378
0.0906484	0.0973685	0.0832438	0.0801129	0.090088	0.0868923	0.0982798	0.101997	0.0887985	0.118524	0.125518	0.0981167	0.0860223	0.0963596	0.101952	0.1104	0.0935593	0.0851314	0.104698	0.10698	0.105294	0.118015	0.109421	0.107145	0.110436	0.114824	0.120787	0.187528	0.191782	0.139399
0.0911771	0.0940937	0.0826692	0.0821793	0.0898064	0.088686	0.0989094	0.100607	0.0904759	0.117049	0.125537	0.0977934	0.0855992	0.0964435	0.102159	0.110226	0.0935313	0.085139	0.104612	0.106872	0.105272	0.117995	0.109391	0.1071	0.110427	0.114814	0.120759	0.187597	0.191786	0.13942
0.0907222	0.0929415	0.0817635	0.0839025	0.0900748	0.0894112	0.0992772	0.100843	0.0907126	0.11575	0.125589	0.0974036	0.0853066	0.0965097	0.1024	0.109972	0.0934993	0.0851471	0.104526	0.106773	0.105252	0.117974	0.109358	0.107057	0.110418	0.114803	0.120731	0.187665	0.191789	0.139441
0.0909675	0.0924604	0.0814581	0.0841407	0.0901812	0.090275	0.0990892	0.100715	0.090402	0.1149	0.125628	0.0969518	0.0850216	0.0965445	0.102675	0.109634	0.0934612	0.0851567	0.10444	0.106687	0.105233	0.117952	0.109322	0.107014	0.110409	0.114792	0.120703	0.187734	0.191793	0.139463
0.089615	0.0911785	0.0795853	0.0825732	0.0891967	0.0897454	0.0985287	0.100885	0.0901293	0.113859	0.125594	0.0964583	0.0847216	0.0965289	0.102986	0.10924	0.0934156	0.08517	0.104356	0.106616	0.105217	0.117929	0.109285	0.106972	0.110401	0.114782	0.120675	0.187803	0.191797	0.139484
0.0861026	0.0913477	0.0785103	0.0809964	0.0878681	0.0887661	0.0989647	0.101732	0.0905638	0.112895	0.125434	0.095959	0.0844217	0.0964359	0.103354	0.108844	0.0933611	0.0851891	0.104278	0.106558	0.105202	0.117906	0.109246	0.106931	0.110394	0.114771	0.120648	0.187871	0.1918	0.139505
0.0845629	0.0916441	0.0788859	0.0801508	0.0865335	0.0883657	0.101028	0.102917	0.0907948	0.113453	0.123718	0.0954819	0.0841232	0.0962348	0.103854	0.108479	0.0932969	0.0852165	0.104209	0.106514	0.10519	0.117881	0.109205	0.10689	0.110387	0.114759	0.120621	0.18794	0.191803	0.139527
0.0858062	0.0905669	0.0810926	0.0794727	0.0854179	0.0882023	0.101769	0.102792	0.0914732	0.1126	0.122883	0.095009	0.0837559	0.0959384	0.104712	0.10814	0.0932228	0.0852541	0.104156	0.106482	0.10518	0.117856	0.109162	0.10685	0.11038	0.114748	0.120593	0.188009	0.191807	0.139548
0.0865759	0.0893194	0.0820133	0.0787404	0.0840373	0.0876117	0.102537	0.103454	0.0924607	0.111533	0.122371	0.0944742	0.083324	0.0956483	0.105127	0.107813	0.0931408	0.0853031	0.104125	0.10646	0.105173	0.11783	0.109119	0.106809	0.110374	0.114736	0.120566	0.188078	0.19181	0.13957
0.0864623	0.0881024	0.0829952	0.0775861	0.0833014	0.0880548	0.103396	0.10458	0.0929854	0.111606	0.122186	0.0938407	0.0829687	0.0954609	0.105317	0.107484	0.0930615	0.0853634	0.104117	0.106447	0.105169	0.117802	0.109073	0.106769	0.110369	0.114725	0.120539	0.188146	0.191813	0.139592
0.0853045	0.0861089	0.0849086	0.0757965	0.0829328	0.0878893	0.104192	0.105218	0.0933592	0.111098	0.122093	0.0931462	0.0827557	0.0955354	0.105527	0.10714	0.0930379	0.0854337	0.104131	0.106443	0.105167	0.117774	0.109027	0.106728	0.110364	0.114713	0.120513	0.188215	0.191815	0.139614
0.0851174	0.0843205	0.0845064	0.0737833	0.0822982	0.0871096	0.104776	0.105922	0.0937559	0.111457	0.122071	0.0925059	0.0826784	0.0960018	0.105739	0.106775	0.093243	0.0855117	0.10416	0.106447	0.105168	0.117745	0.10898	0.106686	0.11036	0.114701	0.120486	0.188284	0.191818	0.139636
0.0835425	0.0803816	0.0843659	0.0746688	0.0820496	0.0865362	0.104831	0.107071	0.0942433	0.111378	0.12224	0.0920301	0.0827074	0.0967609	0.105936	0.106377	0.093635	0.0855943	0.104197	0.106456	0.105172	0.117715	0.108932	0.106644	0.110357	0.114688	0.120459	0.188353	0.191821	0.139658
0.0841278	0.078206	0.0844553	0.0761688	0.0830756	0.0851326	0.10406	0.108027	0.0947427	0.110817	0.122219	0.0917191	0.0827799	0.0975206	0.106103	0.105933	0.0938545	0.0856788	0.104232	0.106472	0.105179	0.117684	0.108883	0.106601	0.110354	0.114676	0.120433	0.188421	0.191823	0.13968
0.0849424	0.0797451	0.0860911	0.077798	0.0827947	0.0837122	0.104075	0.109018	0.0951483	0.110434	0.122037	0.0915461	0.0827702	0.0980101	0.106222	0.105427	0.0939312	0.0857628	0.104264	0.106494	0.10519	0.117652	0.108833	0.106556	0.110351	0.114663	0.120406	0.18849	0.191826	0.139703
0.085909	0.0827004	0.084853	0.0809788	0.0853763	0.0821853	0.103811	0.109255	0.0954955	0.110531	0.123086	0.0914896	0.083034	0.0981848	0.106281	0.104909	0.0939514	0.085845	0.10429	0.106521	0.105203	0.117619	0.108783	0.106511	0.110349	0.11465	0.12038	0.188559	0.191828	0.139725
0.0878906	0.0828683	0.0850193	0.0831336	0.0868072	0.0805918	0.10364	0.109385	0.0966461	0.111092	0.122831	0.0915112	0.0831349	0.0980387	0.10628	0.104606	0.0939544	0.0859253	0.10431	0.106552	0.10522	0.117585	0.108732	0.106463	0.110348	0.114637	0.120354	0.188628	0.19183	0.139748
0.0889577	0.0807083	0.0850277	0.086439	0.0872458	0.0790194	0.102498	0.109666	0.0971581	0.111307	0.122553	0.0915358	0.0831919	0.0976915	0.10623	0.104452	0.0939623	0.0860044	0.104324	0.106588	0.10524	0.11755	0.10868	0.106414	0.110347	0.114623	0.120328	0.188696	0.191832	0.13977
0.0868505	0.0774529	0.0841962	0.0905934	0.0872004	0.0780217	0.102543	0.108873	0.0974717	0.111404	0.122269	0.0914427	0.0832202	0.0974655	0.106149	0.10426	0.0939974	0.0860838	0.104334	0.106629	0.105263	0.117514	0.108628	0.106362	0.110347	0.11461	0.120302	0.188765	0.191834	0.139793
0.0852041	0.0807692	0.0849038	0.0946935	0.0873991	0.07741	0.102096	0.108998	0.0979051	0.110022	0.121998	0.0912879	0.0832371	0.0973824	0.106053	0.104031	0.0940945	0.0861655	0.104339	0.106673	0.105289	0.117477	0.108576	0.106308	0.110347	0.114596	0.120276	0.188834	0.191836	0.139816
0.0819028	0.0820973	0.0852713	0.0983149	0.0881701	0.0765369	0.102072	0.108792	0.0982863	0.110961	0.121724	0.0912722	0.0832597	0.0973517	0.105952	0.103796	0.0943005	0.0862521	0.104335	0.106721	0.105317	0.117439	0.108523	0.106251	0.110348	0.114582	0.12025	0.188902	0.191838	0.139839
0.080653	0.0823637	0.0852693	0.101316	0.0892693	0.076072	0.102266	0.109606	0.0984531	0.11131	0.121423	0.0914214	0.083299	0.0973146	0.105853	0.103576	0.0946037	0.0863463	0.104314	0.106773	0.105348	0.1174	0.10847	0.10619	0.11035	0.114567	0.120224	0.188971	0.19184	0.139862
0.0826123	0.0829893	0.0854785	0.103821	0.089872	0.0761969	0.103345	0.110332	0.0983502	0.111172	0.121151	0.0917084	0.0833578	0.0972641	0.105755	0.103382	0.0948727	0.0864512	0.104259	0.106829	0.10538	0.11736	0.108416	0.106126	0.110352	0.114553	0.120199	0.18904	0.191842	0.139885
0.0841669	0.0833409	0.0877214	0.105617	0.0903359	0.0767576	0.102923	0.111101	0.0979728	0.111055	0.121187	0.0921044	0.0834308	0.0972211	0.105659	0.103226	0.0950372	0.0865699	0.104139	0.106887	0.105414	0.117318	0.108362	0.106058	0.110355	0.114538	0.120173	0.189108	0.191844	0.139908
0.0835192	0.0858003	0.0903934	0.106766	0.0912017	0.0776791	0.101891	0.111882	0.0974002	0.111172	0.119952	0.0925722	0.0835016	0.0972047	0.105556	0.103112	0.0951309	0.0867048	0.103935	0.106949	0.105449	0.117276	0.108307	0.105985	0.110358	0.114523	0.120147	0.189177	0.191845	0.139932
0.0825861	0.0877749	0.0889679	0.107948	0.0917488	0.0785899	0.101277	0.11264	0.0967788	0.111721	0.118657	0.0930861	0.0835415	0.097227	0.105429	0.103046	0.0951917	0.0868561	0.103696	0.107015	0.105484	0.117232	0.108252	0.105907	0.110362	0.114508	0.120122	0.189245	0.191847	0.139955
0.0842566	0.087043	0.0916252	0.108555	0.091957	0.0789492	0.101696	0.113525	0.0962325	0.112159	0.118841	0.0936551	0.083516	0.0972963	0.105206	0.103029	0.0952393	0.0870195	0.103503	0.107083	0.10552	0.117188	0.108197	0.105825	0.110366	0.114492	0.120097	0.189314	0.191849	0.139979
0.0867067	0.0878871	0.0946358	0.108425	0.092297	0.0784259	0.100546	0.113854	0.0958318	0.112276	0.119005	0.0942734	0.083401	0.0974187	0.104581	0.103061	0.0952826	0.0871852	0.103382	0.107154	0.105555	0.117142	0.108142	0.105739	0.110372	0.114476	0.120071	0.189382	0.19185	0.140003
0.0860726	0.087248	0.0967782	0.109439	0.0931257	0.0794616	0.100933	0.113945	0.0955862	0.111994	0.118967	0.0947212	0.0831873	0.0975947	0.104092	0.103138	0.0953259	0.0873403	0.103319	0.107227	0.105589	0.117095	0.108086	0.105648	0.110377	0.11446	0.120046	0.189451	0.191852	0.140026
0.0853079	0.0860205	0.0982658	0.111413	0.0941536	0.0811015	0.100945	0.114137	0.0952367	0.111235	0.118733	0.0950138	0.0828766	0.0978154	0.104086	0.103259	0.0953711	0.0874754	0.103295	0.107304	0.105622	0.117046	0.10803	0.105555	0.110384	0.114444	0.120021	0.189519	0.191853	0.14005
0.0840912	0.0856177	0.0968622	0.11195	0.0950048	0.0839656	0.100849	0.114409	0.0946107	0.110586	0.118318	0.0953111	0.0825329	0.0980609	0.104113	0.103422	0.095419	0.0875882	0.103299	0.107383	0.105654	0.116997	0.107973	0.10546	0.110391	0.114428	0.119996	0.189587	0.191855	0.140075
0.081382	0.0860773	0.0968984	0.110856	0.095416	0.0856648	0.0996952	0.114584	0.0948255	0.109546	0.117791	0.0956436	0.082403	0.0982977	0.104125	0.103625	0.0954703	0.0876817	0.103321	0.107464	0.105684	0.116946	0.107916	0.105364	0.110399	0.114411	0.11997	0.189655	0.191856	0.140099
0.080802	0.0869221	0.0966295	0.108946	0.0953684	0.0857711	0.0982727	0.113839	0.0952877	0.107466	0.118185	0.096011	0.0824783	0.0984729	0.104099	0.103868	0.0955252	0.0877595	0.103357	0.107548	0.105712	0.116894	0.107858	0.10527	0.110408	0.114394	0.119945	0.189724	0.191857	0.140123
0.0784554	0.0853312	0.0962042	0.108238	0.094833	0.0851116	0.0982949	0.11401	0.095662	0.106721	0.11772	0.0964146	0.0826414	0.0985635	0.104019	0.104135	0.0955841	0.0878216	0.103402	0.107634	0.105738	0.11684	0.1078	0.10518	0.110418	0.114377	0.11992	0.189792	0.191858	0.140148
0.0790259	0.0865759	0.0954932	0.108814	0.0940783	0.0855413	0.0981153	0.115904	0.0958563	0.107076	0.118215	0.0968551	0.0831259	0.0986093	0.103881	0.104398	0.0956472	0.0878636	0.103454	0.107724	0.105762	0.116785	0.107742	0.105095	0.110429	0.11436	0.119895	0.18986	0.19186	0.140172
0.0783502	0.0872059	0.095423	0.108594	0.0927287	0.0842809	0.0978595	0.116458	0.0961356	0.107074	0.117751	0.097315	0.0830975	0.0986374	0.103694	0.104625	0.0957142	0.0878794	0.10351	0.107817	0.105784	0.116729	0.107682	0.105017	0.110442	0.114342	0.11987	0.189928	0.191861	0.140197
0.0786294	0.0868363	0.095466	0.108232	0.0910981	0.0830414	0.0965926	0.117558	0.0962838	0.106913	0.117751	0.0977377	0.0828995	0.0986267	0.103473	0.104799	0.0957845	0.0878681	0.103568	0.107914	0.105804	0.116671	0.107622	0.104949	0.110457	0.114324	0.119845	0.189996	0.191862	0.140222
0.0772017	0.0849483	0.0972157	0.107062	0.0900577	0.0817276	0.095806	0.118491	0.0966075	0.106751	0.118147	0.0980461	0.0827412	0.0985312	0.103226	0.104922	0.0958567	0.0878397	0.103626	0.108015	0.105822	0.116612	0.107562	0.104889	0.110477	0.114306	0.11982	0.190064	0.191863	0.140247
0.0747268	0.082819	0.0971389	0.105386	0.0906773	0.0822005	0.0961222	0.119205	0.0973067	0.106631	0.117786	0.0981878	0.0826053	0.0983328	0.102963	0.105001	0.0959282	0.0878107	0.103682	0.108122	0.105838	0.116551	0.1075	0.104839	0.110503	0.114288	0.119795	0.190132	0.191864	0.140272
0.0728935	0.0822595	0.0955323	0.105558	0.0896597	0.0812129	0.0967873	0.119988	0.0978817	0.106613	0.117431	0.09815	0.0823623	0.0980494	0.102689	0.105043	0.0959958	0.0877936	0.103737	0.108235	0.105852	0.116488	0.107437	0.104798	0.110547	0.11427	0.11977	0.1902	0.191865	0.140297
0.0713075	0.0817713	0.096153	0.105694	0.08809	0.0799516	0.0975977	0.120315	0.0984123	0.106251	0.117216	0.097951	0.0819757	0.0977129	0.102408	0.105051	0.0960565	0.0877924	0.103789	0.108356	0.105864	0.116424	0.107373	0.104764	0.110655	0.114251	0.119746	0.190267	0.191866	0.140323
0.071536	0.0825048	0.0959437	0.103787	0.0860196	0.0802035	0.0981655	0.120798	0.0989783	0.105353	0.117581	0.0976431	0.0816961	0.0975122	0.102124	0.105028	0.0961085	0.0878056	0.103837	0.108487	0.105874	0.116359	0.107308	0.104738	0.111189	0.114233	0.119721	0.190335	0.191867	0.140348
0.0741736	0.0864628	0.0934331	0.102292	0.0847716	0.0810806	0.0988847	0.121309	0.0995428	0.104375	0.117584	0.0973362	0.0814689	0.0977014	0.101833	0.104976	0.0961525	0.0878303	0.103883	0.108628	0.105883	0.116291	0.107242	0.104717	0.111943	0.114214	0.119696	0.190403	0.191868	0.140374
0.0755906	0.0887554	0.0924179	0.100542	0.0832556	0.0805587	0.0995852	0.122263	0.0995705	0.103608	0.11728	0.0972201	0.0802908	0.0979921	0.101507	0.104906	0.0961914	0.0878645	0.103926	0.108781	0.10589	0.116222	0.107173	0.1047	0.111992	0.114195	0.119671	0.19047	0.191869	0.140399
0.0766399	0.0903747	0.0942793	0.0986185	0.0817673	0.0814963	0.100288	0.123392	0.0992906	0.103182	0.117044	0.097625	0.0801683	0.0983161	0.100835	0.104829	0.0962293	0.0879088	0.103966	0.108948	0.105895	0.116151	0.107103	0.104687	0.112001	0.114175	0.119646	0.190538	0.19187	0.140425
0.0773612	0.0900573	0.0959188	0.0977771	0.0825834	0.0827578	0.101204	0.124823	0.0991217	0.103006	0.116875	0.0982684	0.0801998	0.0984783	0.100323	0.104754	0.0962701	0.087965	0.104005	0.109127	0.1059	0.116078	0.107032	0.104676	0.112009	0.114156	0.119621	0.190605	0.191871	0.140451
0.0805233	0.0913191	0.0944677	0.0973159	0.082833	0.0837384	0.101855	0.125706	0.0998047	0.102917	0.116722	0.0982633	0.0802913	0.0983929	0.100223	0.104681	0.0963163	0.0880358	0.104043	0.109316	0.105902	0.116003	0.106958	0.104668	0.112018	0.114136	0.119597	0.190673	0.191872	0.140478
0.0821782	0.0908878	0.0952461	0.0959298	0.0829329	0.0844536	0.101861	0.126095	0.100179	0.102752	0.116577	0.0980496	0.0804323	0.0982348	0.100035	0.104645	0.0963691	0.088123	0.104081	0.109513	0.105904	0.115926	0.106882	0.104662	0.112029	0.114117	0.119572	0.19074	0.191873	0.140504
0.086209	0.089337	0.0975205	0.0931195	0.0827206	0.0850088	0.102924	0.126417	0.10047	0.102425	0.11643	0.0977841	0.0806422	0.0980914	0.0998457	0.1047	0.0964283	0.0882273	0.10412	0.109711	0.105905	0.115847	0.106805	0.104658	0.112041	0.114097	0.119547	0.190807	0.191874	0.14053
0.0891736	0.0886244	0.0978409	0.0906591	0.0808201	0.0844491	0.103538	0.126583	0.100679	0.101973	0.116243	0.0975136	0.0809889	0.0979482	0.0996739	0.104799	0.0964925	0.0883479	0.104161	0.109906	0.105904	0.115766	0.106725	0.104655	0.112054	0.114077	0.119522	0.190874	0.191875	0.140557
0.0898171	0.0897154	0.0964873	0.0881515	0.0786857	0.0855822	0.10403	0.126277	0.100815	0.101547	0.115855	0.0972763	0.0814532	0.0977667	0.0995286	0.104842	0.0965597	0.0884833	0.104207	0.110095	0.105903	0.115683	0.106643	0.104654	0.112067	0.114057	0.119498	0.190941	0.191876	0.140584
0.092363	0.090743	0.0968358	0.0859357	0.0789825	0.0860515	0.10457	0.125159	0.100758	0.101206	0.114737	0.097138	0.0816034	0.0975302	0.0994159	0.104768	0.0966272	0.0886315	0.104261	0.110273	0.105901	0.115597	0.10656	0.104655	0.112081	0.114037	0.119473	0.191008	0.191876	0.140611
0.094291	0.0914318	0.0973465	0.0858523	0.079322	0.0868122	0.106383	0.12567	0.10023	0.100913	0.113693	0.0972675	0.0816966	0.0972396	0.0993422	0.104611	0.0966922	0.0887902	0.104326	0.110439	0.105899	0.115509	0.106476	0.104657	0.112096	0.114016	0.119448	0.191075	0.191877	0.140638
0.0931754	0.0909534	0.0970557	0.085441	0.0801127	0.0884532	0.106406	0.126206	0.0993217	0.100531	0.113064	0.0979742	0.0818694	0.0969031	0.0993156	0.104457	0.096752	0.0889574	0.104408	0.110595	0.105895	0.115418	0.10639	0.104662	0.112112	0.113996	0.119423	0.191142	0.191878	0.140665
0.0914143	0.0908805	0.0955997	0.0859314	0.0821795	0.0901217	0.106371	0.126052	0.0982482	0.101281	0.112742	0.0985999	0.0821118	0.096533	0.0993467	0.104346	0.0968042	0.0891311	0.104513	0.11074	0.105891	0.115324	0.106304	0.104669	0.112128	0.113976	0.119398	0.191209	0.191879	0.140692
0.090682	0.0927508	0.0944525	0.0861801	0.0838528	0.0919325	0.106461	0.125049	0.0971574	0.101676	0.112656	0.0989765	0.0824335	0.0961445	0.0994397	0.104281	0.0968465	0.0893095	0.104639	0.110877	0.105887	0.115228	0.106217	0.104678	0.112145	0.113956	0.119374	0.191276	0.191879	0.14072
0.0903668	0.0960668	0.0938861	0.0865699	0.0851457	0.0924342	0.106346	0.123092	0.0962125	0.101991	0.112733	0.0993296	0.082896	0.0957543	0.0995702	0.104257	0.0968772	0.0894913	0.104765	0.111006	0.105882	0.115128	0.10613	0.104689	0.112162	0.113936	0.119349	0.191342	0.19188	0.140747
0.0901532	0.0962316	0.0940907	0.0876607	0.0862347	0.0924314	0.107004	0.122132	0.0959416	0.10087	0.112891	0.09948	0.0834904	0.0953798	0.0996793	0.104269	0.0968951	0.0896751	0.104832	0.111129	0.105877	0.115025	0.106044	0.104703	0.11218	0.113916	0.119324	0.191409	0.191881	0.140775
0.0901792	0.0956494	0.0932172	0.089677	0.0867854	0.0922859	0.108333	0.120531	0.0950342	0.101427	0.113053	0.0994694	0.0840829	0.0950399	0.0997211	0.104318	0.0968992	0.0898598	0.104814	0.111247	0.105871	0.114919	0.105959	0.104718	0.112199	0.113896	0.119299	0.191475	0.191882	0.140803
0.0882746	0.0976812	0.0935074	0.0904384	0.0874628	0.092692	0.109775	0.119536	0.0943051	0.101812	0.113157	0.0994636	0.084611	0.0947525	0.0996923	0.104401	0.0968896	0.0900446	0.104752	0.111363	0.105866	0.114809	0.105874	0.104735	0.112218	0.113877	0.119274	0.191542	0.191882	0.140831
0.0871941	0.0959622	0.0938548	0.0910091	0.0876084	0.0930217	0.111147	0.118123	0.0935389	0.102101	0.11301	0.0994909	0.0850741	0.0945294	0.0996048	0.104502	0.0968663	0.0902285	0.104685	0.111476	0.10586	0.114695	0.105791	0.104754	0.112237	0.113858	0.119249	0.191608	0.191883	0.140859
0.0869949	0.0931993	0.0950203	0.0907636	0.085775	0.0932007	0.112371	0.116559	0.092629	0.102449	0.112557	0.0995406	0.0854666	0.0943736	0.0994632	0.104466	0.09683	0.090411	0.104627	0.111589	0.105855	0.114579	0.10571	0.104775	0.112258	0.11384	0.119224	0.191674	0.191884	0.140888
0.0872858	0.0894577	0.0967382	0.0917498	0.0842486	0.0930734	0.112757	0.115731	0.0916807	0.103046	0.112467	0.099595	0.0857969	0.0942808	0.0992638	0.104026	0.0967813	0.0905916	0.104579	0.111702	0.105849	0.114459	0.10563	0.104797	0.112279	0.113823	0.1192	0.19174	0.191885	0.140916
0.0883022	0.0861439	0.0978193	0.0931799	0.0836085	0.0924042	0.111948	0.116269	0.090688	0.104495	0.11257	0.0996365	0.086151	0.094245	0.0990038	0.103814	0.0967208	0.0907698	0.104538	0.111816	0.105844	0.114336	0.105553	0.10482	0.1123	0.113806	0.119175	0.191806	0.191885	0.140945
0.0888963	0.0861583	0.0967312	0.0953379	0.0831717	0.0907376	0.111074	0.116924	0.0894912	0.104448	0.112732	0.0996525	0.0866632	0.0942617	0.0986935	0.103815	0.0966489	0.0909454	0.104502	0.111931	0.10584	0.114212	0.105478	0.104843	0.112322	0.113791	0.11915	0.191872	0.191886	0.140974
0.0908849	0.087247	0.0965721	0.0960081	0.0830333	0.0907411	0.110798	0.117279	0.0881338	0.10405	0.112948	0.0996421	0.0876382	0.0943284	0.0983583	0.103893	0.0965654	0.0911179	0.104468	0.112049	0.105836	0.114086	0.105405	0.104867	0.112345	0.113777	0.119125	0.191938	0.191887	0.141003
0.0922907	0.0902465	0.0964241	0.0956652	0.0832472	0.0901043	0.11083	0.117348	0.0868097	0.103848	0.113254	0.0996231	0.0893508	0.094444	0.098028	0.10398	0.0964703	0.0912874	0.104437	0.112168	0.105834	0.113961	0.105334	0.104892	0.112369	0.113765	0.1191	0.192004	0.191887	0.141032
0.094497	0.0916622	0.097032	0.0945802	0.0851562	0.0898376	0.110261	0.117147	0.0857854	0.10275	0.113691	0.0996243	0.0906359	0.0946066	0.0977265	0.103881	0.0963627	0.0914537	0.104406	0.11229	0.105832	0.113836	0.105267	0.104916	0.112393	0.113756	0.119075	0.19207	0.191888	0.141061
0.0930347	0.0916137	0.0983336	0.0941923	0.086098	0.0890706	0.111022	0.116462	0.0851701	0.102913	0.114164	0.0996678	0.0916417	0.0948101	0.0974662	0.10361	0.0962418	0.0916168	0.104374	0.112414	0.105833	0.113713	0.105201	0.10494	0.112418	0.113749	0.11905	0.192136	0.191889	0.141091
0.091824	0.0931054	0.099813	0.094588	0.0868979	0.0885845	0.11184	0.115893	0.0848625	0.102519	0.114506	0.0997585	0.0925116	0.0950413	0.0972475	0.103458	0.0961045	0.0917766	0.104342	0.11254	0.105836	0.113593	0.105139	0.104964	0.112443	0.113745	0.119025	0.192201	0.191889	0.14112
0.0907487	0.0933592	0.101575	0.0950342	0.0872066	0.0882334	0.112681	0.115492	0.0847731	0.101536	0.114784	0.0998891	0.0933133	0.0952802	0.0970624	0.103335	0.0959416	0.0919331	0.10431	0.112667	0.105842	0.113476	0.10508	0.104988	0.11247	0.113746	0.119	0.192267	0.19189	0.14115
0.0896089	0.0929493	0.10022	0.0963931	0.0872307	0.0883848	0.113449	0.115107	0.0848783	0.100549	0.115109	0.100046	0.0940567	0.095506	0.0968993	0.103213	0.0957097	0.0920865	0.104276	0.112794	0.105853	0.113363	0.105024	0.105011	0.112497	0.113751	0.118974	0.192332	0.191891	0.14118
0.0922558	0.0925282	0.101206	0.0969943	0.0878122	0.0885641	0.114213	0.11344	0.0851774	0.100083	0.115563	0.100207	0.0947454	0.0957058	0.0967434	0.103126	0.0952065	0.0922368	0.104242	0.11292	0.105874	0.113252	0.104971	0.105033	0.112525	0.113761	0.118949	0.192397	0.191891	0.14121
0.0914296	0.0905517	0.101641	0.0981488	0.0884535	0.0877128	0.112736	0.113457	0.0857844	0.0997536	0.116246	0.100319	0.0954657	0.0958766	0.0965704	0.10308	0.0944405	0.0923842	0.104208	0.113043	0.105913	0.113145	0.104922	0.105054	0.112554	0.113776	0.118924	0.192463	0.191892	0.141241
0.0887155	0.087672	0.0992263	0.0979655	0.088919	0.0880622	0.112614	0.113296	0.0868015	0.0987673	0.116679	0.100285	0.0965113	0.0960236	0.0963466	0.103072	0.094046	0.0925288	0.104173	0.113164	0.106004	0.113041	0.104877	0.105074	0.112583	0.113798	0.118899	0.192528	0.191893	0.141271
0.0867014	0.0859527	0.0970472	0.097121	0.0895536	0.0891041	0.11224	0.111983	0.0878541	0.0984818	0.116565	0.100114	0.0977704	0.0961561	0.0960689	0.103091	0.0938435	0.0926709	0.104138	0.113282	0.106313	0.112938	0.104835	0.105093	0.112614	0.113824	0.118874	0.192593	0.191894	0.141302
0.0840728	0.0848861	0.0944342	0.096635	0.0906042	0.0886125	0.111061	0.110895	0.0890368	0.0983307	0.116365	0.0999412	0.0989788	0.0962812	0.09582	0.103128	0.0937049	0.0928107	0.104104	0.113396	0.106978	0.112835	0.104797	0.105111	0.112645	0.113857	0.118849	0.192658	0.191894	0.141333
0.0833921	0.0849057	0.0924053	0.0977555	0.0907601	0.088316	0.110536	0.110159	0.090466	0.0968612	0.116134	0.0998424	0.0999995	0.096397	0.0956776	0.103175	0.0935991	0.0929485	0.10407	0.113505	0.106984	0.112733	0.104762	0.105129	0.112677	0.113893	0.118823	0.192723	0.191895	0.141364
0.081584	0.086044	0.0904439	0.100088	0.0907984	0.0872526	0.11116	0.109539	0.0911668	0.096458	0.115845	0.0998407	0.100788	0.0964951	0.0956326	0.103225	0.0935171	0.0930849	0.104037	0.11361	0.106934	0.11263	0.104728	0.105145	0.11271	0.113933	0.118798	0.192788	0.191896	0.141395
0.0801845	0.0843346	0.086885	0.103349	0.0928629	0.0871196	0.11163	0.108818	0.0918285	0.0964207	0.115611	0.0999311	0.101409	0.0965644	0.0956396	0.103273	0.0934553	0.0932203	0.104005	0.11371	0.106899	0.112525	0.104694	0.10516	0.112744	0.113975	0.118773	0.192853	0.191896	0.141427
0.0779992	0.0837923	0.0841432	0.107266	0.0929773	0.0876909	0.111857	0.107609	0.0922347	0.0963959	0.115473	0.100085	0.101919	0.0965927	0.0956607	0.103316	0.0934113	0.0933554	0.103974	0.113806	0.10687	0.112418	0.104655	0.105174	0.112779	0.114018	0.118747	0.192917	0.191897	0.141458
0.0771686	0.0844167	0.0830887	0.108598	0.0921594	0.0873699	0.112647	0.105971	0.0925949	0.096496	0.115283	0.100253	0.102365	0.0965692	0.0956832	0.103353	0.0933827	0.093491	0.103944	0.113898	0.106843	0.112308	0.104608	0.105186	0.112815	0.114059	0.118722	0.192982	0.191898	0.14149
0.0760125	0.0849738	0.082478	0.110488	0.0909198	0.0867195	0.113488	0.104931	0.0931175	0.096845	0.114949	0.100992	0.102814	0.0964875	0.0957182	0.103387	0.0933672	0.0936282	0.103916	0.113987	0.106815	0.112194	0.104549	0.105198	0.112851	0.114098	0.118697	0.193047	0.191899	0.141522
0.076258	0.0873903	0.0830367	0.110635	0.0890444	0.0859535	0.114113	0.10405	0.0938325	0.09741	0.114424	0.10155	0.103315	0.096343	0.0957814	0.103421	0.0933619	0.093768	0.103889	0.114071	0.106784	0.112076	0.104476	0.105209	0.112888	0.114135	0.118671	0.193111	0.191899	0.141554
0.0776327	0.0897042	0.0841456	0.110127	0.0877279	0.0852729	0.114608	0.10315	0.0945675	0.0982657	0.113674	0.101794	0.103872	0.0961325	0.0958699	0.103461	0.0933637	0.093912	0.103864	0.114152	0.106749	0.111954	0.104387	0.105219	0.112926	0.114168	0.118646	0.193175	0.1919	0.141586
0.0757912	0.0910692	0.0832749	0.109116	0.0876865	0.0850821	0.115428	0.102129	0.094933	0.0991548	0.112701	0.101889	0.104474	0.0962725	0.0959539	0.103515	0.0933691	0.0940617	0.10384	0.114231	0.106711	0.111827	0.104284	0.105228	0.112965	0.114197	0.11862	0.19324	0.191901	0.141619
0.0727901	0.0889677	0.0853013	0.108327	0.0875066	0.0829536	0.1155	0.100939	0.0957407	0.099804	0.111669	0.10185	0.105162	0.0968867	0.0960016	0.103605	0.0933745	0.0942186	0.103816	0.114306	0.106668	0.111695	0.10417	0.105236	0.113004	0.114222	0.118595	0.193304	0.191902	0.141652
0.0734234	0.0865983	0.0856753	0.107628	0.0866591	0.0825204	0.115635	0.100252	0.0973764	0.10027	0.110743	0.101679	0.106017	0.0972048	0.0960039	0.103778	0.0933765	0.0943843	0.103794	0.114379	0.10662	0.111559	0.104048	0.105243	0.113044	0.114243	0.118569	0.193368	0.191902	0.141685
0.0754328	0.0869517	0.0859114	0.107328	0.0866471	0.0830481	0.115649	0.0997717	0.0977552	0.100596	0.109857	0.101581	0.106864	0.097007	0.0959703	0.104122	0.0933722	0.0945601	0.103772	0.11445	0.106567	0.111418	0.103921	0.105249	0.113084	0.114261	0.118543	0.193432	0.191903	0.141718
0.0780132	0.0863358	0.0847815	0.106395	0.0875471	0.0840046	0.115676	0.0989019	0.0984619	0.100805	0.108945	0.101623	0.107437	0.0967355	0.0959155	0.104574	0.09336	0.0947466	0.10375	0.114518	0.106509	0.111272	0.10379	0.105255	0.113125	0.114275	0.118518	0.193496	0.191904	0.141751
0.0806868	0.0862545	0.0839192	0.105048	0.0867879	0.0850852	0.115546	0.0983372	0.0996221	0.100935	0.10839	0.101653	0.107884	0.0966693	0.0958557	0.104844	0.0933406	0.0949437	0.103727	0.114585	0.106446	0.111121	0.103658	0.105261	0.113165	0.114286	0.118492	0.19356	0.191905	0.141784
0.0836829	0.0850879	0.081985	0.103034	0.0847117	0.0857501	0.115322	0.0973595	0.100533	0.101363	0.107523	0.101631	0.108283	0.0967008	0.0958224	0.104973	0.0933199	0.0951502	0.103705	0.11465	0.106377	0.110966	0.103524	0.105266	0.113206	0.114294	0.118467	0.193624	0.191906	0.141818
0.0849807	0.0842968	0.081622	0.101051	0.0828906	0.0874312	0.115516	0.096065	0.101323	0.101499	0.107032	0.101592	0.108645	0.0967738	0.0961025	0.105066	0.093312	0.0953635	0.103681	0.114713	0.106303	0.110807	0.10339	0.10527	0.113247	0.1143	0.118441	0.193688	0.191906	0.141852
0.084419	0.0861609	0.0820859	0.0986967	0.0817719	0.0884467	0.115022	0.0950972	0.102115	0.101634	0.106702	0.101547	0.108964	0.0968527	0.0969552	0.105161	0.093338	0.0955799	0.103655	0.114775	0.106223	0.110644	0.103256	0.105275	0.113287	0.114304	0.118415	0.193752	0.191907	0.141886
0.0829911	0.0876998	0.0827289	0.0970259	0.0807581	0.088961	0.114235	0.0939915	0.103261	0.101641	0.106312	0.101449	0.109234	0.096897	0.0968531	0.10527	0.0934119	0.0957943	0.103628	0.114835	0.106138	0.110476	0.103122	0.105279	0.113327	0.114305	0.118389	0.193815	0.191908	0.14192
0.0819144	0.0887636	0.0847454	0.0956064	0.0798127	0.0907751	0.112835	0.0931647	0.103114	0.10134	0.105785	0.101317	0.109449	0.0968692	0.0967986	0.105399	0.0935247	0.0960011	0.103598	0.114893	0.106046	0.110305	0.102989	0.105283	0.113366	0.114305	0.118363	0.193879	0.191909	0.141955
0.0813943	0.0881446	0.0855186	0.0933774	0.0792522	0.0910324	0.110606	0.0926019	0.103342	0.101175	0.105194	0.101227	0.109609	0.0968061	0.0967808	0.105551	0.0936511	0.0961945	0.103566	0.11495	0.105949	0.110131	0.102857	0.105287	0.113405	0.114304	0.118338	0.193942	0.19191	0.14199
0.0822847	0.088431	0.0866935	0.0915579	0.0787756	0.0901424	0.108069	0.0917587	0.103537	0.101409	0.104632	0.10121	0.109716	0.0968293	0.0967966	0.10572	0.0937702	0.0963695	0.103531	0.115005	0.105846	0.109953	0.102727	0.105291	0.113443	0.1143	0.118312	0.194006	0.191911	0.142024
0.0805811	0.0909087	0.0880831	0.090381	0.0784434	0.0899385	0.107167	0.0906657	0.103647	0.101912	0.104142	0.101336	0.109774	0.0969509	0.0968435	0.105899	0.0938724	0.0965224	0.103493	0.115059	0.105737	0.109773	0.1026	0.105296	0.113481	0.114296	0.118286	0.194069	0.191912	0.14206
0.0787492	0.0912352	0.0885934	0.0883743	0.0781362	0.0898491	0.105716	0.0896095	0.103599	0.102544	0.103715	0.101809	0.109789	0.0971006	0.0969185	0.106072	0.0939568	0.0966514	0.103451	0.115111	0.105622	0.10959	0.102475	0.1053	0.113518	0.114291	0.11826	0.194133	0.191913	0.142095
0.0797893	0.0858138	0.0914692	0.0877588	0.0780076	0.0879318	0.103947	0.0888204	0.103199	0.103116	0.10339	0.102472	0.109765	0.0972295	0.0970185	0.106224	0.0940261	0.0967568	0.103406	0.115161	0.1055	0.109406	0.102354	0.105305	0.113553	0.114284	0.118234	0.194196	0.191914	0.14213
0.0768202	0.0840448	0.0943751	0.0875579	0.0791216	0.0877518	0.102077	0.0883971	0.103999	0.103289	0.103503	0.103099	0.109703	0.0973009	0.0971405	0.106347	0.0940837	0.0968419	0.103358	0.115209	0.105373	0.109221	0.102237	0.10531	0.113588	0.114277	0.118208	0.194259	0.191915	0.142166
0.0746979	0.0815885	0.0979301	0.0872304	0.0790087	0.0863661	0.100554	0.088214	0.10515	0.103537	0.103478	0.103705	0.109601	0.0972751	0.0972819	0.106441	0.0941326	0.0969138	0.103307	0.115255	0.10524	0.109035	0.102124	0.105315	0.113622	0.114269	0.118182	0.194322	0.191916	0.142202
0.0739397	0.077947	0.097265	0.0869663	0.0797308	0.0860309	0.0972452	0.0883403	0.106484	0.103751	0.103005	0.104295	0.109453	0.0971718	0.0974398	0.106511	0.0941751	0.0969897	0.103252	0.115297	0.105101	0.10885	0.102016	0.105321	0.113655	0.11426	0.118156	0.194385	0.191917	0.142238
0.0733138	0.0762004	0.0967138	0.0862221	0.0810869	0.0852323	0.0948109	0.0890988	0.107821	0.103832	0.102232	0.10481	0.10925	0.0971415	0.0976103	0.106563	0.0942126	0.0971238	0.103195	0.115336	0.104957	0.108667	0.101911	0.105327	0.113687	0.114251	0.11813	0.194448	0.191918	0.142274
0.0708092	0.0775111	0.0973861	0.0861058	0.0818282	0.0842582	0.0932592	0.0894792	0.109655	0.102284	0.102055	0.10523	0.108982	0.0972702	0.0977884	0.106604	0.0942463	0.0975026	0.103135	0.115372	0.104807	0.108487	0.101811	0.105333	0.113718	0.114241	0.118103	0.194511	0.191919	0.142311
0.0693791	0.0761669	0.0955608	0.0859228	0.0819559	0.0834009	0.092032	0.0899212	0.109107	0.101887	0.101496	0.105578	0.108642	0.0975148	0.0979681	0.10664	0.0942772	0.0981108	0.103074	0.115402	0.104654	0.108311	0.101714	0.10534	0.113748	0.11423	0.118077	0.194574	0.19192	0.142348
0.0695544	0.0724677	0.0939548	0.086111	0.081366	0.0825323	0.091092	0.0904502	0.108875	0.101353	0.10093	0.105767	0.10823	0.0977733	0.0981432	0.106672	0.0943072	0.0983858	0.103012	0.115426	0.104496	0.10814	0.10162	0.105347	0.113778	0.114219	0.118051	0.194637	0.191921	0.142385
0.0691652	0.0709349	0.0922747	0.0860935	0.0824613	0.0811513	0.0892993	0.0905443	0.108543	0.100964	0.100394	0.105726	0.107756	0.0977919	0.0983075	0.106703	0.0943391	0.0984811	0.10295	0.115444	0.104335	0.107976	0.101529	0.105354	0.113808	0.114208	0.118025	0.194699	0.191923	0.142422
0.0712237	0.0754087	0.0907604	0.0859997	0.0833497	0.07946	0.0873687	0.0906353	0.108043	0.10115	0.0998687	0.105578	0.107236	0.0972348	0.0984563	0.106731	0.0943771	0.0985307	0.102888	0.115452	0.104171	0.107817	0.10144	0.105361	0.113837	0.114196	0.117998	0.194762	0.191924	0.142459
0.0749963	0.0793969	0.091331	0.085833	0.0836083	0.0777204	0.0870453	0.0908224	0.108091	0.101923	0.0993526	0.105484	0.10669	0.0966076	0.0985859	0.106752	0.0944276	0.0985688	0.102828	0.11545	0.104004	0.107666	0.101352	0.105369	0.113866	0.114184	0.117972	0.194825	0.191925	0.142497
0.0774544	0.0812178	0.0892774	0.0840113	0.0831944	0.0760584	0.0865733	0.0919179	0.108508	0.101527	0.0988627	0.105523	0.106125	0.0963379	0.0986942	0.106761	0.0944992	0.0986054	0.10277	0.115434	0.103834	0.107521	0.101266	0.105376	0.113895	0.114172	0.117945	0.194887	0.191926	0.142535
0.0816517	0.083876	0.0891947	0.082233	0.0830523	0.0743343	0.0865784	0.091436	0.108894	0.0997645	0.0986849	0.105601	0.10554	0.0960651	0.0987797	0.106754	0.0946017	0.0986432	0.102715	0.115401	0.103662	0.107382	0.101181	0.105384	0.113925	0.114159	0.117919	0.19495	0.191927	0.142573
0.0842168	0.0850187	0.0893257	0.0777075	0.0831341	0.0728075	0.0861936	0.0905784	0.109407	0.0996273	0.0976432	0.105612	0.104957	0.0950481	0.0988419	0.106727	0.0947428	0.0986823	0.102665	0.115348	0.103489	0.107249	0.101098	0.105392	0.113956	0.114146	0.117893	0.195012	0.191929	0.142611
0.0866992	0.0854791	0.0884123	0.0770255	0.0844991	0.0725141	0.0862637	0.0911226	0.109983	0.09938	0.0972794	0.10554	0.10451	0.0950656	0.0988802	0.106679	0.0949196	0.0987215	0.102618	0.115273	0.103314	0.107122	0.101015	0.1054	0.113989	0.114133	0.117866	0.195075	0.19193	0.14265
0.0899453	0.0860116	0.086594	0.0771799	0.0868162	0.0724251	0.0837914	0.0907425	0.110544	0.098859	0.0970561	0.105289	0.104303	0.095012	0.0988926	0.106606	0.095113	0.0987593	0.102576	0.115179	0.103139	0.107	0.100933	0.105408	0.114023	0.11412	0.117839	0.195137	0.191931	0.142689
0.0925093	0.0872343	0.0850261	0.0776506	0.087898	0.0733614	0.0819232	0.0897814	0.10946	0.0982025	0.0967177	0.104146	0.104262	0.0949794	0.0988734	0.106509	0.0952958	0.0987941	0.102539	0.115072	0.102963	0.106882	0.100851	0.105416	0.114059	0.114106	0.117813	0.195199	0.191933	0.142728
0.0946403	0.0884284	0.0838061	0.0774123	0.0880838	0.0745323	0.0807414	0.0888729	0.109301	0.0975071	0.0960367	0.104098	0.104253	0.0949818	0.0988139	0.106388	0.0954511	0.0988249	0.102507	0.114965	0.102789	0.106768	0.100771	0.105424	0.114098	0.114092	0.117786	0.195261	0.191934	0.142767
0.0942957	0.0878142	0.0837037	0.0783825	0.0890759	0.0749881	0.0795102	0.0883718	0.109043	0.0968106	0.0967991	0.104391	0.104182	0.0950471	0.0987125	0.106243	0.0955782	0.0988507	0.102478	0.114867	0.102618	0.106659	0.100691	0.105432	0.114141	0.114078	0.117759	0.195323	0.191936	0.142806
0.0948457	0.0897347	0.0805765	0.0790399	0.0884114	0.0744306	0.0790663	0.0876698	0.108846	0.0961442	0.0961082	0.104922	0.104158	0.0952024	0.0985889	0.106077	0.0956844	0.0988712	0.102454	0.114787	0.10245	0.106552	0.100612	0.105439	0.114187	0.114064	0.117733	0.195386	0.191937	0.142846
0.0981689	0.0908483	0.0788332	0.0774658	0.0874097	0.073741	0.0784266	0.0862778	0.108826	0.0955266	0.0953035	0.105442	0.104675	0.0954543	0.0984773	0.105893	0.0957776	0.0988862	0.102434	0.114725	0.102289	0.106449	0.100533	0.105447	0.114237	0.11405	0.117706	0.195448	0.191939	0.142886
0.100772	0.0903817	0.078988	0.0751481	0.0851518	0.0726669	0.0778197	0.0851138	0.108422	0.0948121	0.0950102	0.105796	0.105207	0.0958019	0.0983974	0.105696	0.0958633	0.0988958	0.102417	0.114681	0.102136	0.106348	0.100456	0.105455	0.114291	0.114036	0.117679	0.19551	0.19194	0.142926
0.101137	0.0884005	0.0788048	0.0725272	0.0828601	0.0716779	0.0772491	0.0849529	0.108078	0.0941019	0.0947606	0.106125	0.105613	0.0962392	0.0983458	0.10549	0.095945	0.0989001	0.102403	0.114652	0.101991	0.106251	0.100379	0.105462	0.114349	0.114021	0.117652	0.195572	0.191942	0.142966
0.101031	0.0862924	0.0778551	0.0714466	0.0819403	0.0710569	0.0765915	0.08476	0.108131	0.0942391	0.0950008	0.106901	0.105945	0.096745	0.098304	0.105279	0.0960247	0.0988993	0.102391	0.114634	0.101856	0.106156	0.100303	0.10547	0.11441	0.114007	0.117625	0.195634	0.191944	0.143007
0.101363	0.0856885	0.076034	0.0702228	0.0817527	0.070064	0.0755377	0.0847464	0.107224	0.0945485	0.0955949	0.107512	0.106229	0.0972871	0.0982413	0.105066	0.0961039	0.0988938	0.102382	0.114623	0.10173	0.106064	0.100227	0.105477	0.114474	0.113992	0.117598	0.195695	0.191945	0.143047
0.0997343	0.0853178	0.0747563	0.068173	0.0808589	0.0700384	0.0737406	0.0848613	0.105099	0.0948761	0.0962744	0.107647	0.106477	0.0978379	0.0980981	0.104853	0.096184	0.0988837	0.102374	0.114615	0.101613	0.105974	0.100152	0.105485	0.114539	0.113977	0.117571	0.195757	0.191947	0.143088
0.101273	0.0873306	0.0729046	0.0669261	0.0796203	0.0700924	0.0723691	0.0844443	0.10385	0.0950438	0.0966995	0.107757	0.106693	0.098378	0.0980587	0.104644	0.0962663	0.0988694	0.102369	0.114606	0.101502	0.105888	0.100078	0.105492	0.114604	0.113962	0.117543	0.195819	0.191949	0.143129
0.100179	0.088325	0.0741255	0.066889	0.078503	0.0711015	0.0706326	0.0846066	0.103119	0.0951893	0.0971951	0.107859	0.106882	0.0988892	0.0986948	0.10444	0.0963524	0.0988512	0.102365	0.11459	0.101399	0.105805	0.100004	0.1055	0.114668	0.113947	0.117516	0.195881	0.191951	0.143171
0.0991469	0.089242	0.074257	0.0680894	0.0785135	0.0723051	0.0706423	0.0850481	0.10312	0.0953509	0.0977416	0.107949	0.107044	0.0993473	0.0990031	0.104247	0.0964437	0.0988294	0.102363	0.114562	0.1013	0.105725	0.0999303	0.105508	0.11473	0.113932	0.117489	0.195942	0.191952	0.143212
0.100423	0.0885226	0.0748018	0.0691046	0.0789212	0.0742117	0.0703679	0.0857056	0.103164	0.0952633	0.0977214	0.108068	0.107177	0.0997238	0.0991762	0.104073	0.0965415	0.0988044	0.102362	0.114512	0.101205	0.105648	0.0998571	0.105517	0.114788	0.113917	0.117462	0.196004	0.191954	0.143254
0.100925	0.0882311	0.075525	0.0690474	0.0789487	0.0751139	0.0701192	0.0875785	0.103082	0.0949733	0.0976167	0.107629	0.10727	0.0999988	0.0993178	0.103925	0.0966461	0.0987765	0.102362	0.114434	0.101113	0.105574	0.099784	0.105526	0.114842	0.113902	0.117434	0.196066	0.191956	0.143296
0.100914	0.0861273	0.0753929	0.071472	0.0784342	0.0761685	0.0714227	0.0889102	0.10305	0.094656	0.097544	0.107042	0.107324	0.100179	0.0994632	0.103793	0.0967563	0.098746	0.102363	0.114327	0.101023	0.105504	0.0997109	0.105536	0.114891	0.113887	0.117407	0.196127	0.191958	0.143338
0.101595	0.087764	0.0760827	0.0742987	0.0773032	0.0776494	0.072522	0.0893228	0.102953	0.0944571	0.0975692	0.106805	0.107663	0.100295	0.0996506	0.103628	0.0968691	0.098713	0.102365	0.114205	0.100935	0.105437	0.0996376	0.105548	0.114934	0.113871	0.117379	0.196189	0.19196	0.143381
0.101566	0.0888405	0.0763768	0.076301	0.0777226	0.0777014	0.0736252	0.089465	0.102872	0.094442	0.0977333	0.106564	0.107355	0.100376	0.100057	0.10342	0.0969797	0.0986779	0.102367	0.11409	0.100847	0.105373	0.0995639	0.105561	0.114971	0.113856	0.117351	0.19625	0.191962	0.143424
0.100346	0.0895119	0.0780276	0.0771568	0.0780808	0.0786757	0.0742786	0.0894693	0.102984	0.0945861	0.0980184	0.106707	0.107194	0.100438	0.0994076	0.103228	0.0970823	0.0986407	0.102369	0.114006	0.100761	0.105312	0.0994895	0.105576	0.115002	0.113841	0.117324	0.196312	0.191964	0.143466
0.0982984	0.0904233	0.0792476	0.078418	0.0782503	0.0808136	0.0738464	0.089268	0.103289	0.0948066	0.0983246	0.107293	0.107018	0.100485	0.0993973	0.103058	0.0971712	0.0986015	0.102371	0.11396	0.100674	0.105254	0.0994141	0.105595	0.115027	0.113825	0.117296	0.196373	0.191967	0.143509
0.0982618	0.0885664	0.079958	0.0795829	0.078309	0.0819527	0.0749035	0.0888759	0.103442	0.0949665	0.0985543	0.107489	0.106808	0.100516	0.099476	0.102884	0.0972426	0.0985603	0.102373	0.11395	0.100588	0.105198	0.0993375	0.105618	0.115045	0.11381	0.117268	0.196434	0.191969	0.143553
0.0985646	0.0886445	0.0805551	0.0811506	0.0775281	0.0825741	0.0771439	0.0881659	0.10287	0.094974	0.0987086	0.107602	0.106566	0.10053	0.0995497	0.102686	0.0972945	0.0985172	0.102374	0.11397	0.100502	0.105144	0.0992591	0.105645	0.115057	0.113794	0.11724	0.196496	0.191971	0.143596
0.0991026	0.0843553	0.0803781	0.0832775	0.0764527	0.0824414	0.0779319	0.0877214	0.102066	0.0948278	0.0988316	0.107703	0.106302	0.100567	0.0995727	0.102456	0.0973266	0.0984723	0.102374	0.114014	0.100416	0.105091	0.0991787	0.105678	0.115063	0.113778	0.117212	0.196557	0.191973	0.14364
0.0946918	0.0797528	0.080627	0.0859857	0.0752358	0.0832983	0.0784584	0.0877192	0.101091	0.0945704	0.0989458	0.107811	0.106019	0.100743	0.100001	0.10219	0.0973399	0.0984259	0.102373	0.114078	0.100329	0.105039	0.0990958	0.105719	0.115063	0.113763	0.117184	0.196618	0.191976	0.143684
0.0878337	0.0766691	0.0805054	0.0877466	0.0745104	0.0845601	0.0781499	0.0877392	0.100256	0.0942537	0.0990585	0.107935	0.105705	0.101044	0.100725	0.101886	0.0973356	0.0983783	0.102371	0.114162	0.100242	0.104988	0.0990101	0.105769	0.115059	0.113747	0.117156	0.196679	0.191978	0.143728
0.080679	0.0733864	0.0796759	0.0881196	0.0747938	0.0859134	0.0798997	0.0875397	0.0986083	0.0939148	0.0991745	0.10808	0.10533	0.101304	0.101002	0.101544	0.0973155	0.09833	0.102368	0.114266	0.100155	0.104936	0.098921	0.105829	0.115051	0.113731	0.117128	0.196741	0.191981	0.143772
0.076333	0.0684867	0.0820873	0.0878578	0.0746447	0.0868243	0.080733	0.0873648	0.0974058	0.0936379	0.0992973	0.108241	0.104875	0.101458	0.101171	0.10116	0.0972811	0.0982817	0.102363	0.114393	0.100067	0.104883	0.0988284	0.1059	0.115039	0.113716	0.1171	0.196802	0.191983	0.143816
0.0721058	0.0665656	0.0820886	0.0880776	0.0743296	0.0873787	0.0818323	0.0871924	0.0965911	0.0931954	0.0994235	0.108413	0.104526	0.101502	0.101304	0.100681	0.0972344	0.0982342	0.102357	0.114544	0.0999787	0.10483	0.0987322	0.105984	0.115024	0.1137	0.117071	0.196863	0.191986	0.143861
0.0685632	0.0666307	0.079734	0.0900073	0.0730149	0.0879106	0.0831208	0.0862968	0.0964555	0.0924694	0.0995399	0.108588	0.104972	0.101448	0.10142	0.100529	0.0971772	0.0981882	0.102348	0.114702	0.0998892	0.104776	0.0986323	0.106081	0.115007	0.113684	0.117043	0.196924	0.191988	0.143906
0.0671418	0.0662677	0.0763023	0.0895908	0.0731024	0.0897799	0.0839393	0.0861358	0.0961078	0.0918709	0.0996249	0.10876	0.10527	0.101326	0.101533	0.100608	0.0971114	0.0981445	0.102337	0.114817	0.0997986	0.10472	0.0985293	0.10619	0.114988	0.113668	0.117015	0.196985	0.191991	0.143951
0.0648495	0.0646992	0.0735956	0.0895726	0.0734855	0.0920756	0.084618	0.0871839	0.0956747	0.0913417	0.0996539	0.108927	0.105309	0.101169	0.101652	0.100417	0.0970387	0.0981038	0.102323	0.114837	0.0997068	0.104662	0.0984235	0.106311	0.114969	0.113652	0.116986	0.197046	0.191994	0.143996
0.065452	0.0631414	0.073533	0.0917519	0.074717	0.0921231	0.0858591	0.0881817	0.0954939	0.0909324	0.0996041	0.109086	0.105235	0.100996	0.101785	0.100148	0.0969608	0.0980665	0.102306	0.114796	0.0996137	0.104603	0.0983159	0.106439	0.114949	0.113637	0.116958	0.197107	0.191997	0.144041
0.0652411	0.0621999	0.0726004	0.0935708	0.0764996	0.0921084	0.0867796	0.0887465	0.0954794	0.091256	0.0994536	0.109237	0.105015	0.100812	0.101935	0.0998968	0.0968788	0.0980329	0.102287	0.114753	0.0995202	0.104543	0.0982073	0.106571	0.114928	0.113621	0.11693	0.197168	0.192	0.144087
0.0639083	0.0605975	0.0714864	0.09469	0.0782213	0.0910738	0.0875243	0.0889783	0.0969344	0.0915152	0.099199	0.109376	0.104685	0.100605	0.102089	0.0996707	0.0967936	0.0980031	0.102264	0.114733	0.0994314	0.104481	0.0980989	0.106703	0.114908	0.113605	0.116901	0.197229	0.192003	0.144132
0.0622007	0.0566927	0.0696417	0.0977037	0.0800301	0.0901425	0.0881636	0.0894214	0.0971766	0.091746	0.099056	0.109496	0.104372	0.100327	0.102225	0.0994623	0.0967061	0.097977	0.102239	0.114735	0.0993715	0.104417	0.0979917	0.106831	0.114888	0.113589	0.116873	0.19729	0.192006	0.144178
0.0610535	0.0543872	0.0685395	0.0982871	0.081731	0.0902983	0.0878749	0.0898178	0.0974279	0.0920182	0.0992503	0.109589	0.104144	0.0998124	0.102328	0.0992636	0.0966169	0.0979541	0.102213	0.114754	0.0994293	0.104352	0.0978864	0.10695	0.114868	0.113573	0.116845	0.197351	0.192009	0.144224
0.0594025	0.0541526	0.0690499	0.0993154	0.0831446	0.090583	0.086408	0.0900872	0.0978279	0.091846	0.0996539	0.109662	0.103983	0.0990573	0.102402	0.0990693	0.0965271	0.097934	0.102187	0.114783	0.0997076	0.104285	0.0977839	0.107059	0.114849	0.113557	0.116817	0.197412	0.192012	0.14427
0.0589906	0.0542356	0.0693152	0.0998371	0.0839555	0.0907591	0.0845086	0.090325	0.098591	0.0914433	0.10017	0.109759	0.103852	0.0986064	0.102468	0.0988776	0.0964379	0.0979162	0.102163	0.114821	0.100001	0.104217	0.0976846	0.107156	0.11483	0.113541	0.116788	0.197473	0.192015	0.144317
0.0569118	0.0589785	0.0705996	0.0990885	0.0833099	0.0905582	0.0830349	0.0905405	0.0996324	0.0908951	0.100744	0.109963	0.103668	0.0983515	0.102554	0.0986885	0.0963502	0.0979	0.102142	0.114863	0.100162	0.104148	0.0975887	0.107242	0.114811	0.113525	0.11676	0.197534	0.192019	0.144363
0.0538949	0.0608763	0.0712774	0.0990518	0.0834071	0.0909894	0.0820139	0.0905395	0.100075	0.0903394	0.101317	0.110291	0.102884	0.098174	0.102688	0.0984987	0.0962654	0.0978848	0.102125	0.114907	0.100243	0.104078	0.0974962	0.107317	0.114793	0.113509	0.116733	0.197595	0.192022	0.14441
0.0531786	0.0593651	0.0707831	0.0997556	0.0846981	0.0903897	0.0813641	0.0907994	0.100823	0.0897468	0.101768	0.110635	0.103104	0.0980518	0.102905	0.0982985	0.0961844	0.0978698	0.102113	0.114953	0.100289	0.104006	0.097407	0.107382	0.114776	0.113493	0.116705	0.197655	0.192025	0.144456
0.0533733	0.0596898	0.0700188	0.100727	0.086339	0.0891818	0.0810056	0.09135	0.101796	0.0891014	0.101899	0.110949	0.10286	0.097963	0.103177	0.0980758	0.096108	0.0978544	0.102105	0.114999	0.100323	0.103934	0.0973207	0.107439	0.114759	0.113477	0.116678	0.197716	0.192029	0.144503
0.0565233	0.0602786	0.0712948	0.101698	0.0868603	0.0894232	0.0808908	0.0904679	0.102863	0.0887452	0.101863	0.11084	0.102614	0.0978139	0.10329	0.0978289	0.0960375	0.0978381	0.102101	0.115043	0.10035	0.103861	0.0972369	0.107487	0.114741	0.113461	0.11665	0.197777	0.192033	0.14455
0.0606402	0.0582001	0.0730128	0.104642	0.0861902	0.0891675	0.080998	0.0897714	0.103629	0.0886747	0.101998	0.11032	0.102429	0.097493	0.103268	0.0975766	0.0959743	0.0978202	0.102099	0.115086	0.100374	0.103788	0.0971549	0.10753	0.114725	0.113445	0.116623	0.197838	0.192036	0.144597
0.0601462	0.0578991	0.0736261	0.103904	0.085539	0.0879698	0.0812937	0.0893757	0.103969	0.0886692	0.102384	0.11075	0.102227	0.0970075	0.103146	0.0973567	0.0959207	0.0978001	0.102099	0.115127	0.100393	0.103713	0.0970741	0.107566	0.114708	0.113429	0.116597	0.197898	0.19204	0.144645
0.0617473	0.061037	0.0766862	0.101915	0.084923	0.0864294	0.0817298	0.0896913	0.104033	0.0885397	0.103022	0.11118	0.101967	0.0964344	0.102546	0.0972098	0.0958798	0.0977772	0.102099	0.115164	0.100407	0.103639	0.0969936	0.107598	0.11469	0.113413	0.11657	0.197959	0.192044	0.144692
0.0647691	0.0667103	0.0795541	0.0986403	0.0841842	0.0857853	0.0802002	0.0897709	0.104274	0.0892137	0.104197	0.111633	0.10163	0.095837	0.101838	0.0971281	0.0958555	0.0977508	0.102099	0.115198	0.100414	0.103563	0.0969126	0.107625	0.114673	0.113397	0.116544	0.19802	0.192048	0.14474
0.0715982	0.0710532	0.0823345	0.097469	0.0827747	0.0854915	0.0801523	0.0897077	0.10461	0.0886663	0.105417	0.11216	0.10122	0.095279	0.101092	0.097026	0.0958526	0.0977199	0.102097	0.11523	0.100415	0.103488	0.0968301	0.107649	0.114655	0.113381	0.116519	0.19808	0.192052	0.144787
0.0756955	0.0700821	0.0813592	0.0969767	0.0826204	0.0852027	0.0813469	0.0901605	0.104976	0.0884739	0.106438	0.112833	0.100786	0.0948227	0.100328	0.0968482	0.0958761	0.0976839	0.102093	0.115259	0.100408	0.103413	0.0967453	0.10767	0.114636	0.113364	0.116494	0.198141	0.192056	0.144835
0.0781903	0.0706656	0.0810814	0.0945693	0.0831637	0.0853242	0.0810136	0.0909537	0.105344	0.0883927	0.106919	0.113427	0.100437	0.0944477	0.0996411	0.0966153	0.0959299	0.0976419	0.102085	0.115286	0.100394	0.103337	0.0966574	0.107688	0.114617	0.113348	0.11647	0.198202	0.19206	0.144883
0.0784512	0.0742389	0.0786596	0.0932541	0.0846068	0.0857451	0.0808606	0.0916502	0.105814	0.0883362	0.106958	0.113788	0.100307	0.0941597	0.0990719	0.0963646	0.0960156	0.0975946	0.102075	0.115314	0.100374	0.103262	0.0965658	0.107703	0.114595	0.113332	0.116446	0.198262	0.192064	0.144931
0.0793887	0.0744412	0.078089	0.0921788	0.0845999	0.0859918	0.081372	0.0921498	0.106821	0.0880613	0.10625	0.114047	0.100245	0.0941895	0.098586	0.096124	0.0961297	0.0975448	0.102062	0.115343	0.100348	0.103187	0.0964704	0.107716	0.114571	0.113316	0.116422	0.198323	0.192069	0.144979
0.0799031	0.0760684	0.0748863	0.0902055	0.0831639	0.0864684	0.0822586	0.092596	0.106816	0.0873009	0.105583	0.11425	0.100015	0.0943884	0.0981488	0.0959095	0.0962623	0.0974997	0.102045	0.115378	0.100317	0.103112	0.0963712	0.107728	0.114545	0.1133	0.1164	0.198384	0.192073	0.145027
0.0832036	0.0780816	0.0749459	0.0890217	0.0815383	0.0868706	0.0825163	0.0935386	0.108033	0.0875149	0.105156	0.114479	0.0996517	0.0944593	0.0977417	0.095726	0.0964006	0.0974705	0.102024	0.115421	0.100281	0.103038	0.096269	0.107737	0.114513	0.113283	0.116378	0.198444	0.192078	0.145076
0.08714	0.0802672	0.0752808	0.0883592	0.0810904	0.0868233	0.0826491	0.0945215	0.1076	0.0875821	0.10494	0.114848	0.0992175	0.0943822	0.0973551	0.0955668	0.0965344	0.0974678	0.102001	0.115474	0.100242	0.102965	0.0961649	0.107745	0.114475	0.113267	0.116357	0.198505	0.192082	0.145124
0.0908366	0.0819754	0.0756574	0.0872055	0.081014	0.0868331	0.0819849	0.095282	0.107154	0.0874888	0.104775	0.115335	0.0987488	0.0942245	0.0969832	0.0954177	0.0966604	0.0974868	0.101974	0.115538	0.100198	0.102893	0.0960602	0.107751	0.114428	0.113251	0.116337	0.198565	0.192087	0.145173
0.0937692	0.0830539	0.0746154	0.0870575	0.0812191	0.0869314	0.0814178	0.0959384	0.106935	0.0866924	0.104613	0.115505	0.09828	0.0940363	0.096622	0.0952619	0.0967816	0.0974996	0.101944	0.115612	0.100151	0.102823	0.0959565	0.107757	0.114367	0.113234	0.116317	0.198626	0.192092	0.145221
0.0958354	0.08265	0.0753139	0.0867465	0.0823659	0.0871183	0.0818559	0.0966568	0.107302	0.0856276	0.104479	0.115206	0.0978605	0.0938431	0.0962687	0.0950871	0.0969031	0.0974811	0.101911	0.115696	0.100102	0.102753	0.095855	0.10776	0.114293	0.113218	0.116299	0.198687	0.192097	0.14527
0.0950415	0.0809955	0.0749074	0.086571	0.0832224	0.0874899	0.0807096	0.0975049	0.107233	0.0847073	0.104398	0.115599	0.0975557	0.0936553	0.095921	0.094888	0.0970301	0.0974351	0.101874	0.115785	0.100049	0.102684	0.0957571	0.107763	0.114242	0.113202	0.116281	0.198747	0.192102	0.145319
0.0920178	0.0811157	0.0736376	0.086417	0.0838488	0.0877563	0.0779498	0.098154	0.106954	0.0837471	0.1044	0.116175	0.0973697	0.093474	0.0955775	0.094661	0.097167	0.0973785	0.101835	0.115879	0.0999948	0.102614	0.0956635	0.107765	0.114353	0.113185	0.116264	0.198808	0.192107	0.145368
0.0911744	0.0775941	0.0731028	0.0864608	0.0845171	0.0881045	0.0760832	0.0991151	0.107492	0.0834153	0.104455	0.116712	0.0971909	0.0932932	0.0952376	0.0943979	0.097317	0.0973234	0.101792	0.115975	0.0999378	0.102544	0.0955749	0.107766	0.114644	0.113169	0.116248	0.198868	0.192112	0.145417
0.0890115	0.0759635	0.0725961	0.085678	0.0867537	0.0876719	0.0742256	0.0990424	0.107516	0.0837717	0.10448	0.116984	0.0969835	0.0931013	0.0949012	0.0940808	0.0974832	0.0972753	0.101746	0.11607	0.0998787	0.102468	0.0954914	0.107766	0.114881	0.113152	0.116233	0.198929	0.192118	0.145467
0.0917422	0.0755501	0.074764	0.0839412	0.0879044	0.0874822	0.0739069	0.0985408	0.107431	0.0847031	0.104453	0.116948	0.0967851	0.092881	0.0945686	0.093692	0.0976681	0.0972357	0.101696	0.116163	0.0998176	0.102384	0.0954133	0.107765	0.115019	0.113135	0.116219	0.198989	0.192123	0.145516
0.0943741	0.076064	0.0781038	0.0826161	0.0892365	0.0875061	0.0744329	0.0986006	0.107234	0.0855346	0.104377	0.117076	0.0965972	0.0926123	0.0942413	0.0932426	0.0978744	0.0972049	0.101644	0.116255	0.0997546	0.102285	0.0953403	0.107763	0.1151	0.113119	0.116206	0.19905	0.192128	0.145565
0.0966179	0.0769422	0.0791522	0.0814957	0.0888946	0.0863245	0.0756568	0.0986792	0.107031	0.0860899	0.104229	0.117246	0.0963954	0.0922937	0.0939215	0.0927777	0.0981048	0.0971831	0.10159	0.116343	0.0996898	0.102165	0.0952723	0.107761	0.11515	0.113102	0.116194	0.19911	0.192134	0.145615
0.097266	0.0783789	0.0799716	0.0814927	0.089354	0.0855726	0.0770637	0.0987828	0.108249	0.0862525	0.103973	0.117918	0.0961592	0.0919708	0.0936128	0.0923326	0.0983626	0.0971702	0.101539	0.116428	0.0996231	0.102024	0.095209	0.107758	0.115183	0.113085	0.116183	0.199171	0.19214	0.145664
0.0974184	0.0809395	0.0809993	0.0816907	0.089567	0.0866233	0.078823	0.098927	0.108299	0.0864985	0.103634	0.118064	0.0958814	0.0916861	0.0933205	0.0919126	0.0986505	0.0971668	0.101496	0.11651	0.0995546	0.101864	0.09515	0.107754	0.115206	0.113068	0.116172	0.199231	0.192146	0.145714
0.0975548	0.0837789	0.0820716	0.0819654	0.0891441	0.086269	0.0806093	0.0991119	0.108664	0.0875394	0.103294	0.117548	0.0955682	0.0905807	0.0930504	0.0915071	0.098969	0.0971734	0.101471	0.116587	0.0994844	0.101693	0.0950951	0.107749	0.115222	0.113051	0.116163	0.199291	0.192152	0.145764
0.0976168	0.0860818	0.0807444	0.081499	0.0890874	0.0862257	0.0831761	0.0993782	0.108672	0.0879062	0.102992	0.117069	0.095236	0.0902198	0.0927995	0.0911025	0.0993104	0.0971905	0.101473	0.11666	0.0994124	0.10152	0.095044	0.107744	0.115233	0.113034	0.116154	0.199352	0.192158	0.145814
0.0974919	0.0883514	0.0784949	0.0817865	0.0882484	0.0872129	0.0857409	0.0998827	0.10787	0.08825	0.102693	0.11673	0.0949023	0.0903305	0.0925253	0.0906846	0.0996614	0.0972186	0.101511	0.11673	0.0993386	0.101351	0.0949964	0.107739	0.115242	0.113017	0.116146	0.199412	0.192164	0.145864
0.0986277	0.0898332	0.0764023	0.0820754	0.08758	0.0873212	0.0880802	0.100793	0.106525	0.0888182	0.102318	0.116592	0.0945749	0.0904859	0.0921501	0.0902402	0.100016	0.0972575	0.101582	0.116795	0.099263	0.10119	0.094952	0.107733	0.115248	0.112999	0.116139	0.199473	0.19217	0.145915
0.101538	0.0914837	0.0770392	0.0821453	0.086496	0.0882305	0.0898387	0.102019	0.10624	0.089547	0.101808	0.116653	0.0942443	0.0906501	0.0917022	0.0897638	0.100379	0.0973063	0.101681	0.116857	0.0991855	0.101037	0.0949105	0.107726	0.115253	0.112982	0.116132	0.199533	0.192176	0.145965
0.103168	0.0917816	0.0773047	0.0817399	0.0853345	0.0892527	0.0913776	0.103658	0.105833	0.090302	0.10121	0.116763	0.0938785	0.0907828	0.0912731	0.0892788	0.100753	0.0973633	0.101796	0.116914	0.0991061	0.100892	0.0948717	0.107719	0.115257	0.112964	0.116126	0.199594	0.192183	0.146016
0.103052	0.0920529	0.0771949	0.0800153	0.085107	0.0903641	0.0925783	0.104895	0.105708	0.0909461	0.100593	0.116806	0.0934345	0.0908675	0.0908939	0.0888476	0.101124	0.0974265	0.10192	0.116968	0.0990249	0.100755	0.0948355	0.107712	0.11526	0.112946	0.116121	0.199654	0.192189	0.146067
0.100932	0.093079	0.0762051	0.0772871	0.0850661	0.0902239	0.0936627	0.105487	0.105769	0.0903628	0.0999519	0.116453	0.092966	0.0909099	0.0905637	0.0885076	0.101477	0.0974932	0.102045	0.117018	0.0989416	0.100623	0.0948016	0.107704	0.115263	0.112928	0.116116	0.199714	0.192196	0.146118
0.103296	0.095379	0.0755495	0.075023	0.0845279	0.0892197	0.096104	0.104791	0.105655	0.090211	0.0992368	0.115953	0.0926325	0.0909236	0.0902791	0.0882267	0.101804	0.0975609	0.102168	0.117064	0.0988563	0.100497	0.0947698	0.107695	0.115265	0.11291	0.116112	0.199775	0.192203	0.146169
0.105795	0.0959903	0.0764006	0.0736829	0.0841412	0.0893295	0.0972508	0.104651	0.105274	0.0905232	0.0984267	0.115587	0.0923687	0.0909214	0.0900405	0.0879635	0.102099	0.0976276	0.102286	0.117108	0.098769	0.100375	0.09474	0.107687	0.115267	0.112892	0.116109	0.199835	0.19221	0.14622
0.105749	0.0960709	0.0771269	0.0739425	0.0841173	0.0887214	0.098441	0.106396	0.104616	0.0911341	0.0975942	0.115269	0.0918643	0.0909141	0.0898522	0.0876989	0.102362	0.0976916	0.102392	0.117148	0.0986795	0.100256	0.0947121	0.107677	0.115269	0.112874	0.116106	0.199895	0.192217	0.146272
0.104755	0.0945884	0.0755466	0.0728922	0.0856024	0.0887981	0.0999112	0.105684	0.104027	0.0922111	0.096888	0.114971	0.091349	0.0909097	0.0897209	0.0874263	0.102592	0.0977524	0.102483	0.117186	0.0985878	0.10014	0.0946858	0.107668	0.11527	0.112855	0.116103	0.199956	0.192224	0.146324
0.103183	0.0929245	0.0745834	0.0723825	0.086488	0.0897457	0.101906	0.106281	0.10392	0.0930358	0.0966252	0.114703	0.091083	0.0909132	0.0896505	0.087138	0.10279	0.0978096	0.102555	0.117222	0.0984939	0.100025	0.0946612	0.107658	0.115272	0.112836	0.1161	0.200016	0.192231	0.146376
0.0981372	0.0903497	0.0717474	0.073684	0.0854875	0.0920379	0.102844	0.106695	0.104043	0.0934573	0.0967761	0.114486	0.0907534	0.0909264	0.0896359	0.0868097	0.102956	0.0978633	0.102601	0.117255	0.0983977	0.0999128	0.094638	0.107647	0.115274	0.112817	0.116098	0.200076	0.192239	0.146429
0.0955785	0.088975	0.0713445	0.0764864	0.0849774	0.0935318	0.102502	0.107074	0.103995	0.0936851	0.0967261	0.114316	0.0903741	0.0909488	0.0896591	0.0863728	0.103092	0.0979135	0.10262	0.117286	0.0982992	0.0998013	0.0946162	0.107637	0.115276	0.112798	0.116097	0.200137	0.192246	0.146482
0.0913576	0.0874104	0.0717003	0.0784185	0.0851859	0.0954349	0.103132	0.107698	0.103633	0.0937893	0.0965373	0.114141	0.0904497	0.090978	0.0896934	0.0860981	0.1032	0.0979599	0.10261	0.117316	0.0981982	0.0996905	0.0945957	0.107626	0.115278	0.112778	0.116095	0.200197	0.192254	0.146535
0.0877021	0.0860431	0.0737048	0.0802118	0.0863384	0.0962766	0.104154	0.107611	0.103327	0.0937864	0.0963446	0.113884	0.0905182	0.0910113	0.089709	0.0862756	0.103283	0.0980018	0.102576	0.117345	0.0980948	0.0995802	0.0945763	0.107614	0.11528	0.112758	0.116094	0.200257	0.192261	0.146589
0.0860023	0.0845335	0.0738119	0.0808621	0.0867736	0.0983661	0.105441	0.107292	0.102988	0.0936948	0.096241	0.113497	0.0905063	0.0910457	0.0896794	0.0862565	0.103343	0.0980377	0.102519	0.117372	0.0979889	0.0994697	0.0945581	0.107603	0.115283	0.112738	0.116093	0.200318	0.192269	0.146643
0.0854781	0.082048	0.0734959	0.081231	0.0856534	0.0996466	0.106896	0.107332	0.102875	0.0935352	0.0962254	0.112994	0.090437	0.0910786	0.0895889	0.0861463	0.103383	0.0980658	0.102445	0.117398	0.0978803	0.0993589	0.0945409	0.107591	0.115286	0.112717	0.116092	0.200378	0.192277	0.146698
0.0825036	0.0812778	0.0709669	0.0832892	0.0853187	0.0969997	0.108593	0.107417	0.102762	0.0933151	0.0962326	0.112366	0.0903143	0.0911081	0.0894345	0.0859998	0.103406	0.0980839	0.102354	0.117424	0.0977691	0.0992473	0.0945246	0.107579	0.115289	0.112696	0.116091	0.200438	0.192285	0.146753
0.0800063	0.0784994	0.0706886	0.0857711	0.0850218	0.0984302	0.110457	0.107061	0.102659	0.0930373	0.096222	0.111428	0.0902009	0.091133	0.0892216	0.0858331	0.103414	0.0980896	0.102256	0.117449	0.0976551	0.0991343	0.0945093	0.107566	0.115292	0.112675	0.116091	0.200498	0.192294	0.146809
0.0800976	0.0760569	0.0698372	0.0875341	0.0861181	0.100197	0.112198	0.10543	0.102369	0.0927575	0.0961708	0.110411	0.09027	0.091153	0.0889596	0.0856511	0.103408	0.0980811	0.102169	0.117476	0.0975382	0.0990195	0.0944948	0.107553	0.115296	0.112653	0.11609	0.200559	0.192302	0.146865
0.078542	0.0758721	0.0681132	0.088741	0.0869908	0.101783	0.114691	0.105879	0.101971	0.0926085	0.0960138	0.109742	0.0904059	0.0911689	0.0886601	0.0854534	0.10339	0.098058	0.102127	0.117505	0.0974181	0.0989023	0.0944811	0.10754	0.1153	0.112631	0.11609	0.200619	0.19231	0.146923
0.0760239	0.0758759	0.0671269	0.0887889	0.0879471	0.102739	0.11655	0.107063	0.101412	0.0918792	0.0955188	0.109184	0.0904593	0.0911826	0.0883369	0.0852354	0.103361	0.0980227	0.102149	0.117539	0.0972944	0.0987817	0.0944681	0.107527	0.115305	0.112608	0.11609	0.200679	0.192319	0.146981
0.0746237	0.0752823	0.0647204	0.0870481	0.0885338	0.10326	0.117979	0.107528	0.0986944	0.0902504	0.0954096	0.10861	0.0904817	0.0911976	0.0880056	0.0849857	0.103323	0.0979811	0.102225	0.117583	0.0971666	0.098657	0.0944559	0.107513	0.11531	0.112585	0.11609	0.200739	0.192328	0.147041
0.0751885	0.0706851	0.062625	0.0860211	0.0890759	0.103559	0.118856	0.107792	0.0979267	0.0903013	0.0955547	0.107959	0.0905925	0.09122	0.0876834	0.0846833	0.103275	0.0979422	0.102333	0.117644	0.0970337	0.0985268	0.0944444	0.1075	0.115315	0.112562	0.11609	0.200799	0.192337	0.147102
0.0770802	0.0681272	0.0610733	0.0862355	0.0897721	0.104399	0.118991	0.108555	0.097212	0.0904541	0.095551	0.107119	0.0907433	0.0912593	0.0873866	0.0843078	0.103219	0.0979154	0.102456	0.117733	0.0968944	0.0983902	0.0944336	0.107486	0.115321	0.112538	0.11609	0.20086	0.192345	0.147164
0.0804219	0.0689656	0.0630408	0.0864956	0.0901843	0.105571	0.121063	0.107706	0.096593	0.090668	0.0954891	0.105158	0.0900619	0.0913279	0.0871437	0.0839045	0.103155	0.0979132	0.102581	0.117857	0.0967468	0.0982457	0.0944234	0.107471	0.115327	0.112514	0.11609	0.20092	0.192355	0.147227
0.080208	0.070444	0.06509	0.0879061	0.0923629	0.105986	0.121337	0.107645	0.0961612	0.0908575	0.0954157	0.104571	0.0895459	0.0914345	0.0870718	0.083608	0.103084	0.0979904	0.102706	0.117987	0.0965885	0.0980925	0.0944139	0.107457	0.115334	0.112489	0.116091	0.20098	0.192364	0.147292
0.0812142	0.0720285	0.0667347	0.0894531	0.0950457	0.106422	0.12301	0.106258	0.0957855	0.0908284	0.0953528	0.104191	0.0890396	0.0915678	0.0870821	0.0834544	0.103007	0.0981289	0.102829	0.118016	0.096417	0.0979305	0.0944051	0.107443	0.115341	0.112464	0.116091	0.20104	0.192373	0.147359
0.0812007	0.0744199	0.0676046	0.0910032	0.097761	0.106494	0.123268	0.106003	0.0949279	0.090285	0.0953021	0.10391	0.0885908	0.0916842	0.0870882	0.0833787	0.102922	0.0982796	0.102948	0.11781	0.09623	0.0977602	0.094397	0.107428	0.115349	0.112438	0.116092	0.2011	0.192382	0.147428
0.0869549	0.0745514	0.0676588	0.0925662	0.0988919	0.107065	0.123059	0.10483	0.0942247	0.0897579	0.0952461	0.103617	0.0882245	0.0917422	0.087076	0.0833357	0.102832	0.0984326	0.103064	0.117306	0.0960272	0.0975835	0.0943897	0.107413	0.115357	0.112412	0.116092	0.20116	0.192392	0.147499
0.0919537	0.0765171	0.0683272	0.0940912	0.100907	0.107132	0.123784	0.104761	0.0937011	0.0890379	0.0951518	0.1033	0.0879557	0.0917276	0.0870418	0.0833094	0.102734	0.0985828	0.103176	0.117023	0.0958111	0.0974031	0.0943831	0.107398	0.115366	0.112385	0.116093	0.20122	0.192402	0.147572
0.095049	0.0782889	0.0681749	0.0959725	0.103496	0.108112	0.124761	0.104974	0.0933732	0.0892644	0.0949857	0.102981	0.087823	0.0916577	0.086985	0.0832952	0.10263	0.0987265	0.103286	0.117003	0.0955867	0.0972218	0.0943774	0.107383	0.115375	0.112358	0.116094	0.20128	0.192412	0.147649
0.0956872	0.0795171	0.0672166	0.0970666	0.106606	0.108392	0.125455	0.105615	0.0931231	0.0888231	0.0947391	0.102673	0.0878394	0.0916038	0.0869074	0.0832921	0.102519	0.0988608	0.103393	0.11699	0.0953603	0.0970426	0.0943727	0.107368	0.115385	0.112331	0.116095	0.20134	0.192421	0.147728
0.0976181	0.0806059	0.0656032	0.0986849	0.109127	0.109054	0.125693	0.106292	0.091267	0.0881737	0.0944333	0.102383	0.0878551	0.0916104	0.0868143	0.0833	0.102401	0.0989836	0.103497	0.116963	0.0951373	0.0968678	0.0943692	0.107352	0.115396	0.112304	0.116096	0.2014	0.192432	0.147811
0.0964158	0.0821707	0.0642719	0.100546	0.111866	0.110711	0.126108	0.107238	0.0908084	0.0871542	0.0940974	0.102119	0.0877488	0.0916608	0.0867151	0.0833189	0.102275	0.0990938	0.103598	0.116925	0.0949208	0.0966991	0.094367	0.107337	0.115407	0.112277	0.116097	0.20146	0.192442	0.147897
0.098898	0.0841548	0.0636054	0.102304	0.114513	0.113173	0.127788	0.108241	0.0910484	0.08624	0.0937521	0.101902	0.0875523	0.0919396	0.086622	0.0833491	0.102141	0.0991919	0.103697	0.116883	0.0947108	0.0965374	0.0943664	0.107321	0.115419	0.112249	0.116099	0.20152	0.192452	0.147987
0.102341	0.0872818	0.065991	0.105124	0.11388	0.114978	0.129071	0.109119	0.0910583	0.085275	0.093408	0.101568	0.087314	0.0925756	0.086547	0.0833908	0.101999	0.0992793	0.103794	0.11684	0.0945044	0.096383	0.0943679	0.107306	0.115431	0.112223	0.1161	0.20158	0.192462	0.148081
0.104236	0.0896067	0.0703423	0.108638	0.112831	0.115399	0.129912	0.110095	0.0910959	0.0852637	0.0930687	0.100776	0.0870682	0.0924474	0.0864981	0.0834443	0.101847	0.0993592	0.103888	0.116796	0.0942953	0.0962362	0.0943721	0.10729	0.115444	0.112196	0.116102	0.201639	0.192473	0.148179
0.102365	0.0915347	0.0747666	0.112383	0.114249	0.114253	0.130548	0.111756	0.0914596	0.0841556	0.0927353	0.100371	0.0868447	0.0923851	0.0864776	0.0835099	0.101685	0.099435	0.103979	0.116753	0.0940734	0.0960968	0.0943797	0.107274	0.115458	0.11217	0.116104	0.201699	0.192484	0.148281
0.100316	0.0935203	0.0785952	0.114351	0.115536	0.114147	0.130955	0.113922	0.0923122	0.0838161	0.0924091	0.100147	0.0866667	0.0923372	0.0864813	0.0835879	0.101513	0.0995106	0.104067	0.116711	0.0938249	0.0959645	0.094392	0.107259	0.115472	0.112145	0.116106	0.201759	0.192494	0.148388
0.0990968	0.0914016	0.0835252	0.115658	0.11741	0.114111	0.130716	0.11599	0.0936713	0.0840539	0.0920928	0.0999569	0.0865416	0.0922891	0.0865008	0.0836784	0.101328	0.0995892	0.104153	0.116672	0.0935403	0.0958392	0.0944106	0.107243	0.115487	0.112121	0.116109	0.201819	0.192505	0.148499
0.0985302	0.0924413	0.0879634	0.116173	0.118009	0.113436	0.130552	0.118087	0.094269	0.083972	0.0917878	0.0997887	0.0864591	0.0922319	0.0865257	0.0837813	0.101132	0.0996738	0.104236	0.116635	0.093237	0.0957207	0.0944383	0.107227	0.115503	0.112099	0.116111	0.201878	0.192516	0.148614
0.0959855	0.0922834	0.0925732	0.115622	0.11753	0.112037	0.129996	0.120153	0.0942593	0.0838951	0.0914909	0.0996893	0.0863069	0.0921582	0.0865464	0.0838963	0.100925	0.0997673	0.104316	0.116601	0.0929718	0.0956088	0.0944783	0.107211	0.11552	0.112078	0.116114	0.201938	0.192527	0.148732
0.0958717	0.0923182	0.0984775	0.115937	0.117007	0.111339	0.129512	0.122531	0.094648	0.0838449	0.0911917	0.0996887	0.0851624	0.092057	0.0865544	0.0840227	0.10071	0.0998729	0.104393	0.11657	0.0927877	0.0955035	0.0945352	0.107196	0.115537	0.112059	0.116117	0.201998	0.192538	0.148853
0.0951172	0.0921944	0.10348	0.116572	0.116701	0.110466	0.128764	0.124372	0.0952585	0.0837152	0.0908715	0.0998191	0.0849897	0.0919072	0.0865434	0.0841595	0.100489	0.0999949	0.104468	0.116541	0.0926745	0.0954047	0.0946144	0.10718	0.115555	0.112042	0.11612	0.202057	0.19255	0.148977
0.091554	0.0904785	0.109235	0.115397	0.117216	0.109332	0.128313	0.126775	0.0960704	0.0834646	0.0904982	0.100054	0.085018	0.0916906	0.0865078	0.0843055	0.100268	0.100138	0.104539	0.116515	0.0926027	0.0953125	0.0947199	0.107165	0.115574	0.112028	0.116123	0.202117	0.192561	0.149102
0.0900675	0.0894755	0.114722	0.115907	0.118193	0.10847	0.12776	0.128887	0.0970683	0.0835947	0.09001	0.100249	0.0851075	0.0915088	0.0864397	0.0844594	0.100051	0.100303	0.104608	0.116493	0.0925516	0.0952269	0.0948515	0.107149	0.115594	0.112016	0.116127	0.202176	0.192573	0.149227
0.0876895	0.091965	0.117788	0.116426	0.117431	0.107555	0.1265	0.130656	0.0980486	0.0831529	0.0893063	0.100331	0.0852252	0.0915319	0.0863017	0.0846197	0.0998415	0.100461	0.104674	0.116474	0.0925102	0.0951481	0.0950012	0.107134	0.115614	0.112007	0.116131	0.202236	0.192584	0.149352
0.0890756	0.095971	0.120363	0.116951	0.116272	0.106777	0.125452	0.131943	0.0988191	0.0826953	0.0884566	0.100319	0.0853545	0.0916181	0.085037	0.084785	0.0996422	0.100527	0.104736	0.116458	0.0924727	0.0950763	0.0951541	0.107119	0.115635	0.112001	0.116136	0.202295	0.192596	0.149477
0.0879784	0.101761	0.123893	0.116802	0.116433	0.105833	0.124193	0.132584	0.0995176	0.0822367	0.0877276	0.100239	0.0855044	0.0916178	0.0850812	0.084954	0.0994536	0.100491	0.104796	0.116446	0.0924362	0.0950114	0.095295	0.107104	0.115657	0.111998	0.11614	0.202355	0.192608	0.149599
0.0877299	0.10888	0.126727	0.117971	0.117262	0.10491	0.122489	0.132049	0.10031	0.0817791	0.0871597	0.100113	0.0856895	0.0915094	0.0849318	0.0851256	0.0992764	0.100457	0.104853	0.116438	0.0923987	0.0949537	0.0954151	0.107089	0.11568	0.111998	0.116145	0.202414	0.19262	0.149719
0.0885886	0.113813	0.128383	0.118584	0.118135	0.105378	0.120322	0.131777	0.100402	0.0813271	0.0866941	0.0999605	0.0859028	0.0913262	0.0847186	0.0852991	0.0991116	0.100469	0.104907	0.116433	0.0923585	0.0949033	0.0955132	0.107074	0.115704	0.112001	0.116151	0.202473	0.192632	0.149836
0.0853207	0.116558	0.128074	0.1183	0.117392	0.105431	0.118339	0.131937	0.101034	0.0808979	0.0862968	0.0998048	0.0861212	0.0911034	0.0844066	0.0854739	0.0989614	0.100523	0.104958	0.116433	0.0923144	0.0948603	0.0955924	0.107059	0.115728	0.112007	0.116156	0.202532	0.192644	0.149949
0.0871811	0.11967	0.127585	0.116733	0.116949	0.104745	0.117009	0.132184	0.101274	0.0805198	0.085963	0.0996653	0.0863219	0.0908634	0.0838673	0.0856504	0.0988282	0.100607	0.105007	0.116436	0.0922648	0.0948247	0.0956571	0.107045	0.115754	0.112015	0.116162	0.202592	0.192657	0.150059
0.089059	0.121516	0.129606	0.116501	0.115899	0.103222	0.116184	0.132387	0.101369	0.0802295	0.085705	0.0995584	0.0864875	0.0906188	0.0838243	0.0858298	0.0987126	0.100712	0.105053	0.116443	0.092208	0.0947968	0.0957115	0.10703	0.11578	0.112026	0.116169	0.202651	0.192669	0.150165
0.0875319	0.124646	0.131366	0.116991	0.114606	0.102649	0.116664	0.132369	0.101252	0.0800728	0.0855415	0.0994985	0.0866087	0.0903771	0.08401	0.0860145	0.0986036	0.100833	0.105096	0.116455	0.092142	0.0947765	0.0957587	0.107016	0.115807	0.112039	0.116175	0.20271	0.192682	0.150266
0.0867277	0.127946	0.131819	0.117921	0.113079	0.10213	0.115773	0.132142	0.101067	0.080075	0.0854465	0.0994988	0.0866927	0.0901435	0.0840076	0.0862066	0.0984277	0.100964	0.105137	0.11647	0.0920638	0.0947643	0.095801	0.107002	0.115835	0.112055	0.116182	0.202769	0.192694	0.150364
0.0889974	0.134399	0.131514	0.117524	0.11139	0.0999119	0.114732	0.131962	0.100975	0.0802518	0.0851102	0.099571	0.0867778	0.0899226	0.0839467	0.0864048	0.0978094	0.101103	0.105176	0.116489	0.0919698	0.0947602	0.0958403	0.106989	0.115863	0.112072	0.11619	0.202828	0.192707	0.150457
0.0923486	0.136945	0.128317	0.116747	0.109891	0.098084	0.113537	0.132107	0.10097	0.081997	0.084708	0.0997172	0.0869186	0.0897183	0.0838732	0.0866034	0.0971699	0.101246	0.105214	0.116513	0.0918554	0.0947649	0.0958779	0.106975	0.115893	0.112091	0.116198	0.202887	0.19272	0.150547
0.0986998	0.137076	0.126235	0.116138	0.108857	0.0961097	0.112784	0.132429	0.101224	0.0824529	0.084336	0.0999178	0.0871221	0.0895341	0.0838062	0.0867955	0.096948	0.101395	0.105251	0.11654	0.0917157	0.094779	0.0959145	0.106962	0.115923	0.112112	0.116206	0.202945	0.192733	0.150633
0.102096	0.136344	0.124814	0.11494	0.107547	0.0933439	0.111977	0.132282	0.101679	0.0824577	0.084003	0.100138	0.0873378	0.0893717	0.083757	0.0869759	0.0968013	0.10155	0.105288	0.116571	0.0915481	0.0948034	0.0959511	0.106949	0.115954	0.112134	0.116215	0.203004	0.192746	0.150716
0.103556	0.136953	0.123748	0.112459	0.10584	0.0917972	0.111215	0.132738	0.102038	0.0817624	0.083769	0.100381	0.0875174	0.0892308	0.0837323	0.0871416	0.0966605	0.101718	0.105324	0.116606	0.0913566	0.0948392	0.0959881	0.106936	0.115986	0.112157	0.116224	0.203063	0.192759	0.150795
0.106188	0.136949	0.122031	0.11037	0.104286	0.0911585	0.111131	0.132696	0.102312	0.0818109	0.0832592	0.100738	0.0876371	0.0891088	0.0837299	0.087291	0.0965174	0.101909	0.105362	0.116643	0.0911563	0.0948874	0.0960261	0.106924	0.116018	0.112182	0.116234	0.203121	0.192772	0.150872
0.109007	0.136626	0.120081	0.108995	0.101665	0.0896348	0.110604	0.132286	0.102406	0.0821861	0.0827364	0.101583	0.0876923	0.0890026	0.0837312	0.0874224	0.0963741	0.102125	0.105402	0.116683	0.0909696	0.0949486	0.0960653	0.106912	0.116051	0.112207	0.116244	0.20318	0.192785	0.150945
0.111439	0.13802	0.116605	0.107545	0.0980977	0.0907584	0.110021	0.132157	0.101896	0.0824147	0.0822962	0.101547	0.0876895	0.0889155	0.083708	0.0875325	0.096234	0.102308	0.105445	0.116725	0.0908141	0.0950214	0.0961063	0.1069	0.116085	0.112234	0.116255	0.203238	0.192799	0.151016
0.11282	0.1363	0.114717	0.106572	0.0955589	0.0899887	0.109499	0.132153	0.101707	0.0826228	0.081907	0.101712	0.0876425	0.0888902	0.0836476	0.0876145	0.0960999	0.102321	0.105491	0.116768	0.0906935	0.0951008	0.0961491	0.106888	0.11612	0.112261	0.116266	0.203297	0.192812	0.151085
0.117755	0.136109	0.111736	0.104568	0.0940472	0.0898159	0.108994	0.132779	0.100883	0.0824804	0.0815407	0.101744	0.0875704	0.089233	0.0835625	0.0876542	0.0959736	0.102222	0.105542	0.116812	0.0906016	0.0951762	0.0961942	0.106877	0.116155	0.112289	0.116278	0.203355	0.192826	0.151151
0.123284	0.134802	0.111715	0.102107	0.0915585	0.0881674	0.108516	0.132751	0.100109	0.0827809	0.081183	0.101801	0.0874959	0.0891293	0.0834742	0.0876224	0.0958561	0.102136	0.105596	0.116854	0.0905295	0.0952332	0.0962419	0.106866	0.11619	0.112317	0.11629	0.203413	0.192839	0.151215
0.127544	0.134694	0.112001	0.0990506	0.0885918	0.0871424	0.108188	0.133752	0.100122	0.082797	0.0808385	0.102021	0.0874422	0.088762	0.083399	0.0874727	0.0957475	0.102077	0.10565	0.116894	0.0904696	0.0952612	0.0962922	0.106855	0.116226	0.112347	0.116303	0.203471	0.192853	0.151277
0.130367	0.134614	0.112968	0.0968134	0.0863616	0.0854286	0.108187	0.134429	0.10013	0.0834019	0.0805303	0.10218	0.0874361	0.0884723	0.0833455	0.0871989	0.0956472	0.102036	0.105694	0.116931	0.0904169	0.0952587	0.0963455	0.106845	0.116263	0.112377	0.116316	0.20353	0.192867	0.151337
0.130685	0.133533	0.112638	0.0962559	0.0851013	0.0838721	0.108346	0.135094	0.100206	0.0836216	0.0803053	0.10218	0.0876183	0.088227	0.0833169	0.0869212	0.0955537	0.102001	0.105718	0.116965	0.090368	0.0952325	0.096402	0.106835	0.1163	0.112407	0.11633	0.203588	0.192881	0.151395
0.126997	0.133384	0.111243	0.0961203	0.0855409	0.0827872	0.107241	0.135569	0.100343	0.0834424	0.0803261	0.10214	0.0883573	0.0880256	0.0833129	0.0867239	0.0954652	0.101969	0.10571	0.116997	0.0903209	0.0951915	0.0964619	0.106825	0.116338	0.112439	0.116344	0.203645	0.192895	0.151452
0.130192	0.132045	0.109831	0.0951945	0.0853208	0.0806206	0.106083	0.136072	0.100478	0.0829441	0.0808843	0.102127	0.0888801	0.0878665	0.0833325	0.0865637	0.0953793	0.101939	0.105669	0.11703	0.0902743	0.0951425	0.0965254	0.106815	0.116375	0.112471	0.116359	0.203703	0.192909	0.151508
0.127078	0.130039	0.109925	0.0960555	0.0858601	0.0781982	0.104623	0.13642	0.100582	0.0825806	0.0822537	0.102133	0.0891849	0.0877458	0.0833755	0.0863822	0.0952941	0.10191	0.105603	0.117069	0.0902274	0.0950894	0.0965927	0.106806	0.116413	0.112504	0.116375	0.203761	0.192923	0.151562
0.122856	0.125348	0.108909	0.0957796	0.0858338	0.0758795	0.103741	0.136757	0.100703	0.082441	0.0836391	0.102127	0.0894469	0.0876624	0.083444	0.0861384	0.0952076	0.101884	0.105525	0.117122	0.0901794	0.095034	0.0966639	0.106797	0.116452	0.112538	0.116391	0.203818	0.192937	0.151616
0.119359	0.123372	0.109536	0.0958771	0.0856401	0.073882	0.102844	0.137046	0.100896	0.0824441	0.0843979	0.102081	0.0897162	0.0876185	0.0835396	0.0857624	0.0951192	0.101864	0.105445	0.117193	0.0901299	0.0949772	0.0967393	0.106788	0.11649	0.112572	0.116407	0.203876	0.192952	0.151668
0.118438	0.121409	0.10919	0.0941908	0.0845822	0.0717508	0.102267	0.137843	0.101183	0.0825436	0.0849073	0.101972	0.0900006	0.0876166	0.083652	0.0854904	0.0950293	0.101852	0.105367	0.117287	0.090078	0.0949191	0.096819	0.10678	0.116529	0.112607	0.116424	0.203933	0.192966	0.151719
0.112792	0.121554	0.109108	0.0947538	0.0838756	0.0704835	0.101886	0.138519	0.101549	0.0827245	0.0850357	0.101774	0.0901644	0.0876582	0.0837435	0.085858	0.0949397	0.101851	0.105294	0.117404	0.0900227	0.0948595	0.0969032	0.106772	0.116567	0.112644	0.116442	0.203991	0.192981	0.151769
0.108978	0.117624	0.110115	0.0957993	0.0842604	0.0691812	0.102918	0.138513	0.101947	0.0829864	0.0850886	0.101423	0.089975	0.0877424	0.0837803	0.085977	0.0948543	0.101863	0.105226	0.117543	0.0899621	0.0947983	0.0969923	0.106764	0.116606	0.112681	0.11646	0.204048	0.192995	0.151819
0.104295	0.110334	0.110537	0.0992124	0.0845371	0.0676977	0.102583	0.137288	0.102265	0.083317	0.0851733	0.100729	0.0899178	0.0878666	0.0838057	0.0860252	0.0947774	0.101888	0.105161	0.117699	0.089893	0.0947354	0.0970865	0.106756	0.116645	0.112719	0.116479	0.204105	0.19301	0.151868
0.100502	0.105815	0.11085	0.101937	0.0848228	0.0664306	0.102114	0.13739	0.102284	0.0836886	0.085264	0.100599	0.0900292	0.0880265	0.0838848	0.0860552	0.0947136	0.101927	0.105101	0.11787	0.0898088	0.0946707	0.0971859	0.106749	0.116684	0.112759	0.116499	0.204162	0.193025	0.151916
0.0980258	0.10303	0.110792	0.103913	0.0850933	0.0652039	0.101881	0.138793	0.101241	0.0840726	0.0853429	0.100676	0.0901975	0.0882172	0.0840293	0.0860758	0.0946657	0.101979	0.105045	0.118053	0.0896957	0.0946042	0.0972907	0.106742	0.116723	0.112799	0.116519	0.204219	0.19304	0.151963
0.0981863	0.101616	0.110869	0.107236	0.085998	0.0640198	0.100887	0.138818	0.101335	0.0844481	0.0854031	0.100516	0.0903795	0.0884328	0.0842191	0.0860863	0.0946345	0.102043	0.104993	0.118246	0.0895246	0.094536	0.0974005	0.106735	0.116762	0.112841	0.11654	0.204275	0.193054	0.152011
0.0983532	0.100612	0.111853	0.109514	0.0874876	0.0625974	0.100092	0.138979	0.10141	0.084805	0.085445	0.100259	0.0905574	0.0886673	0.084423	0.0860842	0.0946185	0.102117	0.104945	0.118447	0.089248	0.0944662	0.0975144	0.106728	0.116801	0.112885	0.116561	0.204332	0.193069	0.152057
0.0988395	0.102361	0.112073	0.111879	0.0894786	0.0624194	0.0996899	0.138769	0.101342	0.085146	0.0854725	0.0999914	0.0907212	0.0889143	0.0846083	0.0860683	0.0946151	0.102199	0.104902	0.118655	0.0888666	0.0943947	0.0976307	0.106722	0.11684	0.11293	0.116583	0.204388	0.193084	0.152104
0.0999797	0.104743	0.111678	0.114457	0.0915728	0.0609776	0.10116	0.13816	0.101104	0.0854945	0.0854782	0.0997599	0.090865	0.0891674	0.084752	0.0860406	0.0946217	0.102287	0.104864	0.118868	0.0885244	0.0943217	0.097747	0.106716	0.11688	0.112976	0.116606	0.204445	0.1931	0.15215
0.10013	0.106367	0.113374	0.118336	0.0948364	0.0603544	0.101769	0.137092	0.100712	0.0858504	0.0854251	0.0995655	0.0909863	0.0894198	0.0848431	0.0860073	0.0946363	0.10238	0.104832	0.119087	0.0883106	0.094247	0.0978599	0.10671	0.11692	0.113025	0.116629	0.204501	0.193115	0.152195
0.0997343	0.108332	0.113879	0.12108	0.0968407	0.0602136	0.101878	0.13618	0.100191	0.0861518	0.0852835	0.0993924	0.0910846	0.0896615	0.0848806	0.0859778	0.094658	0.102478	0.104805	0.119311	0.0881837	0.0941702	0.0979664	0.106704	0.116959	0.113075	0.116653	0.204557	0.19313	0.152241
0.101172	0.109862	0.116676	0.124694	0.0986059	0.0598903	0.103071	0.13621	0.0995843	0.0864049	0.0850829	0.09922	0.0911326	0.0898601	0.0848745	0.0859616	0.0946868	0.10258	0.104783	0.11954	0.088098	0.0940907	0.0980635	0.106698	0.117	0.113127	0.116677	0.204613	0.193146	0.152286
0.100275	0.109608	0.117981	0.126963	0.100752	0.0595829	0.103545	0.134768	0.0992313	0.0866449	0.0848614	0.0990254	0.0905968	0.0897864	0.0848397	0.0859662	0.0947223	0.102687	0.104767	0.119774	0.088031	0.0940074	0.0981493	0.106693	0.11704	0.113181	0.116702	0.204668	0.193161	0.152331
0.0992557	0.111738	0.119742	0.128432	0.103601	0.0599653	0.103962	0.133251	0.0991839	0.0869212	0.0846184	0.0987986	0.0897564	0.0892542	0.0847879	0.0859959	0.094763	0.102799	0.104755	0.120013	0.0879728	0.0939189	0.098223	0.106688	0.117082	0.113237	0.116728	0.204724	0.193177	0.152376
0.0984461	0.11153	0.121782	0.127506	0.104098	0.0615238	0.10469	0.131806	0.0988772	0.0872504	0.0842324	0.0985887	0.0892246	0.0890701	0.0847251	0.0860519	0.0948038	0.102916	0.104746	0.120258	0.0879189	0.093823	0.0982847	0.106683	0.117123	0.113295	0.116754	0.204779	0.193192	0.152421
0.0967238	0.114906	0.121897	0.130395	0.104437	0.0630512	0.10575	0.130459	0.098408	0.0875303	0.0834497	0.0985084	0.0890645	0.0889675	0.0846542	0.0861341	0.0948341	0.10304	0.104742	0.120507	0.0878669	0.0937173	0.0983352	0.106678	0.117166	0.113356	0.116781	0.204835	0.193208	0.152466
0.0959756	0.116032	0.125075	0.13168	0.105321	0.0654599	0.106901	0.127729	0.0977792	0.0876664	0.0831853	0.0985546	0.0890708	0.088757	0.084577	0.086242	0.0948389	0.103168	0.104745	0.120762	0.0878155	0.0935989	0.0983757	0.106674	0.117209	0.113418	0.116809	0.20489	0.193224	0.152511
0.0962864	0.11741	0.125773	0.132726	0.107025	0.068557	0.107364	0.126598	0.0970933	0.0876692	0.0833587	0.0986377	0.0890712	0.0884733	0.0844952	0.0863763	0.0948052	0.103299	0.104767	0.121023	0.0877637	0.0934658	0.0984072	0.106669	0.117253	0.113483	0.116837	0.204945	0.19324	0.152556
0.0952071	0.116882	0.125673	0.132209	0.108934	0.0708585	0.106854	0.125492	0.0976347	0.0875741	0.083766	0.098726	0.0890177	0.0882899	0.08441	0.0865404	0.0947288	0.103428	0.104856	0.121287	0.0877106	0.0933182	0.0984312	0.106665	0.117298	0.113549	0.116866	0.205	0.193256	0.152601
0.0956665	0.117556	0.127497	0.130784	0.110199	0.072324	0.105221	0.124271	0.0968621	0.0873308	0.0843381	0.0988336	0.0889054	0.0882641	0.0843223	0.0867391	0.0946144	0.10355	0.105175	0.121554	0.0876547	0.0931597	0.0984485	0.106661	0.117344	0.113617	0.116895	0.205054	0.193272	0.152646
0.0952864	0.11816	0.127238	0.12967	0.110847	0.0741928	0.104084	0.122979	0.0971527	0.0865833	0.0849955	0.0989724	0.0887592	0.0883697	0.0842314	0.0869673	0.0944703	0.10366	0.105698	0.121821	0.0875939	0.092998	0.0984602	0.106657	0.117391	0.113685	0.116925	0.205109	0.193288	0.152691
0.0976351	0.119787	0.127511	0.129712	0.110866	0.0761948	0.103563	0.121631	0.0965074	0.0863623	0.0855774	0.0991022	0.0886605	0.0885474	0.0841348	0.0871882	0.0943035	0.103753	0.105968	0.12208	0.0875242	0.0928426	0.098467	0.106653	0.117439	0.113754	0.116955	0.205163	0.193304	0.152736
0.0985321	0.1208	0.127317	0.129274	0.111488	0.0784498	0.103907	0.120236	0.0959209	0.0866294	0.0859638	0.0991614	0.0887231	0.0885303	0.0840293	0.0873476	0.0941178	0.103827	0.10606	0.122325	0.0874393	0.0927013	0.0984695	0.106649	0.117489	0.113822	0.116987	0.205217	0.193321	0.152781
0.0967196	0.120382	0.125547	0.127087	0.111674	0.080294	0.103294	0.118909	0.0955289	0.0870006	0.0861799	0.0991455	0.088976	0.0882204	0.0839108	0.0874298	0.0939108	0.103884	0.106092	0.122547	0.0873769	0.0925782	0.0984683	0.106645	0.117539	0.113888	0.117018	0.205271	0.193337	0.152826
0.0965604	0.118171	0.123428	0.126274	0.112383	0.0821441	0.103156	0.117375	0.0953449	0.0875058	0.0862568	0.099116	0.089373	0.0880173	0.0837769	0.0874575	0.0936775	0.103927	0.106101	0.12274	0.0879762	0.0924736	0.0984638	0.106641	0.117591	0.11395	0.117051	0.205324	0.193354	0.152872
0.0940477	0.116507	0.121513	0.123888	0.112242	0.0836144	0.102404	0.115544	0.0964632	0.0879834	0.0862053	0.0991454	0.0898724	0.0878533	0.0836282	0.0874553	0.0942814	0.103958	0.106102	0.122908	0.0884223	0.0923857	0.0984563	0.106638	0.117645	0.114008	0.117083	0.205378	0.193371	0.152917
0.0892023	0.114246	0.118876	0.122144	0.111284	0.085746	0.101895	0.11486	0.0970258	0.0882418	0.0860432	0.0992031	0.0904588	0.0861907	0.0834703	0.0874395	0.0945711	0.10398	0.106101	0.123061	0.0885059	0.0923117	0.098446	0.106634	0.1177	0.11406	0.117117	0.205431	0.193388	0.152963
0.0866943	0.112107	0.11651	0.120151	0.11005	0.0867484	0.101599	0.114556	0.0975751	0.0885036	0.0858119	0.0991958	0.0907148	0.0859926	0.0833145	0.0874195	0.0944797	0.103995	0.106102	0.123207	0.0885157	0.0922489	0.0984333	0.10663	0.117756	0.114104	0.117151	0.205484	0.193405	0.153008
0.0838726	0.109265	0.113796	0.117165	0.108263	0.086639	0.101921	0.113382	0.0977263	0.088717	0.0855669	0.0990956	0.090472	0.0857672	0.0831739	0.0874015	0.0943452	0.104007	0.106107	0.123355	0.0885026	0.0921948	0.0984183	0.106627	0.117814	0.11414	0.117186	0.205537	0.193422	0.153054
0.0831729	0.103461	0.110302	0.114172	0.106572	0.0878571	0.101494	0.111995	0.0976265	0.0888788	0.0853393	0.0989166	0.090644	0.0855308	0.0830545	0.0873896	0.0942029	0.104015	0.106116	0.123506	0.0884799	0.0921476	0.098401	0.106623	0.117873	0.114167	0.117221	0.20559	0.193439	0.1531
0.0811014	0.099206	0.105241	0.110311	0.104558	0.0887025	0.100845	0.11036	0.0963058	0.0890109	0.0851301	0.0986787	0.0908564	0.0852592	0.0829485	0.0873868	0.094061	0.104021	0.106128	0.12366	0.0884523	0.0921059	0.0983818	0.10662	0.117934	0.114187	0.117257	0.205642	0.193456	0.153147
0.0853968	0.0943049	0.0997162	0.105815	0.102674	0.0873755	0.100061	0.108484	0.0971732	0.0887655	0.0849285	0.0984152	0.091079	0.0849537	0.0828325	0.0873952	0.0939218	0.104027	0.106143	0.123815	0.0884219	0.0920686	0.0983605	0.106617	0.117996	0.114199	0.117293	0.205694	0.193474	0.153193
0.0888871	0.0913989	0.0951108	0.0989913	0.101821	0.0854965	0.0991607	0.1064	0.0986751	0.0893001	0.0847231	0.0981919	0.0913115	0.0847448	0.0826773	0.0874162	0.0937856	0.104033	0.106156	0.123971	0.0883898	0.0920348	0.0983374	0.106613	0.11806	0.114206	0.11733	0.205746	0.193492	0.15324
0.0904327	0.0854512	0.0917149	0.0954815	0.101133	0.0817316	0.098129	0.104354	0.0995978	0.0890504	0.0845083	0.0981247	0.0915521	0.0846932	0.0824615	0.0874509	0.0936514	0.104039	0.106167	0.124125	0.0883566	0.0920041	0.0983124	0.10661	0.118124	0.114207	0.117368	0.205798	0.193509	0.153287
0.0920128	0.0832316	0.0898072	0.0932965	0.0991853	0.0816719	0.0969509	0.102169	0.101634	0.0886344	0.0842827	0.098363	0.0917915	0.0847555	0.0821689	0.0874995	0.0935178	0.104045	0.106173	0.124275	0.0883225	0.091976	0.0982856	0.106606	0.118191	0.114205	0.117406	0.205849	0.193527	0.153334
0.0927632	0.0805636	0.0874263	0.0917517	0.0971691	0.0810972	0.0957706	0.0999563	0.102839	0.0881865	0.0838985	0.0984874	0.0919905	0.084881	0.0817911	0.0875621	0.093383	0.104053	0.106172	0.124421	0.0882879	0.0919503	0.098257	0.106602	0.118258	0.114198	0.117445	0.2059	0.193545	0.153381
0.0920673	0.081529	0.0831698	0.0905306	0.0947342	0.07952	0.0951906	0.0982699	0.103681	0.0877612	0.0842732	0.0983829	0.0918923	0.085031	0.0817308	0.0876381	0.0932445	0.104062	0.106164	0.124561	0.0882527	0.0919269	0.0982267	0.106599	0.118327	0.11419	0.117485	0.205951	0.193564	0.153428
0.0935958	0.0794305	0.083996	0.0891814	0.0922403	0.0778536	0.0954104	0.0970682	0.10423	0.0873045	0.0841684	0.0983587	0.0923304	0.085177	0.0819243	0.0877268	0.0930997	0.104073	0.106149	0.124695	0.0882172	0.0919058	0.0981945	0.106595	0.118397	0.114179	0.117525	0.206002	0.193582	0.153476
0.0919746	0.0765724	0.0839812	0.0874897	0.0899144	0.0761013	0.094392	0.0966486	0.104596	0.0869071	0.0840103	0.098488	0.0928234	0.0853012	0.0819054	0.0878269	0.0929457	0.104085	0.106126	0.124823	0.0881814	0.0918871	0.0981606	0.106591	0.118468	0.114165	0.117566	0.206052	0.193601	0.153523
0.0898438	0.0755623	0.0835013	0.0842577	0.0870994	0.0748717	0.0935932	0.0967326	0.104794	0.0862419	0.0838892	0.0987273	0.0931255	0.0853984	0.0817959	0.087937	0.0927792	0.104099	0.106095	0.124942	0.0881453	0.0918709	0.0981249	0.106587	0.11854	0.11415	0.117608	0.206103	0.19362	0.153571
0.0881576	0.076582	0.0844799	0.0815456	0.0847711	0.0743093	0.0929959	0.0961209	0.104454	0.0852491	0.0839793	0.0990076	0.0933461	0.085475	0.0816522	0.0880556	0.0925967	0.104115	0.106058	0.125054	0.088109	0.0918575	0.0980873	0.106583	0.118612	0.114133	0.117651	0.206153	0.193639	0.153619
0.0880211	0.0787402	0.0848896	0.0795165	0.0825799	0.0723352	0.093615	0.0952366	0.103898	0.0836952	0.0842118	0.0992133	0.0934556	0.0855466	0.0814939	0.088181	0.092395	0.104132	0.106015	0.125157	0.0880724	0.091847	0.0980479	0.106579	0.118685	0.114115	0.117695	0.206202	0.193658	0.153668
0.0873631	0.0784646	0.0841206	0.0774288	0.0795595	0.0720352	0.0930915	0.0940873	0.103799	0.0834356	0.0844359	0.0992979	0.0932683	0.0856314	0.0813296	0.0883114	0.092171	0.104151	0.105966	0.12525	0.0880357	0.0918399	0.0980065	0.106574	0.118758	0.114094	0.117741	0.206252	0.193677	0.153716
0.088864	0.077043	0.0851404	0.0750869	0.0781561	0.0720888	0.0918649	0.0924818	0.103457	0.0833175	0.0846126	0.0994149	0.092831	0.0857453	0.0811639	0.0884452	0.0919216	0.104173	0.105912	0.125335	0.0879988	0.0918362	0.0979631	0.10657	0.118829	0.114072	0.117787	0.206301	0.193697	0.153765
0.0874542	0.0739461	0.0849866	0.073252	0.0767703	0.070867	0.0918976	0.0909609	0.103122	0.083188	0.0847544	0.0995598	0.0926577	0.0859	0.0809996	0.0885811	0.0916444	0.104196	0.105854	0.12541	0.0879619	0.0918362	0.0979176	0.106565	0.118899	0.114049	0.117834	0.20635	0.193717	0.153814
0.0864689	0.0747093	0.0844059	0.0717888	0.074844	0.0714147	0.0927013	0.089895	0.102932	0.0828542	0.0848865	0.0996671	0.0925771	0.0861002	0.0808387	0.0887181	0.091338	0.104221	0.105794	0.125476	0.087925	0.0918396	0.0978701	0.10656	0.118966	0.114024	0.117883	0.206399	0.193737	0.153863
0.0852894	0.0777668	0.0837707	0.0719085	0.0729635	0.0724283	0.0925298	0.0887811	0.103177	0.0825422	0.0851423	0.0997326	0.092505	0.0863396	0.0806823	0.0888558	0.0910031	0.104249	0.105731	0.125536	0.0878881	0.0918463	0.0978206	0.106555	0.119028	0.113999	0.117933	0.206447	0.193757	0.153912
0.0881075	0.0793216	0.0840967	0.0728421	0.071635	0.0732439	0.0928746	0.087697	0.102977	0.082415	0.0858011	0.0997763	0.0924574	0.0865996	0.080531	0.0889946	0.0906447	0.104279	0.105667	0.125589	0.0878515	0.0918554	0.097769	0.106549	0.11908	0.113972	0.117985	0.206495	0.193778	0.153961
0.0918705	0.0797834	0.0846791	0.0726918	0.0703967	0.0733357	0.0928106	0.0868227	0.102325	0.0824831	0.0878563	0.0998098	0.0924663	0.0868548	0.0803852	0.0891363	0.090273	0.104312	0.105603	0.12564	0.0878151	0.0918659	0.0977157	0.106543	0.119117	0.113946	0.118038	0.206543	0.193799	0.154011
0.097373	0.0809988	0.0844871	0.0732434	0.0692616	0.0729572	0.0933814	0.0864694	0.101321	0.0827359	0.0884611	0.0997628	0.0925295	0.0870818	0.0802462	0.0892848	0.0899059	0.104347	0.105541	0.125689	0.0877792	0.0918765	0.097661	0.106537	0.119129	0.113919	0.118092	0.206591	0.19382	0.154061
0.0984348	0.0826628	0.085322	0.0731672	0.0688831	0.0727447	0.0940225	0.0864301	0.0993949	0.0831874	0.0871715	0.0990555	0.0925914	0.087265	0.080117	0.0894499	0.0895828	0.104385	0.105482	0.12574	0.087744	0.0918855	0.0976055	0.10653	0.119098	0.113893	0.118148	0.206638	0.193841	0.154111
0.0968974	0.0820853	0.0842933	0.0730439	0.0688475	0.073016	0.0949398	0.0853752	0.0975691	0.0838387	0.0869157	0.0986077	0.0925998	0.0873973	0.0800038	0.0896644	0.0896075	0.104426	0.105429	0.125793	0.0877096	0.0918913	0.0975505	0.106523	0.119008	0.113867	0.118206	0.206685	0.193863	0.154161
0.0959044	0.0804749	0.084615	0.073711	0.068571	0.0735168	0.0965054	0.0833607	0.0964573	0.0845606	0.0869016	0.0983782	0.0925421	0.0874794	0.0799172	0.0901143	0.0896717	0.104471	0.105385	0.125849	0.0876763	0.0918926	0.0974976	0.106516	0.118876	0.113842	0.118265	0.206732	0.193885	0.154211
0.0978293	0.0763313	0.0831508	0.0726799	0.0691894	0.0735762	0.0981364	0.0815136	0.0959114	0.0852911	0.0869124	0.0981997	0.0924286	0.0875196	0.0798715	0.0911292	0.0892022	0.104518	0.105357	0.125909	0.0876443	0.0918885	0.0974493	0.106508	0.118819	0.113819	0.118326	0.206779	0.193907	0.154262
0.0963596	0.0788969	0.0811941	0.0735287	0.069845	0.0724994	0.0973337	0.0806831	0.0958784	0.0859217	0.0869079	0.098099	0.0922741	0.0875321	0.079881	0.0914174	0.0888258	0.10457	0.105358	0.125973	0.0876138	0.0918783	0.0974088	0.106499	0.1189	0.113797	0.118388	0.206826	0.193929	0.154312
0.0988989	0.0804195	0.0789171	0.0736746	0.0706181	0.0707299	0.0968452	0.0812314	0.0956369	0.0867604	0.0868672	0.0980996	0.0920918	0.0875345	0.0799499	0.0915203	0.0884809	0.104625	0.105415	0.12604	0.0875852	0.091862	0.0973798	0.10649	0.119047	0.113776	0.118451	0.206872	0.193952	0.154363
0.0994129	0.0818282	0.0763609	0.0708241	0.0720514	0.0705874	0.0966361	0.0800755	0.0948103	0.0875178	0.0867671	0.098158	0.0918925	0.0875432	0.0800618	0.0915496	0.0881547	0.104684	0.105573	0.12611	0.0875587	0.09184	0.0973658	0.106481	0.119205	0.113757	0.118516	0.206918	0.193975	0.154414
0.0992407	0.0828084	0.0731194	0.0696898	0.0727802	0.0715629	0.0956025	0.0795373	0.0938335	0.0873747	0.0865742	0.0981685	0.0916846	0.087569	0.0801833	0.0915298	0.0878428	0.104747	0.105728	0.126183	0.0875346	0.0918127	0.0973688	0.10647	0.119357	0.11374	0.118582	0.206964	0.193999	0.154465
0.0974024	0.0835567	0.0697973	0.0689264	0.0739001	0.0719794	0.0952724	0.0795212	0.0931939	0.0871632	0.0862473	0.0980017	0.0914685	0.0876151	0.0802801	0.091529	0.0875433	0.104814	0.105603	0.126257	0.0875131	0.0917806	0.0973889	0.106459	0.1195	0.113725	0.118649	0.20701	0.194023	0.154517
0.0952995	0.0847	0.0682249	0.0688403	0.0757841	0.071528	0.0943913	0.0796998	0.0929552	0.0870154	0.085792	0.0977359	0.0911983	0.0876786	0.080322	0.0916261	0.0872553	0.104886	0.105401	0.126332	0.0874946	0.0917445	0.0974233	0.106448	0.119635	0.113711	0.118718	0.207055	0.194047	0.154568
0.0949863	0.0849127	0.0691551	0.0685841	0.0773989	0.0709993	0.0937221	0.0811772	0.0929027	0.0868944	0.0853785	0.0980309	0.0905025	0.0877523	0.0802713	0.0918514	0.0869784	0.10496	0.105234	0.126408	0.0874793	0.0917049	0.0974673	0.106435	0.119766	0.1137	0.118788	0.207101	0.194072	0.15462
0.0977403	0.0830904	0.0710033	0.0690783	0.0783189	0.0721287	0.093049	0.0815156	0.0927774	0.0868206	0.0849837	0.098143	0.0895818	0.0878237	0.0801165	0.092074	0.0867122	0.105036	0.105093	0.126483	0.0874675	0.0916622	0.0975157	0.106422	0.119891	0.11369	0.118859	0.207146	0.194097	0.154672
0.097719	0.0825008	0.0721668	0.0688194	0.0781987	0.0721134	0.0922815	0.0819477	0.0924942	0.0868427	0.0844621	0.0981691	0.0888898	0.0878761	0.0800289	0.0921692	0.0864563	0.10509	0.104969	0.126558	0.0874597	0.0916168	0.097564	0.106408	0.120012	0.113682	0.118932	0.207191	0.194122	0.154724
0.0985041	0.0844402	0.073423	0.0694281	0.0770845	0.0726628	0.0922364	0.0820895	0.0919811	0.0869256	0.083857	0.0982326	0.0885138	0.0878927	0.0801607	0.0921676	0.0862102	0.104551	0.104853	0.126632	0.0874564	0.0915692	0.0976086	0.106393	0.120131	0.113676	0.119005	0.207236	0.194148	0.154776
0.0998663	0.0841926	0.0766257	0.0705864	0.0770147	0.073315	0.0920555	0.0809344	0.0911818	0.0869387	0.0832103	0.0984112	0.0883659	0.0878669	0.0804488	0.092121	0.0859735	0.10386	0.104741	0.126704	0.0874581	0.0915197	0.0976475	0.106377	0.120246	0.113672	0.11908	0.207281	0.194174	0.154828
0.0992392	0.0854161	0.0784576	0.0715875	0.0762678	0.0741201	0.0921626	0.080819	0.090293	0.086846	0.0825324	0.0986056	0.0883162	0.0878063	0.0809	0.0920578	0.0857454	0.103875	0.104631	0.126774	0.0874657	0.0914685	0.0976798	0.10636	0.120359	0.113669	0.119156	0.207326	0.1942	0.154881
0.100546	0.0875504	0.0798097	0.0754183	0.0754797	0.0754829	0.0931214	0.0807106	0.0895199	0.0867214	0.0818197	0.098618	0.0883251	0.0877226	0.0814221	0.0919923	0.0855254	0.103935	0.104522	0.126842	0.0874801	0.0914162	0.0977054	0.106342	0.120469	0.113668	0.119233	0.207371	0.194227	0.154934
0.100728	0.0886247	0.0811467	0.0785797	0.0739605	0.0754717	0.0942853	0.0806582	0.0888084	0.0865499	0.081084	0.0984458	0.0883821	0.0876015	0.0816544	0.0919322	0.0853125	0.103995	0.104411	0.126907	0.087502	0.0913631	0.0977244	0.106324	0.120577	0.113668	0.119311	0.207415	0.194255	0.154986
0.10022	0.0895246	0.0808891	0.0797352	0.0743001	0.0760465	0.094984	0.0809467	0.0880495	0.086226	0.0803633	0.0981567	0.0884979	0.0873884	0.0817814	0.0918812	0.0851057	0.104047	0.104297	0.126969	0.0875319	0.0913099	0.0977376	0.106304	0.120682	0.11367	0.11939	0.20746	0.194282	0.155039
0.0998822	0.0905293	0.080125	0.0798172	0.0751298	0.0758019	0.0964336	0.0801782	0.0870093	0.0856775	0.0796755	0.0977823	0.0886946	0.0871036	0.081913	0.0918403	0.0849033	0.104086	0.10418	0.127027	0.0875695	0.0912574	0.0977454	0.106284	0.120786	0.113673	0.11947	0.207505	0.194311	0.155092
0.103411	0.0938377	0.0805653	0.0808492	0.0748184	0.0764377	0.0971535	0.0797929	0.0857954	0.0849619	0.0789978	0.0973224	0.088689	0.0868519	0.0820577	0.0918084	0.0847035	0.104112	0.104058	0.127081	0.0876143	0.0912064	0.0977486	0.106263	0.120887	0.113677	0.119551	0.207549	0.194339	0.155146
0.10458	0.0941741	0.0804987	0.0829748	0.0746947	0.0784035	0.0959781	0.0797087	0.0855352	0.0844902	0.0783066	0.0967883	0.0884241	0.0866572	0.0822088	0.0917831	0.084504	0.104125	0.103931	0.12713	0.0876657	0.0911578	0.0977478	0.106241	0.120986	0.113683	0.119633	0.207594	0.194368	0.155199
0.102964	0.0932053	0.0810804	0.0875528	0.0764892	0.0780708	0.0976247	0.0799785	0.0851028	0.0844663	0.07762	0.0962325	0.0881821	0.0864814	0.0823551	0.0917612	0.0843028	0.104127	0.103798	0.127172	0.0877233	0.0911125	0.0977433	0.106219	0.121083	0.11369	0.119716	0.207638	0.194398	0.155253
0.101611	0.0921966	0.0815644	0.0879442	0.0770326	0.0783097	0.0977314	0.0803889	0.0845509	0.0845928	0.076992	0.0957203	0.0879633	0.0862764	0.082482	0.0917395	0.0840999	0.104122	0.103659	0.127208	0.0877867	0.0910714	0.0977358	0.106198	0.121179	0.113698	0.1198	0.207683	0.194428	0.155306
0.100191	0.0903457	0.0824938	0.0900291	0.0779536	0.0775106	0.0980418	0.0806976	0.084013	0.0845867	0.0764145	0.0953158	0.0877649	0.0860454	0.0825745	0.0917148	0.0839021	0.104111	0.103515	0.127235	0.0878559	0.0910353	0.0977255	0.106176	0.121272	0.113707	0.119884	0.207727	0.194458	0.15536
0.10072	0.0905207	0.0839154	0.0926555	0.0793017	0.0784004	0.098222	0.0809802	0.0834232	0.0840812	0.0758168	0.0950733	0.0876036	0.0859688	0.0826222	0.0916851	0.0837358	0.104097	0.103365	0.127253	0.0879308	0.0910045	0.0977129	0.106156	0.121364	0.113718	0.119969	0.207772	0.194489	0.155414
0.101135	0.0897747	0.0845989	0.0947101	0.0807908	0.0773823	0.0982302	0.0807045	0.0828567	0.084425	0.0751744	0.0949139	0.0875031	0.086127	0.0826173	0.0916499	0.0836498	0.104081	0.103211	0.127262	0.0880113	0.0909793	0.0976982	0.106136	0.121453	0.113729	0.120055	0.207817	0.19452	0.155468
0.10467	0.0908243	0.0825266	0.0950935	0.0819852	0.0770242	0.0981976	0.080328	0.0825687	0.0846107	0.0745247	0.0946853	0.0874807	0.0863158	0.0825051	0.0916107	0.0836565	0.104065	0.103053	0.127261	0.0880974	0.0909596	0.0976816	0.106118	0.121542	0.113741	0.120141	0.207862	0.194551	0.155522
0.103358	0.0898898	0.0840423	0.0974428	0.0829543	0.078082	0.0980527	0.0803102	0.0824994	0.0838287	0.0741635	0.0943482	0.0875391	0.0859744	0.0820126	0.0915697	0.0837231	0.104051	0.102893	0.127253	0.0881888	0.0909452	0.0976634	0.106103	0.121628	0.113754	0.120228	0.207907	0.194583	0.155577
0.103224	0.0880683	0.0852443	0.100209	0.083605	0.0782051	0.0978759	0.0817205	0.0824678	0.0831438	0.0742493	0.0939213	0.0876688	0.0860385	0.0814977	0.0915273	0.0838256	0.10404	0.10273	0.127242	0.088285	0.0909353	0.0976438	0.10609	0.121713	0.113768	0.120314	0.207952	0.194615	0.155631
0.100222	0.0872839	0.0864118	0.102502	0.0844815	0.0762847	0.0972529	0.0816564	0.0823024	0.0826151	0.0743388	0.0934552	0.0878568	0.0859674	0.0813449	0.0914788	0.0839588	0.104033	0.102568	0.127233	0.0883856	0.090929	0.0976228	0.10608	0.121797	0.113783	0.120401	0.207997	0.194648	0.155686
0.0983528	0.0855653	0.0880725	0.102362	0.0876033	0.0775122	0.0957539	0.0818519	0.0821553	0.0822128	0.0743581	0.0930191	0.0880946	0.0861123	0.0813306	0.0914163	0.0841276	0.104035	0.102405	0.127232	0.0884898	0.0909255	0.0976007	0.106073	0.121879	0.113798	0.120488	0.208042	0.194681	0.15574
0.0961261	0.0832078	0.0862974	0.104777	0.0889138	0.07668	0.0947532	0.0826867	0.0819559	0.0816101	0.0742839	0.0908647	0.0883901	0.0870757	0.081371	0.0913361	0.0843367	0.104046	0.102244	0.127243	0.0885968	0.0909236	0.0975775	0.10607	0.121959	0.113815	0.120575	0.208088	0.194714	0.155795
0.0933917	0.0832985	0.0846124	0.104999	0.090725	0.0762781	0.0938719	0.082992	0.0812889	0.0804816	0.0737989	0.0902322	0.0888171	0.0872151	0.081436	0.0912466	0.0845867	0.10407	0.102085	0.127268	0.0887056	0.0909223	0.0975533	0.10607	0.122038	0.113832	0.120662	0.208133	0.194748	0.15585
0.0910206	0.0844899	0.0839554	0.104674	0.0925006	0.0760364	0.0928332	0.0834366	0.0806035	0.0799262	0.0721389	0.0900919	0.0896564	0.0872153	0.0815102	0.0911639	0.0848771	0.104105	0.101928	0.127306	0.0888155	0.0909206	0.0975282	0.106072	0.122116	0.11385	0.120748	0.208179	0.194782	0.155905
0.0877338	0.0845737	0.0853235	0.106259	0.0931752	0.0749041	0.0929107	0.0837729	0.0801971	0.0795865	0.0718784	0.0899807	0.0898818	0.087199	0.0815818	0.0911044	0.0852088	0.104135	0.101776	0.127354	0.0889257	0.0909177	0.0975023	0.106076	0.122193	0.113868	0.120834	0.208225	0.194816	0.15596
0.0850607	0.0829052	0.0818955	0.10695	0.0939766	0.0742805	0.092355	0.083809	0.0799425	0.0792294	0.0719976	0.0898487	0.0900416	0.0871832	0.0816391	0.0910959	0.0855812	0.104124	0.101627	0.127407	0.0890359	0.090913	0.0974757	0.106082	0.122269	0.113888	0.12092	0.208272	0.19485	0.156016
0.0815263	0.082906	0.0800872	0.108389	0.0950059	0.0722362	0.0908602	0.083383	0.0803375	0.0786944	0.0722717	0.0897151	0.0902834	0.0871725	0.0816732	0.0912322	0.0859832	0.104038	0.101484	0.127461	0.0891456	0.0909058	0.0974483	0.106088	0.122343	0.113907	0.121005	0.208318	0.194885	0.156071
0.0804118	0.0824207	0.079274	0.109098	0.0950665	0.0714549	0.0902433	0.0825363	0.0802923	0.0776432	0.0726173	0.0896229	0.0905737	0.0871689	0.0816813	0.0916233	0.086385	0.103901	0.101347	0.127514	0.0892546	0.0908958	0.0974203	0.106095	0.122417	0.113928	0.121089	0.208365	0.194919	0.156126
0.0788625	0.083407	0.0788223	0.10706	0.096122	0.0718783	0.0902824	0.0806825	0.0797305	0.0762945	0.0729781	0.0895854	0.0909024	0.0871735	0.0816683	0.0919716	0.0867479	0.10376	0.101217	0.127561	0.0893629	0.0908828	0.0973917	0.106101	0.122489	0.113949	0.121173	0.208412	0.194954	0.156182
0.0790556	0.0820447	0.0779435	0.105021	0.0959786	0.0722567	0.0893689	0.0815735	0.0795013	0.0757914	0.0734639	0.0895825	0.0912676	0.0871881	0.081644	0.0921305	0.0870463	0.103638	0.101096	0.127602	0.0894701	0.0908664	0.0973624	0.106106	0.122561	0.113971	0.121256	0.20846	0.194989	0.156238
0.0783291	0.0824678	0.0761615	0.105676	0.0945889	0.0717798	0.0889935	0.0819824	0.0783766	0.0754148	0.0739055	0.0895978	0.0916723	0.087215	0.0816186	0.092204	0.0872662	0.103536	0.100984	0.127634	0.0895758	0.0908472	0.0973327	0.106109	0.122631	0.113993	0.121338	0.208508	0.195025	0.156294
0.0806267	0.0820694	0.0741974	0.105994	0.0939103	0.0725856	0.0888559	0.0820747	0.0777818	0.0750219	0.073893	0.0896291	0.092112	0.0872577	0.0816002	0.0922518	0.0874076	0.103449	0.100884	0.12766	0.0896797	0.090826	0.0973024	0.10611	0.122701	0.114016	0.12142	0.208556	0.19506	0.156349
0.0826146	0.0820373	0.0740472	0.10539	0.0937971	0.0732034	0.0889209	0.0821168	0.0774266	0.0745988	0.0737579	0.089683	0.0925523	0.087321	0.0815937	0.0922972	0.0875161	0.103369	0.100795	0.12768	0.0897808	0.090806	0.0972716	0.106109	0.12277	0.11404	0.121501	0.208605	0.195095	0.156405
0.0851136	0.0801505	0.0728996	0.104361	0.0950564	0.0738481	0.0891596	0.0817209	0.0771387	0.0741079	0.0735613	0.089784	0.0929433	0.0874112	0.0816014	0.0923497	0.0876491	0.10329	0.100719	0.127697	0.0898785	0.0907936	0.0972404	0.106106	0.122838	0.114064	0.121581	0.208654	0.195131	0.156461
0.085076	0.0791401	0.070463	0.10446	0.0954253	0.0760106	0.0900513	0.0814258	0.0781706	0.0734775	0.073231	0.0899946	0.0932786	0.0875346	0.0816238	0.0924127	0.0878243	0.103207	0.100655	0.127712	0.0899718	0.0908007	0.0972087	0.1061	0.122906	0.114089	0.121661	0.208704	0.195166	0.156518
0.0858128	0.0803902	0.069954	0.102134	0.0955442	0.0778508	0.0895698	0.0814427	0.0781964	0.0725863	0.0728154	0.0903689	0.0935918	0.0876936	0.08166	0.0924873	0.0880287	0.10312	0.100602	0.127727	0.0900596	0.0908432	0.0971766	0.106092	0.122972	0.114114	0.12174	0.208754	0.195201	0.156574
0.0860371	0.0835956	0.0697242	0.0999318	0.0954482	0.0789858	0.0889844	0.0818519	0.0784528	0.0713629	0.0728267	0.0908611	0.0939286	0.0878791	0.0817079	0.0925732	0.088244	0.103026	0.100558	0.127742	0.0901408	0.0909328	0.097144	0.106081	0.123039	0.114139	0.121819	0.208805	0.195237	0.15663
0.0856849	0.0829843	0.0696735	0.0978646	0.0952639	0.0804484	0.0887629	0.0821517	0.0787629	0.0702612	0.0728711	0.091404	0.0943684	0.0880574	0.0817647	0.0926695	0.088458	0.102929	0.100521	0.127758	0.0902143	0.0910652	0.0971111	0.106067	0.123104	0.114166	0.121897	0.208856	0.195272	0.156687
0.084264	0.0812204	0.0691912	0.0962404	0.0954865	0.0809922	0.0886678	0.0822452	0.0790492	0.0696453	0.0728697	0.0919717	0.0949236	0.0881667	0.0818264	0.0927753	0.0886664	0.102834	0.10049	0.127774	0.0902789	0.0912219	0.0970779	0.106051	0.123169	0.114192	0.121974	0.208908	0.195307	0.156743
0.082959	0.0785959	0.0685462	0.0948431	0.0973008	0.0827025	0.0888833	0.0821777	0.0793488	0.0693129	0.0729432	0.0923214	0.0953654	0.0881868	0.0818886	0.0928891	0.0888693	0.102762	0.100462	0.127787	0.0903335	0.0913836	0.0970443	0.106032	0.123234	0.11422	0.122052	0.208961	0.195342	0.1568
0.0824933	0.0768287	0.0675881	0.0938542	0.0984756	0.0846536	0.0882259	0.0819125	0.0799134	0.0690599	0.0733436	0.0931433	0.0956606	0.0882006	0.0819453	0.0930087	0.0890695	0.102774	0.100435	0.127797	0.0903767	0.0915406	0.0970105	0.106011	0.123298	0.114247	0.122128	0.209015	0.195377	0.156856
0.0803375	0.0752633	0.0677627	0.0926075	0.0990394	0.0854631	0.0896224	0.0814065	0.0807703	0.0686711	0.0741866	0.0941267	0.0959478	0.0882261	0.0819866	0.0931303	0.0892696	0.102814	0.100409	0.127801	0.0904072	0.0916917	0.0969764	0.105987	0.123361	0.114276	0.122204	0.209069	0.195412	0.156913
0.0827021	0.0743619	0.0666578	0.0911154	0.0989507	0.0862975	0.0898066	0.0803968	0.080987	0.0685538	0.0744126	0.0949734	0.0962714	0.0884207	0.0819878	0.0932476	0.0894723	0.102188	0.100382	0.127799	0.090424	0.0918399	0.0969422	0.105961	0.123424	0.114304	0.12228	0.209125	0.195447	0.15697
0.0832437	0.0714742	0.0637037	0.0895733	0.0978167	0.0880403	0.0893381	0.0789208	0.0806204	0.0687396	0.0742717	0.0956704	0.0966079	0.0893869	0.0818597	0.0933522	0.0896797	0.101843	0.100354	0.127788	0.0904263	0.0919899	0.0969079	0.105933	0.123487	0.114333	0.122356	0.209182	0.195481	0.157027
0.0857205	0.0715099	0.0596709	0.0888171	0.0958095	0.088927	0.0890352	0.0780858	0.0814979	0.0685062	0.0740089	0.0962699	0.0969288	0.0898158	0.0813253	0.0934366	0.089893	0.101598	0.100326	0.127771	0.0904141	0.0921461	0.0968737	0.105902	0.12355	0.114363	0.122431	0.20924	0.195516	0.157084
0.0888705	0.0717913	0.0583577	0.0886377	0.0941428	0.0886934	0.0893434	0.0776418	0.0837447	0.0682254	0.0738381	0.0968133	0.0972144	0.0902297	0.0811538	0.0934985	0.090112	0.101384	0.100295	0.127748	0.0903893	0.0923118	0.0968397	0.10587	0.123613	0.114393	0.122506	0.2093	0.19555	0.157141
0.0920894	0.0674892	0.0578556	0.0879586	0.0923737	0.0884515	0.0903568	0.077206	0.0837217	0.0681139	0.0745133	0.0973168	0.0974549	0.0906409	0.081294	0.0935425	0.0903316	0.101185	0.100263	0.127724	0.0903556	0.0924879	0.0968061	0.105835	0.123675	0.114424	0.122581	0.209361	0.195583	0.157198
0.0921416	0.0645771	0.0565396	0.0881994	0.0916306	0.0893677	0.0910959	0.0764764	0.0825707	0.0683098	0.0744494	0.0977795	0.0976494	0.0910365	0.0814044	0.0935773	0.0905313	0.100994	0.100228	0.127702	0.0903189	0.0926718	0.0967735	0.105797	0.123737	0.114455	0.122656	0.209424	0.195617	0.157255
0.0916485	0.0648293	0.0539636	0.0887073	0.0904849	0.0897903	0.0917343	0.0758438	0.082389	0.0687985	0.074247	0.0981879	0.0978029	0.0914851	0.0814769	0.093609	0.0906306	0.100809	0.100191	0.127685	0.0902863	0.0928576	0.0967422	0.105758	0.123799	0.114486	0.122731	0.20949	0.19565	0.157312
0.0907696	0.0668097	0.0510651	0.0896451	0.0897166	0.0893677	0.0921409	0.0759981	0.0822635	0.0694781	0.0742123	0.0985201	0.0979214	0.0920906	0.081509	0.0936312	0.0908232	0.100631	0.100153	0.127677	0.0902636	0.0930376	0.0967132	0.105717	0.123861	0.114518	0.122805	0.209557	0.195683	0.15737
0.0895583	0.069267	0.0508471	0.0915885	0.089635	0.0885567	0.0917843	0.0773702	0.0820236	0.070256	0.0726651	0.0987522	0.0980015	0.0926601	0.0815007	0.093607	0.0917515	0.100458	0.100112	0.127681	0.0902542	0.0932049	0.0966877	0.105673	0.123924	0.11455	0.12288	0.209627	0.195716	0.157427
0.0883037	0.0698666	0.0514781	0.093835	0.0891726	0.0892552	0.0914047	0.07802	0.0816377	0.0710874	0.0723256	0.0988672	0.0979717	0.0930329	0.0814685	0.0934682	0.0924265	0.100291	0.100071	0.1277	0.0902582	0.0933558	0.0966673	0.105628	0.123986	0.114583	0.122954	0.209699	0.195748	0.157484
0.0902565	0.0676443	0.0544097	0.0948363	0.0885281	0.0912545	0.0909309	0.0786641	0.0811259	0.0719787	0.0717388	0.0988607	0.0972868	0.0933799	0.0814385	0.0932581	0.0929336	0.100128	0.100029	0.127736	0.0902738	0.0934899	0.0966541	0.10558	0.124049	0.114616	0.123028	0.209774	0.19578	0.157542
0.0913703	0.0668265	0.0562894	0.0947846	0.0878404	0.0918477	0.0910678	0.0797573	0.0807468	0.0729858	0.0707994	0.0987424	0.0965797	0.0937433	0.0814236	0.0931658	0.0933115	0.09997	0.0999871	0.127791	0.0902982	0.0936088	0.0966492	0.10553	0.124112	0.11465	0.123102	0.209852	0.195812	0.157599
0.0897479	0.0680486	0.0621116	0.0937083	0.0889369	0.0922119	0.0924268	0.0803922	0.0805708	0.0741868	0.0705833	0.0985454	0.0959638	0.094111	0.0814081	0.093211	0.0935916	0.0998159	0.0999475	0.127861	0.0903292	0.0937153	0.0966528	0.105478	0.124175	0.114684	0.123176	0.209934	0.195843	0.157657
0.0897731	0.0691873	0.0657051	0.0935318	0.0888402	0.0936988	0.0927937	0.0820294	0.0804908	0.0756264	0.0705275	0.0983806	0.095323	0.0944793	0.0813414	0.0933256	0.0938008	0.0996652	0.0999113	0.127941	0.0903648	0.093812	0.0966636	0.105424	0.124239	0.114718	0.12325	0.210018	0.195874	0.157715
0.090299	0.0682965	0.0691695	0.0914897	0.0865076	0.095763	0.0930864	0.0831673	0.0803597	0.0769613	0.0705331	0.0983539	0.0947088	0.094867	0.0811336	0.0934696	0.0939567	0.0995175	0.0998803	0.128009	0.0904042	0.0939011	0.0966798	0.105368	0.124304	0.114753	0.123324	0.210106	0.195905	0.157772
0.0884714	0.0681991	0.0711522	0.0916466	0.0861963	0.0975597	0.0935367	0.0841619	0.0799786	0.0778926	0.0704324	0.0983446	0.0940835	0.0953396	0.0807556	0.0936269	0.0940706	0.0993725	0.0998574	0.12804	0.0904481	0.0939845	0.0966997	0.105309	0.12437	0.114788	0.123398	0.210197	0.195935	0.15783
0.0868951	0.0714569	0.0729521	0.09234	0.0871993	0.0979092	0.0940245	0.0850444	0.0796825	0.0788737	0.0698892	0.0983242	0.0933975	0.0959748	0.0804414	0.0937918	0.0941504	0.0992297	0.0998462	0.128008	0.0905006	0.0940633	0.0967222	0.105248	0.124437	0.114824	0.123472	0.210291	0.195965	0.157888
0.0861066	0.0760047	0.0762525	0.0919903	0.0869614	0.0974597	0.0945194	0.0858035	0.0794555	0.0797456	0.0694733	0.0983161	0.0927055	0.0961723	0.0802916	0.0939619	0.0942017	0.0990889	0.0998527	0.127908	0.090582	0.0941386	0.0967464	0.105184	0.124504	0.11486	0.123545	0.210389	0.195994	0.157946
0.0855314	0.0807551	0.0783115	0.0921011	0.0855115	0.0969094	0.0945736	0.0863236	0.0791834	0.080427	0.0693346	0.098352	0.0922273	0.0963	0.0802198	0.0941343	0.0942281	0.0989497	0.0998873	0.127744	0.0897258	0.0942109	0.0967717	0.105118	0.124574	0.114897	0.123619	0.210488	0.196023	0.158004
0.0845989	0.0857416	0.0796108	0.0920515	0.0856298	0.0958655	0.0949439	0.0861916	0.0793584	0.0809998	0.0694543	0.0984529	0.0920413	0.0965031	0.0801724	0.0943025	0.0942315	0.0988121	0.0999678	0.127527	0.0894012	0.0942808	0.0967977	0.10505	0.124645	0.114934	0.123693	0.21059	0.196051	0.158062
0.0808679	0.0868488	0.0805079	0.0912918	0.085296	0.0968501	0.0957321	0.0867312	0.0796193	0.0814857	0.0697717	0.0986199	0.092002	0.0967515	0.0801294	0.0944541	0.0942131	0.0986759	0.100118	0.12727	0.0893893	0.0943485	0.0968241	0.104979	0.124719	0.114972	0.123766	0.210694	0.196079	0.15812
0.0780098	0.0907679	0.0810584	0.0902401	0.0841326	0.0985293	0.0965474	0.0872803	0.0804629	0.0819887	0.070145	0.0988385	0.0919705	0.0969423	0.0800829	0.0945716	0.0941735	0.098541	0.100314	0.126996	0.089407	0.0944143	0.0968507	0.104905	0.124795	0.11501	0.123839	0.210798	0.196107	0.158178
0.0761848	0.0936684	0.0836817	0.0901891	0.0833912	0.100394	0.0975612	0.0874032	0.0810013	0.082541	0.0704729	0.0990846	0.0918593	0.0968062	0.080029	0.0946364	0.0941139	0.0984072	0.100401	0.126734	0.089433	0.0944783	0.0968773	0.104829	0.124874	0.11505	0.123912	0.210903	0.196134	0.158236
0.0776936	0.0936398	0.0864512	0.0892563	0.0839084	0.101825	0.0982232	0.0873135	0.0812004	0.0833604	0.0707156	0.0993215	0.0916423	0.0973313	0.0799649	0.0946337	0.0940364	0.0982745	0.100341	0.126505	0.0894626	0.0945406	0.0969037	0.10475	0.124957	0.11509	0.123985	0.211009	0.196161	0.158294
0.0791584	0.093367	0.0876221	0.0917263	0.0855153	0.103387	0.0985123	0.0872246	0.0811106	0.0844162	0.0708585	0.0994853	0.0913431	0.0975884	0.0798881	0.0945575	0.0939449	0.0981428	0.10025	0.126311	0.089494	0.0946014	0.0969299	0.104669	0.125044	0.115131	0.124058	0.211113	0.196187	0.158352
0.0801946	0.0935681	0.0871975	0.0919453	0.0868239	0.10513	0.0985789	0.0873936	0.0809133	0.0852218	0.0708428	0.0996419	0.090998	0.0977794	0.0797954	0.0944259	0.093844	0.0980119	0.100173	0.126146	0.0895265	0.0946606	0.0969558	0.104585	0.125138	0.115173	0.12413	0.211218	0.196213	0.158411
0.0768465	0.091109	0.0865932	0.0905222	0.0874066	0.104482	0.0987981	0.0875915	0.0807657	0.0858925	0.0696332	0.100391	0.0906364	0.0979598	0.0796827	0.0942911	0.0937386	0.0978817	0.100114	0.126	0.0895598	0.0947183	0.0969812	0.1045	0.125239	0.115217	0.124202	0.211321	0.196238	0.158469
0.0786798	0.0899041	0.0873648	0.0883162	0.0876244	0.106016	0.0988187	0.0873266	0.0806843	0.0864652	0.0693852	0.100387	0.0902794	0.0981526	0.0795449	0.0942081	0.0936325	0.0977521	0.100068	0.125865	0.0895938	0.0947746	0.0970061	0.104413	0.125348	0.115263	0.124274	0.211422	0.196262	0.158528
0.0803723	0.0904988	0.0874095	0.0855035	0.0874142	0.107731	0.0987376	0.0870454	0.0806835	0.0869151	0.069246	0.10015	0.0899419	0.0983624	0.0793768	0.0941962	0.0935271	0.0976227	0.100033	0.125732	0.0896284	0.0948296	0.0970304	0.104324	0.125468	0.115311	0.124345	0.211522	0.196286	0.158586
0.0845881	0.0953506	0.0857938	0.0846861	0.087303	0.109159	0.0986873	0.0870068	0.0807837	0.0871928	0.0691773	0.100146	0.0896315	0.098583	0.079176	0.0942486	0.0934213	0.0974934	0.100007	0.125599	0.0896638	0.0948831	0.0970541	0.104236	0.125601	0.115362	0.124416	0.211621	0.19631	0.158644
0.0868362	0.0984872	0.087052	0.0822689	0.0892124	0.111232	0.0987162	0.0877131	0.0807662	0.0872831	0.0691635	0.100224	0.0893483	0.0988048	0.0789458	0.0943549	0.0933112	0.0973637	0.099988	0.125464	0.0896999	0.0949353	0.0970771	0.104147	0.125748	0.115416	0.124486	0.211718	0.196333	0.158703
0.089436	0.0986962	0.0873976	0.0796429	0.0903513	0.112725	0.0988859	0.0876409	0.0813662	0.0871999	0.0691641	0.100313	0.0890862	0.099019	0.0786957	0.0945054	0.0931898	0.0972332	0.0999748	0.12533	0.0897369	0.0949862	0.0970994	0.10406	0.12591	0.115473	0.124555	0.211813	0.196355	0.158762
0.0912728	0.0977515	0.0863689	0.08045	0.0910893	0.112156	0.0988601	0.0873953	0.0808384	0.0869466	0.069147	0.100396	0.0888345	0.0992206	0.078435	0.0946823	0.0930482	0.0971013	0.0999668	0.125209	0.0897749	0.0950356	0.0971209	0.103975	0.126084	0.115536	0.124623	0.211906	0.196377	0.15882
0.0948942	0.100275	0.0881789	0.0796984	0.0912427	0.112549	0.0983812	0.0870912	0.0812626	0.0865407	0.0690829	0.100458	0.0885795	0.0994083	0.0781662	0.0948333	0.092886	0.0969674	0.0999633	0.125109	0.0898141	0.0950834	0.0971417	0.103893	0.126263	0.115603	0.124691	0.211998	0.196399	0.158879
0.0966678	0.100692	0.0888768	0.0776543	0.0900851	0.112914	0.0968651	0.0867633	0.0822168	0.0860844	0.0689119	0.10048	0.0883033	0.0995825	0.0778837	0.0948779	0.0927565	0.0968308	0.0999639	0.125037	0.0898546	0.0951293	0.0971616	0.103814	0.126435	0.115677	0.124757	0.212089	0.196419	0.158938
0.100039	0.100731	0.0895011	0.0751635	0.0895622	0.112583	0.0965031	0.0862629	0.0823314	0.0857561	0.0685422	0.100394	0.0879808	0.0997428	0.077577	0.0948118	0.0927754	0.0966906	0.099968	0.124993	0.0898968	0.095173	0.0971807	0.10374	0.126589	0.115756	0.124823	0.212178	0.19644	0.158997
0.101673	0.101056	0.0903681	0.0736103	0.088674	0.112363	0.0966264	0.0855159	0.0823728	0.0856367	0.0682491	0.0999865	0.0875766	0.0998863	0.07723	0.0947029	0.0929189	0.0965458	0.0999753	0.124972	0.0899409	0.0952133	0.097199	0.103671	0.12672	0.115842	0.124887	0.212266	0.196459	0.159055
0.100735	0.102002	0.0922508	0.0717467	0.0871528	0.11144	0.0967833	0.0847617	0.0828307	0.085322	0.0683001	0.0994279	0.0870561	0.100008	0.0768198	0.0945987	0.0930722	0.0963959	0.0999854	0.124964	0.089987	0.0952486	0.0972165	0.103608	0.126828	0.115934	0.124949	0.212353	0.196478	0.159114
0.100081	0.103921	0.0947376	0.0692463	0.0845928	0.112384	0.0957857	0.0843234	0.083062	0.0847071	0.0684647	0.0992282	0.0864553	0.100104	0.076387	0.0945162	0.0932027	0.0962411	0.0999978	0.124965	0.0900356	0.095275	0.0972331	0.10355	0.126919	0.116032	0.12501	0.212439	0.196497	0.159173
0.102036	0.104283	0.096987	0.0700744	0.083869	0.11257	0.0974654	0.0848899	0.0835985	0.084025	0.0687766	0.0991544	0.0859137	0.100171	0.0761329	0.0944591	0.0933167	0.0960847	0.100012	0.124969	0.0900868	0.0952835	0.0972489	0.103499	0.127	0.116135	0.12507	0.212524	0.196515	0.159232
0.106815	0.104295	0.0960843	0.0707671	0.0813982	0.112124	0.0976997	0.0848748	0.0852136	0.0834536	0.0697522	0.0991205	0.0854984	0.100204	0.0760908	0.0944255	0.0934195	0.0959377	0.100028	0.124975	0.0901409	0.0952547	0.097264	0.103454	0.127075	0.116242	0.125127	0.212607	0.196532	0.159291
0.111201	0.103099	0.0946456	0.0703227	0.0795096	0.111039	0.0969466	0.0836271	0.0859583	0.083127	0.0697866	0.0990939	0.0851754	0.100197	0.0761362	0.0944124	0.0935083	0.095826	0.100044	0.12498	0.0901982	0.0953512	0.0972782	0.103416	0.12715	0.11635	0.125183	0.212691	0.196549	0.159351
0.109159	0.10181	0.0950327	0.0703613	0.0783275	0.110056	0.0959683	0.0826899	0.0868468	0.0831125	0.0697211	0.0989644	0.0849042	0.100127	0.0762115	0.0944165	0.0935756	0.0957843	0.100061	0.124985	0.0902589	0.096159	0.0972918	0.103384	0.127224	0.11646	0.125237	0.212773	0.196566	0.15941
0.107203	0.1008	0.0948193	0.0702919	0.0784077	0.108469	0.0958036	0.0822795	0.0875365	0.0835248	0.0696815	0.0988002	0.0846607	0.0999337	0.0762974	0.0944356	0.0936164	0.0958091	0.100078	0.124988	0.0903232	0.0964575	0.0973046	0.10336	0.127301	0.116569	0.12529	0.212855	0.196582	0.159469
0.104193	0.101165	0.0934428	0.0701261	0.0801565	0.106457	0.0955474	0.0820376	0.0880246	0.084353	0.0686549	0.0987496	0.0844395	0.0995577	0.0763828	0.094468	0.0936332	0.0958424	0.100093	0.12499	0.0903912	0.0965955	0.0973168	0.103343	0.127381	0.116677	0.12534	0.212936	0.196598	0.159528
0.10139	0.102001	0.0922471	0.0690798	0.0815005	0.104867	0.0950712	0.0818591	0.0883445	0.0847037	0.0685437	0.0988193	0.0835855	0.0992342	0.0764611	0.0945127	0.0936374	0.0958376	0.100105	0.12499	0.0904629	0.0966935	0.0973284	0.103334	0.127463	0.116783	0.12539	0.213016	0.196613	0.159588
0.0979233	0.102508	0.0926849	0.0675326	0.0828752	0.104509	0.0942009	0.0825368	0.0885529	0.085025	0.0687862	0.0989862	0.0826485	0.0991544	0.076531	0.0945693	0.0936456	0.0957877	0.100114	0.124988	0.0905383	0.0967775	0.0973393	0.103334	0.127549	0.116887	0.125438	0.213096	0.196627	0.159647
0.0955718	0.105243	0.0937519	0.0656793	0.0841939	0.104245	0.0933763	0.08304	0.0887999	0.0854013	0.0691088	0.0992328	0.0822313	0.0991772	0.0765967	0.0946373	0.093674	0.0957017	0.100118	0.124985	0.0906171	0.0968561	0.0973498	0.103347	0.127638	0.116988	0.125485	0.213175	0.196642	0.159707
0.0960653	0.105649	0.0962922	0.0648763	0.0862636	0.103617	0.0928059	0.0829789	0.0890062	0.0857824	0.0694759	0.0995454	0.0818027	0.0992204	0.0766643	0.0947162	0.0937294	0.0955895	0.100114	0.12498	0.0906992	0.0969328	0.0973597	0.103376	0.127729	0.117086	0.125533	0.213254	0.196656	0.159766
0.0956844	0.104601	0.0978394	0.0647711	0.0876511	0.101576	0.0924457	0.0823089	0.0890281	0.0860739	0.0698199	0.0999208	0.0812808	0.0992602	0.0767386	0.0948046	0.0938065	0.0954583	0.100101	0.124973	0.0907841	0.0970096	0.0973693	0.103428	0.127824	0.11718	0.125581	0.213333	0.19667	0.159826
0.0963145	0.10497	0.100554	0.0656547	0.0881488	0.100281	0.0920451	0.0816734	0.0888826	0.0862685	0.0700927	0.100374	0.0806482	0.0992879	0.0768226	0.0949007	0.0938933	0.0953124	0.100078	0.124965	0.0908712	0.0970875	0.0973784	0.103517	0.127921	0.117273	0.125631	0.213411	0.196683	0.159886
0.0929546	0.105666	0.102117	0.0648947	0.0877656	0.0986441	0.0917233	0.0811976	0.0887358	0.0870047	0.0702304	0.100928	0.0802336	0.0992984	0.0769174	0.0950015	0.0939797	0.0951549	0.100047	0.124956	0.09096	0.0971672	0.0973872	0.103661	0.12802	0.117362	0.125683	0.213489	0.196696	0.159946
0.0913783	0.105084	0.105569	0.0637427	0.0874918	0.0972688	0.0920412	0.0807466	0.088756	0.0884176	0.070064	0.101552	0.0800663	0.0992882	0.0770231	0.0951027	0.0940605	0.0949878	0.100017	0.124944	0.0910495	0.097249	0.0973957	0.103876	0.128121	0.117449	0.125738	0.213566	0.196709	0.160005
0.0892406	0.105263	0.109079	0.0627342	0.0867747	0.0963223	0.0923301	0.0801849	0.0889078	0.0890261	0.0707578	0.102104	0.0800159	0.0992566	0.077139	0.0951962	0.0941345	0.0948123	0.100005	0.124931	0.0911388	0.097333	0.097404	0.104124	0.128224	0.117534	0.125796	0.213643	0.196722	0.160065
0.0875961	0.104501	0.111227	0.060936	0.0864495	0.0958784	0.0925781	0.0796334	0.0890533	0.0895218	0.0710118	0.102546	0.0800421	0.0992099	0.0772644	0.0952474	0.0942023	0.0946294	0.100039	0.124916	0.0912266	0.097419	0.0974121	0.104306	0.128328	0.117617	0.125859	0.213719	0.196735	0.160125
0.0854423	0.103589	0.111342	0.060088	0.0866765	0.0964867	0.0929887	0.0802631	0.0892018	0.089929	0.0716921	0.103019	0.0802263	0.0991692	0.0773986	0.0949214	0.0942652	0.0944398	0.100131	0.1249	0.0913109	0.0975065	0.0974201	0.104389	0.128434	0.117698	0.125926	0.213795	0.196747	0.160186
0.0867589	0.103991	0.10952	0.0603897	0.087031	0.0972568	0.0922254	0.0796999	0.0900316	0.0903774	0.0725301	0.103857	0.080556	0.0991813	0.0775407	0.0942233	0.0943245	0.0942444	0.100251	0.124882	0.091389	0.0975946	0.097428	0.104416	0.128539	0.117776	0.125997	0.213871	0.19676	0.160246
0.0870583	0.0999848	0.106586	0.0630374	0.0868162	0.0972586	0.0907086	0.0790736	0.0906168	0.0911087	0.0729925	0.104414	0.0803075	0.0993109	0.07769	0.0941528	0.094381	0.0940438	0.100355	0.124861	0.0914566	0.0976823	0.0974359	0.104421	0.128646	0.117854	0.126073	0.213947	0.196772	0.160306
0.081853	0.0967915	0.103099	0.0646885	0.0861612	0.0969992	0.0901506	0.0781631	0.0910572	0.0919099	0.0729187	0.10473	0.0801945	0.0995964	0.0778458	0.0942026	0.0944357	0.0938386	0.100423	0.124839	0.0915075	0.0977683	0.0974439	0.10442	0.128753	0.117929	0.126154	0.214021	0.196785	0.160366
0.0790624	0.0948309	0.098693	0.0667557	0.0853707	0.0968606	0.0905934	0.0768238	0.0911262	0.0927119	0.0735419	0.105157	0.080126	0.0999622	0.0780073	0.0942729	0.0944891	0.0936293	0.10046	0.124816	0.0915337	0.0978514	0.097452	0.104418	0.12886	0.118003	0.126238	0.214096	0.196797	0.160427
0.0771062	0.0928191	0.0964043	0.0673905	0.0847084	0.0968555	0.0897494	0.0763253	0.0917886	0.0935895	0.0741024	0.105662	0.080108	0.0999621	0.0781737	0.0943218	0.0945415	0.0934166	0.100475	0.12479	0.0915289	0.0979301	0.0974604	0.104418	0.128967	0.118075	0.126327	0.21417	0.196809	0.160487
0.0732011	0.0898609	0.0968758	0.067137	0.0847389	0.0975417	0.0875862	0.0767424	0.0918012	0.0939846	0.0746602	0.106126	0.0802184	0.0997598	0.078344	0.0942995	0.0945932	0.093201	0.100475	0.124762	0.0914939	0.0980033	0.0974691	0.10442	0.129073	0.118146	0.126419	0.214244	0.196822	0.160548
0.0741008	0.0892815	0.097214	0.0667396	0.0846538	0.0952673	0.085137	0.0750994	0.0912294	0.0949439	0.0752221	0.106412	0.0804443	0.0995229	0.078517	0.094175	0.0946443	0.0929828	0.100465	0.124731	0.0914397	0.09807	0.0974783	0.104425	0.12918	0.118214	0.126514	0.214317	0.196834	0.160609
0.0754416	0.0891134	0.0963825	0.0666183	0.086094	0.0942278	0.0834622	0.0736074	0.0904059	0.0942997	0.0759559	0.106427	0.0805446	0.0992714	0.0786909	0.0939571	0.0946947	0.0927623	0.100447	0.124699	0.0913818	0.0981297	0.097488	0.104433	0.129286	0.118281	0.126612	0.21439	0.196847	0.16067
0.074021	0.0891968	0.0962782	0.0674731	0.0864275	0.0936077	0.0831175	0.0725025	0.0896715	0.0946878	0.0770443	0.106208	0.0801587	0.0990113	0.078864	0.0936722	0.0947445	0.0925397	0.100423	0.124664	0.0913316	0.0981821	0.0974984	0.104443	0.129392	0.118346	0.126713	0.214462	0.19686	0.160731
0.0725578	0.0903735	0.0958563	0.0679803	0.0855466	0.0936085	0.0820958	0.069371	0.0891067	0.0958989	0.0780982	0.106003	0.0789572	0.0987461	0.0790355	0.0933415	0.0947935	0.0923153	0.100395	0.124628	0.0912937	0.0982271	0.0975099	0.104456	0.129497	0.118409	0.126816	0.214534	0.196872	0.160792
0.0736311	0.0922777	0.0951815	0.0657365	0.0839035	0.0934052	0.0812168	0.0675934	0.088496	0.0960641	0.0796042	0.10589	0.078856	0.0984773	0.0792084	0.092973	0.0948414	0.0920888	0.100363	0.124588	0.0912676	0.098265	0.0975225	0.104471	0.129602	0.11847	0.126922	0.214606	0.196885	0.160853
0.0761384	0.0930869	0.0930169	0.063879	0.0821259	0.0950162	0.0802319	0.0667439	0.0878696	0.0960702	0.0809221	0.105805	0.0786958	0.0982049	0.0793928	0.0925631	0.094888	0.0918605	0.100329	0.124547	0.0912513	0.0982961	0.0975368	0.104488	0.129706	0.118528	0.127029	0.214677	0.196899	0.160914
0.0758635	0.0920248	0.0904355	0.0622861	0.0814304	0.0955718	0.0790362	0.0659608	0.0873106	0.095999	0.0815697	0.105698	0.0783446	0.0979285	0.0796047	0.0921007	0.0949331	0.09163	0.100294	0.124503	0.0912439	0.0983211	0.0975531	0.104508	0.12981	0.118583	0.127138	0.214748	0.196912	0.160975
0.0754728	0.0923351	0.0896582	0.0632942	0.0797288	0.0957252	0.0780315	0.0651506	0.0868461	0.0958633	0.0820291	0.105605	0.0779855	0.0976488	0.0798504	0.0915923	0.0949763	0.0913975	0.100257	0.124456	0.0912487	0.0983404	0.0975721	0.10453	0.129913	0.118636	0.127249	0.214818	0.196925	0.161037
0.077797	0.0901039	0.0892233	0.0671379	0.078951	0.0958693	0.077509	0.0644681	0.0864522	0.0956967	0.0827524	0.105746	0.0778233	0.0973705	0.0801041	0.0911388	0.0950175	0.0911628	0.100221	0.124407	0.091277	0.0983547	0.0975949	0.104555	0.130016	0.118687	0.127361	0.214887	0.196939	0.161099
0.0773524	0.0883593	0.090463	0.0690237	0.0790502	0.0959267	0.077162	0.0641064	0.0861287	0.0955333	0.0835716	0.105823	0.0777462	0.0971109	0.0803733	0.090854	0.0950562	0.0909259	0.100184	0.124356	0.0913513	0.0983646	0.0976227	0.104582	0.130118	0.118738	0.127475	0.214957	0.196953	0.16116
0.0746363	0.084647	0.0881786	0.070754	0.0785016	0.0965871	0.077008	0.0645614	0.0859642	0.0953996	0.0837872	0.105583	0.0776783	0.0969324	0.0810535	0.090695	0.0950922	0.0906868	0.100147	0.124302	0.0914926	0.0983706	0.0976578	0.104611	0.13022	0.118789	0.12759	0.215025	0.196967	0.161222
0.0704062	0.0810711	0.084887	0.0729881	0.0783084	0.0968946	0.0761419	0.0651524	0.0859469	0.095398	0.083749	0.1052	0.0776123	0.0971257	0.0819159	0.0905871	0.0951252	0.0904456	0.100111	0.124246	0.091691	0.0983732	0.0977034	0.104642	0.130321	0.118845	0.127707	0.215094	0.196981	0.161284
0.0686782	0.0809934	0.0822257	0.0757679	0.079988	0.0971536	0.074976	0.0658349	0.0858628	0.0946629	0.0837743	0.106059	0.077584	0.0972772	0.0826703	0.0904965	0.0951549	0.0902025	0.100073	0.124187	0.0919059	0.0983731	0.0977645	0.104676	0.130421	0.118909	0.127826	0.215162	0.196996	0.161347
0.0692176	0.0794038	0.0795094	0.0786729	0.0793847	0.097471	0.0740646	0.0666936	0.0858327	0.0944043	0.0838635	0.105932	0.0776365	0.0969172	0.083457	0.0904194	0.095181	0.089958	0.100034	0.124126	0.0921043	0.0983705	0.0978492	0.104711	0.130521	0.118987	0.127947	0.215229	0.19701	0.161409
0.0687157	0.0791753	0.0782625	0.0813274	0.0790784	0.0980518	0.0741113	0.0677077	0.0857854	0.0942962	0.0840224	0.105742	0.0777459	0.0965738	0.0842853	0.0903738	0.0952032	0.0897123	0.0999906	0.124062	0.0922766	0.0983659	0.0979688	0.104749	0.130621	0.119083	0.12807	0.215296	0.197025	0.161471
0.0688931	0.0780514	0.076423	0.0836237	0.0791707	0.0988507	0.073768	0.0680074	0.0855743	0.0942966	0.0854001	0.105497	0.0778457	0.0962531	0.0850121	0.0903794	0.0952212	0.0894662	0.0999416	0.123996	0.0924258	0.0983596	0.0981352	0.104788	0.13072	0.119199	0.128195	0.215362	0.19704	0.161534
0.0642022	0.077882	0.0722544	0.0828965	0.0795556	0.0993039	0.0732749	0.0683306	0.0852616	0.0944519	0.0859109	0.105129	0.077906	0.0959422	0.0856225	0.0904082	0.0952346	0.0892204	0.0998827	0.123928	0.0925578	0.098352	0.098347	0.10483	0.130819	0.119334	0.128324	0.215428	0.197056	0.161597
0.060995	0.0786917	0.0713863	0.0815271	0.080863	0.0988293	0.0732042	0.0697679	0.0851335	0.0945228	0.0861907	0.104817	0.0779212	0.095635	0.0861802	0.0903944	0.0952433	0.0889756	0.09981	0.123857	0.0926779	0.0983432	0.098568	0.104873	0.130917	0.119483	0.128456	0.215494	0.197071	0.16166
0.0601822	0.0808879	0.0710476	0.0825679	0.0825027	0.0988876	0.0728997	0.0718157	0.0852049	0.0942906	0.0864826	0.10467	0.0779057	0.0953371	0.0867185	0.0903117	0.0952469	0.0887326	0.0997207	0.123785	0.0927899	0.0983335	0.098743	0.104918	0.131014	0.119641	0.128592	0.215559	0.197087	0.161724
0.0588641	0.0826623	0.0715014	0.0831983	0.0831166	0.09882	0.0718446	0.0737975	0.0853074	0.0943779	0.0868216	0.104351	0.0779091	0.0950634	0.0872339	0.0901848	0.0952453	0.0884924	0.0996167	0.12371	0.0928964	0.098323	0.0988513	0.104965	0.131111	0.119804	0.128734	0.215624	0.197103	0.161787
0.057809	0.0796483	0.0701352	0.0833766	0.0834861	0.0987218	0.0710545	0.0737659	0.085224	0.0946677	0.0872251	0.103825	0.0780622	0.0948299	0.0877068	0.090048	0.0952383	0.0882557	0.0995077	0.123633	0.0929995	0.0983119	0.0989094	0.105014	0.131208	0.119968	0.128884	0.215688	0.19712	0.161851
0.0606868	0.0782378	0.069649	0.083449	0.0844993	0.0985701	0.0708208	0.0732888	0.0846867	0.0951249	0.0880421	0.103062	0.0785441	0.0946467	0.0881231	0.0899182	0.0952259	0.0880232	0.0994085	0.123554	0.0931005	0.0983003	0.0989389	0.105064	0.131304	0.120132	0.129043	0.215752	0.197136	0.161915
0.0648259	0.0773474	0.0687894	0.0822839	0.0848769	0.0977486	0.0702338	0.0735882	0.0836962	0.0957312	0.0893377	0.102186	0.0785055	0.094519	0.0884833	0.0897959	0.0952081	0.0877956	0.099329	0.123473	0.0932003	0.0982883	0.0989538	0.105116	0.1314	0.120292	0.129216	0.215815	0.197153	0.16198
0.0691706	0.0747211	0.071204	0.0816972	0.0848945	0.0960664	0.0701634	0.0717306	0.0834681	0.096367	0.0900283	0.101639	0.0783692	0.0944527	0.0887971	0.0896766	0.095185	0.0875734	0.0992645	0.123391	0.0932998	0.0982759	0.0989613	0.105169	0.131495	0.120451	0.129405	0.215878	0.19717	0.162044
0.0718687	0.0713119	0.0715803	0.0812104	0.08649	0.0962229	0.0702033	0.0715256	0.0841943	0.0969052	0.0912927	0.101402	0.0783048	0.0944554	0.0890778	0.0895597	0.0951568	0.0873568	0.0992005	0.123307	0.0933995	0.0982632	0.0989651	0.105224	0.131589	0.120606	0.129616	0.21594	0.197187	0.16211
0.0726978	0.0687754	0.0703984	0.0814494	0.0876354	0.0943779	0.0701835	0.0724319	0.0839267	0.0972769	0.0911916	0.101023	0.078293	0.0945308	0.0893404	0.0894504	0.0951231	0.0871461	0.0991241	0.123221	0.0934998	0.0982503	0.0989672	0.10528	0.131684	0.120758	0.129849	0.216003	0.197204	0.162175
0.0691161	0.0713972	0.0698891	0.0815708	0.0878824	0.0921592	0.0701861	0.0732331	0.0828421	0.0975169	0.0907213	0.100593	0.0782809	0.0946643	0.0896011	0.0893562	0.0950811	0.0869414	0.0990287	0.123134	0.0936012	0.0982372	0.0989685	0.105338	0.131777	0.120908	0.130104	0.216064	0.197222	0.162241
0.069719	0.0756984	0.0696834	0.0816151	0.0877452	0.0904388	0.0702727	0.0740285	0.0823918	0.0977807	0.0911053	0.100272	0.078229	0.0948162	0.0898758	0.0892833	0.095021	0.0867427	0.098913	0.123045	0.0937038	0.0982238	0.0989694	0.105397	0.131871	0.121056	0.13037	0.216126	0.19724	0.162308
0.0711094	0.0784496	0.0698181	0.0809072	0.0884318	0.0889735	0.0706709	0.0746503	0.082208	0.0981342	0.0912412	0.100213	0.0781287	0.0949412	0.0901708	0.0892351	0.0949156	0.08655	0.0987785	0.122955	0.0938081	0.0982103	0.0989704	0.105457	0.131963	0.121202	0.130633	0.216186	0.197258	0.162375
0.072144	0.080096	0.070407	0.0817685	0.0877751	0.0877784	0.072672	0.0752375	0.081783	0.0982117	0.091231	0.100356	0.0779864	0.094999	0.0904676	0.0892135	0.0947205	0.0863633	0.0986281	0.122864	0.093914	0.0981966	0.0989716	0.105518	0.132056	0.121347	0.130879	0.216247	0.197276	0.162443
0.0729802	0.0809274	0.0715346	0.0850628	0.0875209	0.0866703	0.0736672	0.0761446	0.0809845	0.0980548	0.091091	0.100344	0.0778299	0.0949462	0.0907277	0.0892209	0.0944322	0.0861824	0.0984652	0.122771	0.0940217	0.0981827	0.098973	0.105581	0.132148	0.12149	0.131099	0.216307	0.197294	0.162511
0.0748224	0.0806217	0.0735075	0.086029	0.0871018	0.0848929	0.0735399	0.0766447	0.0800285	0.0978664	0.0907965	0.100246	0.0778506	0.0947735	0.0909241	0.0892575	0.0941251	0.0860074	0.0982936	0.122678	0.0941312	0.0981687	0.0989749	0.105645	0.132239	0.121632	0.131296	0.216367	0.197313	0.162581
0.0765941	0.0793441	0.0732287	0.0884173	0.0868272	0.0839378	0.0730032	0.07646	0.0792215	0.0976678	0.0905249	0.100091	0.0782328	0.0945232	0.0910585	0.0892973	0.0938817	0.0858384	0.0981173	0.122583	0.0942424	0.0981544	0.0989771	0.10571	0.132331	0.121773	0.131473	0.216427	0.197332	0.162651
0.0776962	0.0806221	0.0745892	0.0861635	0.085404	0.0836651	0.0723502	0.0761751	0.078927	0.0974178	0.090371	0.0998924	0.0786251	0.0942445	0.0911477	0.0892461	0.0938069	0.0856752	0.09794	0.122487	0.094355	0.09814	0.0989799	0.105776	0.132422	0.121913	0.131635	0.216486	0.197351	0.162723
0.0790515	0.0826204	0.0765171	0.0867933	0.0853342	0.0839862	0.0720184	0.0755815	0.0789347	0.0968227	0.0903245	0.0996617	0.0789817	0.09406	0.0912132	0.0890747	0.0938815	0.0855181	0.0977653	0.12239	0.0944686	0.0981252	0.0989833	0.105843	0.132512	0.122053	0.131786	0.216545	0.19737	0.162796
0.0793157	0.0868835	0.0769423	0.0874041	0.0845309	0.0822456	0.0709546	0.0752464	0.0785468	0.0958759	0.0903555	0.0994075	0.0793125	0.0940376	0.0912827	0.0889005	0.0940173	0.0853672	0.0975962	0.122292	0.0945827	0.0981103	0.0989874	0.105911	0.132603	0.122192	0.13193	0.216603	0.197389	0.16287
0.0818164	0.0898493	0.0768701	0.087578	0.0845204	0.0807579	0.0736263	0.0740964	0.0792623	0.095044	0.0904365	0.099136	0.0795756	0.0940764	0.0914015	0.0887724	0.0941873	0.0852226	0.0974356	0.122193	0.0946967	0.098095	0.0989922	0.10598	0.132694	0.122331	0.132068	0.216662	0.197409	0.162947
0.0862864	0.0884745	0.0748673	0.0882674	0.0852151	0.0798156	0.0738193	0.0747955	0.0790954	0.0943917	0.0905549	0.0988534	0.0797599	0.0941111	0.0916266	0.0886835	0.0943816	0.0850843	0.0972854	0.122095	0.0948097	0.0980793	0.0989979	0.10605	0.132784	0.12247	0.132204	0.21672	0.197429	0.163025
0.0868168	0.0895979	0.0751972	0.0889387	0.0852028	0.0791767	0.0749028	0.0754473	0.077477	0.0939271	0.0907132	0.0985661	0.0798982	0.0942472	0.091953	0.0886221	0.0945976	0.0849524	0.0971464	0.120762	0.094921	0.0980632	0.0990047	0.106121	0.132876	0.122609	0.132336	0.216777	0.197449	0.163107
0.0858557	0.0908134	0.0767708	0.0891979	0.0842583	0.078234	0.0758176	0.0762894	0.0772509	0.0935621	0.0909184	0.0982809	0.0800088	0.0945319	0.0923081	0.0885807	0.0948398	0.0848267	0.0970169	0.120655	0.0950296	0.0980467	0.0990126	0.106193	0.132967	0.122747	0.132467	0.216835	0.197469	0.163191
0.0876418	0.091849	0.0795422	0.0895442	0.0833028	0.0784711	0.0745554	0.0772514	0.078025	0.0934546	0.0911643	0.0980034	0.0800379	0.0950419	0.0927505	0.0885551	0.0951296	0.0847072	0.0968934	0.120548	0.0951349	0.0980296	0.0990218	0.106266	0.13306	0.122886	0.132597	0.216892	0.197489	0.16328
0.0893039	0.0922757	0.0825782	0.089704	0.0836793	0.0781135	0.0746676	0.0782613	0.0785714	0.0940475	0.0914113	0.0977358	0.0799567	0.0953185	0.0928766	0.0885428	0.095543	0.0845935	0.0967714	0.12044	0.0952361	0.0980119	0.0990326	0.106339	0.133154	0.123024	0.132726	0.216949	0.19751	0.163373
0.0936034	0.0927159	0.0870218	0.0901806	0.0831439	0.0776285	0.0748222	0.0791822	0.0792195	0.0945688	0.0916157	0.0974695	0.0798316	0.0953946	0.0927491	0.0885422	0.0961087	0.0844854	0.0966487	0.12033	0.0953326	0.0979935	0.0990453	0.106413	0.13325	0.123163	0.132855	0.217006	0.19753	0.163472
0.0906489	0.0928014	0.0896992	0.089779	0.0820196	0.0778799	0.0748195	0.079934	0.0796336	0.0951465	0.0917876	0.097167	0.0796717	0.0954435	0.092785	0.0885526	0.0961522	0.0843825	0.0965261	0.120218	0.0954242	0.0979743	0.0990601	0.106488	0.133347	0.123302	0.132983	0.217063	0.197551	0.163578
0.0919379	0.0935444	0.0919605	0.0904722	0.0806603	0.0776318	0.0745063	0.0806643	0.0799128	0.0957094	0.0919682	0.0967508	0.0793687	0.0955197	0.0928718	0.0885733	0.0962315	0.0842844	0.096407	0.120102	0.0955104	0.0979542	0.0990775	0.106564	0.133448	0.123441	0.133111	0.217119	0.197572	0.163692
0.0928434	0.0923227	0.0929371	0.090422	0.0793386	0.0765016	0.0739982	0.0814196	0.0802176	0.0961353	0.0921823	0.0961988	0.0791352	0.0956394	0.0929768	0.0886044	0.0963851	0.0841907	0.0962949	0.119983	0.095591	0.0979331	0.0990978	0.10664	0.133552	0.12358	0.133239	0.217176	0.197593	0.163814
0.0939595	0.0895628	0.0924544	0.0861849	0.0779709	0.076101	0.0739954	0.0824563	0.0817098	0.0968597	0.0924361	0.0955333	0.0793913	0.095813	0.0930867	0.0886469	0.0965576	0.0841009	0.0961917	0.119861	0.0956657	0.097911	0.0991218	0.106717	0.13366	0.12372	0.133367	0.217232	0.197614	0.163946
0.0972471	0.0896473	0.092129	0.0844056	0.0770805	0.0760534	0.0744984	0.0839391	0.0818615	0.0966504	0.0927365	0.0948894	0.0795609	0.0960468	0.0931945	0.0887042	0.0967177	0.0840146	0.096097	0.119733	0.0957343	0.0978876	0.0991501	0.106794	0.133773	0.123859	0.133495	0.217288	0.197636	0.164088
0.0978904	0.0916575	0.0922769	0.0818835	0.0777446	0.0765985	0.0750752	0.0857701	0.0821326	0.0965675	0.0931023	0.0948704	0.0796692	0.0963154	0.0932966	0.0887816	0.0968446	0.0839315	0.0960086	0.1196	0.0957964	0.0978628	0.0991836	0.106871	0.133891	0.123999	0.133623	0.217344	0.197657	0.164238
0.0957865	0.0932088	0.0911296	0.0805771	0.0787812	0.07846	0.0759777	0.0875814	0.0814842	0.0965098	0.0935124	0.0948813	0.0797496	0.0965258	0.0933941	0.0888843	0.0969291	0.0838509	0.095924	0.119461	0.0958517	0.0978365	0.0992237	0.10695	0.134013	0.12414	0.133751	0.217399	0.197679	0.164393
0.0930346	0.0923205	0.0896981	0.0786101	0.0787937	0.0817528	0.0765964	0.0889869	0.0816273	0.0964028	0.0936129	0.0948391	0.0797865	0.096642	0.0934936	0.0890536	0.0969755	0.0837726	0.0958405	0.119316	0.0959	0.0978085	0.0992722	0.107028	0.134142	0.12428	0.133879	0.217455	0.197701	0.16455
0.0909271	0.0901938	0.088317	0.0755761	0.0783974	0.0849593	0.0762242	0.0902674	0.0820835	0.0961887	0.0936315	0.0947614	0.079739	0.0967584	0.0936094	0.0897561	0.0969967	0.083696	0.0957566	0.119163	0.0959407	0.0977787	0.0993321	0.107107	0.134274	0.124422	0.134008	0.217511	0.197723	0.164704
0.0889328	0.0874346	0.0854232	0.0756217	0.078656	0.0879265	0.0765256	0.0912363	0.082805	0.0957826	0.0937213	0.0946761	0.0796574	0.0969442	0.0937636	0.0900197	0.0970063	0.0836207	0.0956713	0.119003	0.0959737	0.0977469	0.0994081	0.107186	0.134411	0.124563	0.134136	0.217566	0.197745	0.16485
0.0887998	0.0828493	0.0837993	0.077143	0.0792277	0.0901677	0.0769825	0.0912449	0.083752	0.095263	0.0936426	0.0946233	0.0796414	0.0971732	0.0939852	0.0899318	0.0970121	0.0835462	0.0955849	0.118837	0.0959985	0.0977127	0.0995104	0.107265	0.134551	0.124705	0.134265	0.217622	0.197767	0.164986
0.0878492	0.0809824	0.0827435	0.078614	0.0805107	0.0905257	0.0776725	0.0914763	0.0850121	0.0950128	0.0933884	0.0946094	0.0797122	0.0973735	0.0943079	0.0898685	0.0970142	0.083472	0.0954985	0.118665	0.096015	0.0976762	0.0996627	0.107345	0.134693	0.124847	0.134394	0.217677	0.197789	0.16511
0.0887055	0.0777459	0.0817113	0.0797556	0.0818128	0.0911667	0.0788129	0.0915938	0.0858812	0.0949687	0.0930222	0.0946161	0.0798507	0.0975189	0.0947436	0.0898688	0.0970056	0.0833978	0.0954133	0.118488	0.0960229	0.0976369	0.0999322	0.107424	0.134835	0.124989	0.134523	0.217732	0.197812	0.165222
0.0898353	0.0753801	0.080706	0.0791341	0.0830571	0.0911214	0.079941	0.0915511	0.0862742	0.0949577	0.0925927	0.0946277	0.0800344	0.0976256	0.0950795	0.0899419	0.0969619	0.0833229	0.0953309	0.118309	0.0960219	0.0975947	0.100411	0.107504	0.134977	0.125132	0.134653	0.217787	0.197834	0.165323
0.0910971	0.0740381	0.0800487	0.079612	0.0850427	0.0891192	0.0812513	0.0916409	0.0868842	0.0948023	0.0920332	0.0946366	0.080243	0.097707	0.0950995	0.0900819	0.0967821	0.083247	0.0952525	0.118129	0.0960119	0.0975492	0.100616	0.107584	0.135117	0.125275	0.134783	0.217843	0.197857	0.165416
0.0919689	0.0734223	0.0813812	0.0810014	0.0886987	0.0891378	0.0825839	0.0915887	0.0876072	0.094252	0.091118	0.0946462	0.0804578	0.0977591	0.0949833	0.0902662	0.096218	0.0831698	0.0951788	0.11795	0.0959925	0.0975001	0.100595	0.107664	0.135255	0.125419	0.134912	0.217898	0.19788	0.165501
0.0908234	0.0727938	0.0810919	0.0831072	0.0919933	0.0895632	0.0844078	0.0900584	0.0877326	0.0939421	0.0904623	0.0947275	0.0806613	0.0977652	0.0948362	0.0904628	0.0960919	0.0830908	0.0951102	0.117773	0.0959637	0.0974472	0.100607	0.107744	0.135391	0.125563	0.135042	0.217953	0.197903	0.165581
0.0913257	0.0727387	0.0817411	0.0832855	0.0943169	0.0901186	0.0857314	0.0891003	0.0875322	0.0942908	0.0900239	0.0950782	0.0808403	0.0977292	0.0947042	0.0906436	0.0962417	0.0830099	0.0950468	0.117599	0.0959254	0.0973901	0.100649	0.107823	0.135523	0.125707	0.135173	0.218008	0.197926	0.165657
0.0914783	0.0752119	0.083158	0.0831984	0.0964645	0.0907058	0.0855285	0.0885662	0.0874786	0.0949102	0.0895955	0.0950106	0.0809922	0.097736	0.0946428	0.0907936	0.0964226	0.0829271	0.0949882	0.117428	0.0958778	0.0973285	0.100708	0.107903	0.135653	0.125852	0.135303	0.218063	0.197949	0.165729
0.0929187	0.0790551	0.0851112	0.0830912	0.0980855	0.090837	0.0859347	0.0889649	0.0885695	0.0932927	0.0891374	0.0948851	0.0811318	0.0978243	0.0947398	0.0909101	0.0966264	0.0828423	0.094934	0.117261	0.0958215	0.0972621	0.100777	0.107983	0.13578	0.125997	0.135434	0.218119	0.197972	0.165798
0.0938289	0.081037	0.0885511	0.0839217	0.100937	0.0904878	0.0872186	0.0891144	0.0893213	0.0927941	0.0886761	0.0943513	0.0812796	0.0979419	0.0951036	0.090996	0.0968377	0.0827558	0.0948835	0.117098	0.0957574	0.0971906	0.100851	0.108062	0.135905	0.126143	0.135565	0.218174	0.197996	0.165865
0.0957754	0.0826887	0.0909929	0.0853134	0.102228	0.0898652	0.0881733	0.0891078	0.0897828	0.0924265	0.0882765	0.0936089	0.0814208	0.0980469	0.0955331	0.0910552	0.0970281	0.082668	0.0948353	0.116939	0.0956866	0.0971137	0.100926	0.108141	0.136026	0.126288	0.135696	0.218229	0.198019	0.16593
0.0948277	0.0851441	0.0925256	0.0865465	0.102472	0.0891991	0.0883016	0.0894554	0.0900775	0.0921169	0.0879948	0.0930623	0.0814563	0.0981184	0.0957114	0.0910898	0.0971752	0.0825792	0.0947872	0.116783	0.0956107	0.0970314	0.101002	0.10822	0.136146	0.126435	0.135828	0.218284	0.198043	0.165994
0.0962211	0.0862286	0.0929136	0.0870801	0.102197	0.0885567	0.0880373	0.0887272	0.0903055	0.0919116	0.0878371	0.0926369	0.0813365	0.0981501	0.0957783	0.0911008	0.0972721	0.0824902	0.0947355	0.11663	0.0955313	0.0969437	0.101076	0.108299	0.136263	0.126581	0.135959	0.21834	0.198067	0.166058
0.097184	0.0870994	0.0921793	0.0867164	0.101886	0.0878978	0.0874157	0.0860467	0.0905526	0.0918563	0.08777	0.0922046	0.0814284	0.0981364	0.0958127	0.091095	0.0973235	0.0824016	0.094674	0.11648	0.0954501	0.0968508	0.101149	0.108378	0.136379	0.126728	0.136091	0.218395	0.198091	0.16612
0.0959767	0.0889177	0.0922138	0.0877354	0.10139	0.0879029	0.086496	0.0858384	0.0894334	0.091893	0.0877252	0.091923	0.0817989	0.0980738	0.0958289	0.0911006	0.0973391	0.0823142	0.0945945	0.116333	0.0953686	0.0967533	0.101218	0.108456	0.136494	0.126875	0.136223	0.21845	0.198115	0.166182
0.0956218	0.090555	0.0928569	0.088994	0.100942	0.0881794	0.0855611	0.0869316	0.0895372	0.0933662	0.0876346	0.0917735	0.0823006	0.0979716	0.0958313	0.0911786	0.0973301	0.0822285	0.0944898	0.116189	0.0952882	0.0966521	0.101284	0.108534	0.136607	0.127022	0.136356	0.218506	0.198139	0.166243
0.096339	0.0925981	0.0917181	0.0890165	0.10069	0.0889126	0.0857262	0.0868882	0.0893934	0.0938042	0.0875704	0.0916772	0.0828367	0.0978586	0.0958268	0.091357	0.0973069	0.082145	0.0943577	0.116047	0.09521	0.0965484	0.101346	0.108612	0.136719	0.12717	0.136488	0.218562	0.198163	0.166303
0.0955603	0.0983979	0.0904828	0.0890156	0.101439	0.089772	0.0862732	0.0866207	0.0899082	0.0950773	0.0877423	0.0915886	0.0833188	0.0977762	0.0958275	0.0915745	0.0972791	0.0820641	0.0942032	0.115908	0.095135	0.096444	0.101404	0.10869	0.13683	0.127318	0.136621	0.218617	0.198187	0.166364
0.0928442	0.0995254	0.0912543	0.0906997	0.102574	0.0888602	0.0864438	0.0867411	0.0902162	0.0966034	0.0879677	0.0914431	0.0837333	0.0977525	0.0958542	0.0917713	0.0972533	0.0819853	0.0940357	0.115771	0.095064	0.0963408	0.101459	0.108767	0.136941	0.127466	0.136754	0.218673	0.198212	0.166424
0.092124	0.100105	0.0913901	0.0921518	0.102733	0.0898065	0.0860962	0.0868756	0.0900842	0.0972208	0.0881216	0.09116	0.0841243	0.0977779	0.0959308	0.0919337	0.0972296	0.0819074	0.0938641	0.115637	0.0949978	0.096241	0.101511	0.108844	0.137052	0.127615	0.136887	0.218729	0.198236	0.166484
0.0904994	0.100668	0.0936147	0.0913615	0.103784	0.0900956	0.086851	0.0863477	0.0899021	0.0967556	0.0882221	0.0908015	0.084525	0.0978183	0.0960558	0.0920669	0.0971908	0.081828	0.093694	0.115506	0.0949371	0.096147	0.101559	0.10892	0.137162	0.127764	0.137021	0.218784	0.198261	0.166543
0.0888692	0.102033	0.097421	0.0924116	0.102826	0.0922562	0.0878142	0.0869562	0.0902484	0.0948958	0.0883192	0.090483	0.0849601	0.0978437	0.0961811	0.0921787	0.0970977	0.0817429	0.093528	0.115377	0.0948823	0.0960606	0.101603	0.108997	0.137273	0.127913	0.137155	0.21884	0.198286	0.166603
0.08981	0.103102	0.101174	0.0915061	0.102323	0.0930904	0.0887543	0.0874225	0.0902904	0.0950937	0.0869381	0.0902073	0.0856817	0.0978377	0.0962579	0.0922749	0.0969383	0.0816456	0.0933661	0.115252	0.094834	0.0959832	0.101644	0.109073	0.137383	0.128062	0.137289	0.218896	0.19831	0.166662
0.092487	0.103013	0.104669	0.0904764	0.101208	0.0936201	0.0893335	0.0884532	0.090054	0.0952482	0.0869461	0.0899459	0.0865747	0.0977966	0.0962788	0.0923594	0.0967783	0.0815266	0.0932068	0.115131	0.0947925	0.0959156	0.101683	0.109149	0.137495	0.128211	0.137423	0.218953	0.198335	0.166721
0.0919871	0.103011	0.104726	0.0912978	0.100733	0.0937524	0.0892641	0.0897775	0.0898995	0.095221	0.0868657	0.0896818	0.0869488	0.0977254	0.0962585	0.0924352	0.0966689	0.081374	0.093047	0.115012	0.0947579	0.095858	0.101718	0.109225	0.137606	0.128361	0.137557	0.219009	0.19836	0.166781
0.0897762	0.103442	0.106534	0.0915776	0.100652	0.0927372	0.08952	0.0910445	0.0897869	0.0950658	0.0867262	0.0894098	0.087365	0.09763	0.0962114	0.092505	0.0966004	0.0811785	0.0928812	0.114898	0.0947299	0.0958101	0.10175	0.109301	0.137718	0.128511	0.137692	0.219065	0.198385	0.16684
0.0872312	0.102824	0.107496	0.0913251	0.0997859	0.093802	0.0910791	0.0920682	0.0894738	0.0948063	0.0867036	0.0891508	0.0877848	0.0974946	0.0961471	0.0925719	0.0965539	0.0809524	0.0926984	0.114788	0.0947079	0.095771	0.10178	0.109377	0.137831	0.128661	0.137827	0.219122	0.198411	0.166899
0.0861116	0.099814	0.109729	0.0904327	0.0995164	0.0936381	0.0908665	0.0926527	0.0895666	0.0944579	0.0867529	0.0890777	0.0881925	0.0972556	0.0960713	0.0926405	0.0965298	0.0807512	0.0924737	0.114682	0.0946903	0.0957397	0.101808	0.109453	0.137945	0.128812	0.137962	0.219178	0.198436	0.166958
0.0840123	0.0984897	0.110964	0.0888157	0.099543	0.0941482	0.090154	0.0934177	0.090169	0.0940355	0.0868614	0.0893903	0.0885669	0.0968437	0.0959875	0.0927171	0.0965348	0.0806287	0.0921438	0.114581	0.0946737	0.0957151	0.101833	0.109529	0.13806	0.128963	0.138097	0.219235	0.198461	0.167017
0.0799798	0.0985194	0.108941	0.0864707	0.0995868	0.0943798	0.0897793	0.0944471	0.0899146	0.0935554	0.0870643	0.089643	0.0888399	0.0963304	0.0958976	0.0928109	0.0965695	0.0805704	0.0916353	0.114484	0.0946507	0.0956962	0.101855	0.109605	0.138176	0.129114	0.138232	0.219291	0.198487	0.167076
0.0803029	0.098191	0.109256	0.0849018	0.0994278	0.0951424	0.0893161	0.0958219	0.0905906	0.093031	0.0872391	0.0898316	0.090103	0.0958147	0.0958027	0.0929336	0.0966256	0.0805348	0.0913312	0.114393	0.094603	0.0956819	0.101876	0.109681	0.138293	0.129265	0.138368	0.219348	0.198512	0.167135
0.0804776	0.0958428	0.109639	0.0833622	0.0990208	0.0942251	0.0889275	0.0965392	0.0912527	0.0924649	0.0873118	0.09005	0.0904338	0.0952968	0.0957028	0.0930989	0.096689	0.0804987	0.0913219	0.114306	0.0944833	0.0956713	0.101894	0.109758	0.138411	0.129416	0.138504	0.219405	0.198538	0.167194
0.0787808	0.0926989	0.108717	0.0839636	0.0986378	0.0929872	0.0888139	0.0972147	0.0918494	0.0918423	0.0872837	0.0902893	0.0908246	0.0947811	0.0955982	0.0933173	0.0967455	0.0804554	0.0913196	0.114225	0.0942068	0.0956637	0.101911	0.109835	0.138531	0.129568	0.13864	0.219462	0.198564	0.167253
0.0759975	0.0938705	0.108062	0.08344	0.0985498	0.0911946	0.089114	0.0974779	0.0926978	0.0911508	0.0871688	0.0905932	0.091296	0.0942568	0.0954901	0.0935853	0.0967889	0.0804047	0.091292	0.11415	0.0938384	0.0956584	0.101925	0.109912	0.138652	0.12972	0.138777	0.219519	0.198589	0.167312
0.0746008	0.0925234	0.104698	0.0851358	0.0991442	0.0893569	0.0897347	0.0975957	0.0933515	0.0904672	0.087014	0.090868	0.0917445	0.0933373	0.0953819	0.0938764	0.0968224	0.0803482	0.0912488	0.114081	0.0936244	0.0956548	0.101938	0.10999	0.138775	0.129873	0.138914	0.219577	0.198615	0.167371
0.0740388	0.0913916	0.104507	0.0874489	0.0989735	0.0874279	0.089477	0.097692	0.0937935	0.0900394	0.0869625	0.0909388	0.0921667	0.0926042	0.0952782	0.0941467	0.096853	0.0802876	0.0911976	0.114017	0.0935604	0.0956525	0.101949	0.110068	0.138899	0.130026	0.139051	0.219634	0.198641	0.167431
0.0762685	0.0896526	0.102943	0.0899361	0.0983778	0.0872049	0.0877913	0.0976543	0.0938273	0.0897228	0.0871303	0.0910639	0.0926869	0.0923816	0.0951838	0.0943437	0.0968868	0.0802241	0.0911423	0.113961	0.0935651	0.0956512	0.101958	0.110147	0.139025	0.130179	0.139188	0.219691	0.198667	0.16749
0.078602	0.0880766	0.100939	0.0907001	0.0981614	0.0850521	0.0868588	0.0974728	0.093578	0.089387	0.0873852	0.0912802	0.0942521	0.0921599	0.0951012	0.0944452	0.0969275	0.0801585	0.0910854	0.11391	0.0935998	0.0956506	0.101965	0.110226	0.139152	0.130332	0.139325	0.219749	0.198693	0.167549
0.0813027	0.0846353	0.0979468	0.0908388	0.0985955	0.0849922	0.0846604	0.0971619	0.0939772	0.0891319	0.0875529	0.0915132	0.095569	0.0919482	0.0950298	0.094482	0.0969762	0.0800912	0.0910283	0.113868	0.0936495	0.0956503	0.101971	0.110306	0.139282	0.130486	0.139463	0.219806	0.19872	0.167609
0.0847144	0.0844569	0.0945756	0.0899823	0.0992745	0.0845986	0.0848104	0.0967309	0.0941902	0.0887439	0.0876105	0.0917791	0.0961771	0.0917824	0.0949661	0.0944921	0.0970323	0.0800224	0.0909717	0.113832	0.0937076	0.0956503	0.101976	0.110386	0.139413	0.13064	0.139601	0.219864	0.198746	0.167668
0.0851727	0.0813232	0.0886922	0.089396	0.10021	0.0844668	0.0838935	0.096297	0.0943322	0.0885364	0.0876189	0.0920705	0.0966768	0.0917703	0.0949056	0.0944965	0.0970926	0.0799521	0.0909162	0.113805	0.0937708	0.0956504	0.101978	0.110466	0.139546	0.130795	0.139739	0.219922	0.198772	0.167728
0.0846418	0.0816363	0.0856997	0.0893077	0.101807	0.0855643	0.0831637	0.0961128	0.0945618	0.0883431	0.0876415	0.0923762	0.0971471	0.0920081	0.0948436	0.0945045	0.0971505	0.0798801	0.0908621	0.113786	0.0938372	0.0956505	0.10198	0.110547	0.139681	0.13095	0.139877	0.21998	0.198799	0.167787
0.085756	0.083253	0.0832747	0.0889752	0.104266	0.0859085	0.0825891	0.0962359	0.0943047	0.0886435	0.0877152	0.0926739	0.0975775	0.09205	0.0947765	0.09452	0.0971905	0.0798065	0.0908098	0.113776	0.0939058	0.0956504	0.10198	0.110629	0.139818	0.131106	0.140016	0.220038	0.198825	0.167847
0.0853844	0.0878799	0.0811135	0.0892903	0.104751	0.0858473	0.0821608	0.0965291	0.0951541	0.0895743	0.0878339	0.092889	0.0978964	0.0918567	0.0947032	0.0945446	0.0971714	0.0797312	0.0907593	0.113774	0.0939756	0.0956503	0.101978	0.11071	0.139957	0.131262	0.140155	0.220096	0.198852	0.167907
0.0860977	0.0910377	0.0817295	0.0906353	0.104676	0.0852387	0.0818172	0.0968134	0.0953379	0.0899717	0.0880382	0.0928557	0.0980504	0.0916287	0.0946252	0.0945791	0.0969708	0.0796541	0.0907105	0.11378	0.0940459	0.0956499	0.101976	0.110792	0.140099	0.131418	0.140294	0.220154	0.198879	0.167967
0.0838322	0.0916005	0.0809562	0.0926186	0.105297	0.0858093	0.0817961	0.0972406	0.0946936	0.0894616	0.0891344	0.0926829	0.0980249	0.0915095	0.0945471	0.0946236	0.0968007	0.0795757	0.0906613	0.113791	0.0941165	0.0956493	0.101972	0.110874	0.140242	0.131575	0.140433	0.220212	0.198905	0.168027
0.0857111	0.0913975	0.0803629	0.0949944	0.105963	0.0858589	0.0819253	0.098045	0.0946623	0.0882571	0.0895421	0.0927102	0.0966884	0.0918108	0.0944741	0.0946772	0.0970892	0.0794968	0.0906046	0.113807	0.094187	0.0956486	0.101968	0.110956	0.140387	0.131733	0.140573	0.22027	0.198932	0.168087
0.08719	0.0920306	0.0805104	0.0967406	0.106441	0.0861238	0.0822864	0.0985309	0.0948432	0.0871715	0.0895083	0.0927914	0.0967031	0.0918843	0.0944093	0.0947375	0.0972823	0.0794195	0.0905123	0.113824	0.0942573	0.0956477	0.101962	0.111039	0.140535	0.131891	0.140712	0.220328	0.198959	0.168147
0.093704	0.092275	0.0805703	0.09653	0.108304	0.0869613	0.0831306	0.0991149	0.0939821	0.0866955	0.0884905	0.0928096	0.0968218	0.0916089	0.0943497	0.0947981	0.0973822	0.0793474	0.0902331	0.113839	0.0943276	0.0956468	0.101956	0.11112	0.140685	0.132049	0.140852	0.220386	0.198986	0.168208
0.0956856	0.0934361	0.0805867	0.0972933	0.108184	0.0871917	0.0844569	0.0990106	0.0939258	0.0864789	0.0876916	0.0927409	0.0971624	0.091317	0.0942862	0.0948412	0.0974133	0.0792839	0.0898129	0.11385	0.0943979	0.0956459	0.101949	0.111202	0.140836	0.132208	0.140993	0.220444	0.199013	0.168268
0.0979186	0.0941835	0.0808611	0.0955848	0.108179	0.0877791	0.0859545	0.0991512	0.0938809	0.0863689	0.0875912	0.0926149	0.0975746	0.0910323	0.0942062	0.0948065	0.0973863	0.0801349	0.0897789	0.113855	0.0944686	0.0956451	0.101942	0.111283	0.14099	0.132368	0.141133	0.220502	0.199041	0.168329
0.100515	0.0946859	0.0815773	0.0961783	0.107279	0.0892316	0.0869352	0.0993621	0.0929179	0.08631	0.0877762	0.0924644	0.098009	0.0907564	0.094099	0.0945132	0.0973106	0.0804875	0.0895619	0.113852	0.09454	0.0956446	0.101934	0.111363	0.141146	0.132528	0.141274	0.22056	0.199068	0.16839
0.103576	0.096313	0.0817281	0.096765	0.107266	0.0911842	0.0875133	0.0995884	0.0937442	0.0863256	0.0881265	0.0922917	0.098506	0.0904945	0.0939606	0.0941124	0.0971965	0.0805523	0.0893511	0.113841	0.0946124	0.0956445	0.101926	0.111442	0.141304	0.132689	0.141415	0.220618	0.199095	0.16845
0.104556	0.0996916	0.0824436	0.0969	0.10736	0.0915921	0.0883539	0.0985833	0.0941238	0.0866096	0.0884252	0.0920916	0.0991055	0.0902394	0.0937946	0.0940693	0.0970541	0.0806471	0.0891649	0.113824	0.0946863	0.0956451	0.101918	0.11152	0.141463	0.13285	0.141557	0.220676	0.199123	0.168511
0.10443	0.104251	0.0822713	0.0975483	0.107558	0.0923725	0.0886838	0.0980509	0.0947466	0.0873215	0.0884973	0.0919084	0.0991007	0.089926	0.0936083	0.0940918	0.0968928	0.0807561	0.088998	0.113801	0.0947618	0.0956467	0.101911	0.111596	0.141625	0.133012	0.141698	0.220734	0.19915	0.168573
0.10506	0.104581	0.0850176	0.0979823	0.107256	0.0921275	0.0886547	0.0974242	0.0957043	0.0878059	0.0884161	0.0919431	0.0991809	0.0894363	0.0934094	0.0939767	0.0967207	0.0808649	0.0888437	0.113773	0.0948392	0.0956494	0.101904	0.111669	0.141788	0.133174	0.14184	0.220792	0.199178	0.168634
0.106396	0.104773	0.0896064	0.0975742	0.107266	0.0921034	0.0887954	0.0966678	0.0968967	0.0880639	0.088286	0.0928461	0.099478	0.0887799	0.0932023	0.093831	0.0965453	0.0809686	0.0886973	0.113743	0.0949185	0.0956535	0.101898	0.111739	0.141952	0.133337	0.141982	0.220849	0.199205	0.168695
0.108531	0.102679	0.0940688	0.0962165	0.107173	0.0927544	0.0890565	0.0956652	0.0977964	0.0883102	0.0881472	0.0945558	0.0998231	0.0881693	0.0929853	0.0938488	0.0963722	0.0810688	0.0885564	0.11371	0.0949996	0.0956594	0.101894	0.111805	0.142118	0.133501	0.142125	0.220907	0.199233	0.168756
0.109059	0.102538	0.0966244	0.0984518	0.106778	0.0934534	0.0877404	0.0945936	0.0982353	0.0886998	0.0879866	0.0949965	0.100197	0.0877384	0.0927381	0.0939987	0.0962057	0.0811688	0.0884202	0.113675	0.0950818	0.0956674	0.101892	0.111867	0.142285	0.133665	0.142267	0.220964	0.199261	0.168818
0.109517	0.103025	0.0975622	0.0999527	0.106341	0.0954795	0.0880771	0.0928293	0.0985727	0.0892673	0.0877806	0.0951488	0.0991926	0.0874663	0.0922868	0.0942237	0.0960488	0.0812678	0.0882898	0.11364	0.0951643	0.0956775	0.101893	0.111925	0.142452	0.133829	0.14241	0.22102	0.199289	0.16888
0.107764	0.10251	0.0981651	0.100643	0.107328	0.0958345	0.0879508	0.0916474	0.0988429	0.089911	0.0875032	0.0951595	0.0991984	0.0873076	0.0915762	0.0944912	0.0959039	0.0813567	0.0881681	0.113605	0.0952457	0.0956899	0.101898	0.111976	0.142621	0.133994	0.142553	0.221077	0.199317	0.168941
0.105529	0.0999082	0.0988949	0.10055	0.107882	0.0964546	0.0882692	0.0901157	0.0987135	0.0905435	0.0871285	0.0950826	0.0991722	0.0872057	0.0916463	0.0947763	0.0957734	0.0814189	0.08806	0.11357	0.0953241	0.0957042	0.101909	0.112022	0.142791	0.13416	0.142697	0.221133	0.199345	0.169003
0.102023	0.0990403	0.098747	0.0995196	0.108185	0.0965585	0.0891145	0.0886311	0.0984203	0.091127	0.0867455	0.0949392	0.0991149	0.0870556	0.0915611	0.0950563	0.09566	0.0814407	0.0879721	0.113536	0.095397	0.0957198	0.101927	0.112062	0.142961	0.134326	0.14284	0.221189	0.199373	0.169065
0.0999088	0.0978714	0.0983981	0.0990456	0.105412	0.0966637	0.0892897	0.087855	0.0986028	0.0916437	0.0865596	0.0946961	0.0990388	0.0868038	0.0914555	0.0953117	0.0955665	0.081423	0.0879104	0.113503	0.0954614	0.0957356	0.101956	0.112096	0.143132	0.134493	0.142984	0.221244	0.199401	0.169127
0.0973385	0.0968589	0.0977924	0.10403	0.10489	0.0959462	0.089479	0.0865724	0.0991215	0.0920679	0.0865163	0.0943333	0.0989712	0.0865218	0.0913579	0.0955287	0.0954959	0.0813775	0.0878762	0.113472	0.0955141	0.0957495	0.102	0.112126	0.143304	0.13466	0.143128	0.221299	0.199429	0.169189
0.093797	0.0950383	0.0973707	0.106488	0.105074	0.095009	0.0896378	0.0863216	0.0993709	0.0923275	0.0866374	0.0939806	0.0989465	0.0862623	0.0912839	0.0956975	0.095451	0.0813168	0.0878609	0.113441	0.0955519	0.0957591	0.102063	0.112153	0.143476	0.134827	0.143273	0.221353	0.199457	0.169251
0.0888173	0.093521	0.0982837	0.107297	0.104577	0.0942522	0.0898826	0.0861513	0.0985891	0.0927255	0.0874176	0.0937972	0.0989592	0.0872953	0.0912462	0.0958104	0.0954337	0.0812492	0.0878494	0.113413	0.0955706	0.0957618	0.102152	0.112178	0.143649	0.134996	0.143417	0.221406	0.199486	0.169313
0.0827932	0.0947889	0.0985165	0.10644	0.104447	0.0914702	0.0902704	0.0860041	0.0979607	0.0940615	0.0878918	0.0937346	0.0989147	0.0871872	0.0912479	0.0958607	0.0954444	0.0811793	0.0878309	0.113386	0.0955641	0.0957556	0.10227	0.112202	0.143823	0.135164	0.143562	0.221458	0.199514	0.169376
0.0786131	0.0948922	0.0975096	0.105571	0.1027	0.0905195	0.089921	0.0856689	0.0973856	0.0953242	0.0885532	0.0937362	0.0987514	0.0870585	0.091265	0.0958446	0.0954819	0.0811089	0.0878082	0.113361	0.0955207	0.0957403	0.102413	0.112227	0.143997	0.135333	0.143708	0.22151	0.199543	0.169438
0.0768841	0.095332	0.0963107	0.103676	0.101291	0.0891915	0.0901459	0.0852233	0.0969548	0.0961882	0.0887367	0.0937829	0.0985286	0.0869779	0.0912514	0.0957641	0.0955432	0.0810386	0.0877955	0.113338	0.0954167	0.0957178	0.102565	0.112256	0.144173	0.135503	0.143853	0.221561	0.199571	0.1695
0.0734372	0.0942448	0.094955	0.103541	0.0988146	0.0872981	0.0902267	0.0847692	0.0966936	0.0967778	0.0890717	0.0938551	0.0983057	0.0869461	0.0911857	0.0956282	0.0956242	0.0809683	0.0878116	0.113318	0.0952139	0.0956918	0.102704	0.112288	0.144349	0.135673	0.143999	0.22161	0.1996	0.169562
0.0719192	0.0927231	0.094166	0.102845	0.0972429	0.0866471	0.0910576	0.084212	0.0962807	0.0978414	0.0894266	0.0939305	0.0980995	0.0869559	0.0910851	0.0954508	0.0957211	0.0808979	0.0878722	0.1133	0.0949203	0.0956663	0.102815	0.112326	0.144527	0.135844	0.144145	0.221659	0.199629	0.169625
0.0703096	0.0896214	0.092162	0.102909	0.0962782	0.0872146	0.0910879	0.083252	0.0954538	0.0987233	0.0896986	0.0939987	0.0979127	0.0869941	0.0909741	0.0952478	0.0958298	0.0808269	0.0879741	0.113285	0.0947068	0.0956451	0.102893	0.112372	0.144707	0.136014	0.144291	0.221707	0.199658	0.169687
0.0671259	0.0915693	0.0898223	0.103648	0.0953049	0.0878036	0.0911042	0.083284	0.0955259	0.0995477	0.0898749	0.0940802	0.0977532	0.0870491	0.0908675	0.0950335	0.0959464	0.080755	0.088063	0.113273	0.0946656	0.095631	0.102943	0.112427	0.144888	0.136186	0.144438	0.221755	0.199686	0.169749
0.0619264	0.0914696	0.0884236	0.103451	0.0946427	0.0887441	0.0918597	0.0836071	0.0957926	0.100204	0.08997	0.0942513	0.097614	0.0871163	0.090772	0.0948192	0.0960654	0.0806818	0.0880592	0.113264	0.0947071	0.0956256	0.102974	0.112496	0.14507	0.136358	0.144585	0.221804	0.199715	0.169811
0.0579403	0.0902953	0.0886063	0.102015	0.0951488	0.0899902	0.0923393	0.0841469	0.0960873	0.100771	0.090009	0.0946208	0.0975317	0.0871999	0.0906897	0.0946129	0.0961783	0.0806071	0.0879658	0.113258	0.0947676	0.0956299	0.102991	0.112586	0.145254	0.13653	0.144732	0.221855	0.199745	0.169874
0.057546	0.0894632	0.0877336	0.100942	0.0958458	0.0909802	0.0926479	0.0856241	0.0953147	0.101409	0.0900151	0.0950311	0.0978018	0.0873176	0.0906202	0.0944205	0.0962725	0.0805303	0.087828	0.113256	0.0948269	0.0956442	0.102999	0.112706	0.145439	0.136703	0.14488	0.221912	0.199774	0.169936
0.0561605	0.0898249	0.0869824	0.100076	0.0956162	0.0923147	0.0926097	0.0868191	0.0956064	0.102177	0.0900066	0.0952269	0.0981152	0.0875253	0.0905621	0.0942458	0.0963336	0.0804511	0.0876699	0.113257	0.094879	0.0956688	0.103	0.112878	0.145626	0.136876	0.145028	0.221978	0.199803	0.169998
0.0562287	0.0856767	0.0853937	0.0989574	0.0944609	0.0944009	0.0920235	0.0865353	0.094578	0.10307	0.0900021	0.0952862	0.0982694	0.0879864	0.0905135	0.0940916	0.0963542	0.0803686	0.0875011	0.113262	0.0949221	0.0957037	0.102996	0.113122	0.145813	0.137049	0.145176	0.222059	0.199832	0.17006
0.0556728	0.0792281	0.0847657	0.0981115	0.0936228	0.0942934	0.0915889	0.0862081	0.0933597	0.103954	0.0900218	0.0953907	0.0982858	0.0885487	0.0904721	0.093959	0.0963415	0.0802815	0.0873279	0.11327	0.0949553	0.0957492	0.102989	0.113409	0.146	0.137223	0.145324	0.22216	0.199861	0.170122
0.0600109	0.0768452	0.082662	0.0970202	0.0930809	0.0940841	0.0914959	0.0857587	0.0925804	0.104362	0.0900955	0.0956711	0.0981944	0.0887233	0.0904353	0.0938477	0.0963122	0.0801878	0.0871571	0.11328	0.0949787	0.0958057	0.10298	0.113621	0.146186	0.137397	0.145473	0.222284	0.199891	0.170184
0.0647954	0.0763015	0.0807065	0.0951957	0.0926242	0.0929903	0.0910906	0.0851099	0.0916798	0.10432	0.0902925	0.0957083	0.0980688	0.0887959	0.0904006	0.093756	0.0962805	0.0800847	0.0869972	0.113292	0.0949936	0.0958736	0.102968	0.113717	0.14637	0.137572	0.145622	0.22243	0.19992	0.170246
0.0668626	0.074855	0.0797011	0.0948099	0.0919068	0.0925467	0.0914695	0.0842693	0.0906517	0.104191	0.0907579	0.0952707	0.0982385	0.0887168	0.0903646	0.0936816	0.0962537	0.0799685	0.0868568	0.113306	0.0950025	0.0959534	0.102954	0.11376	0.146551	0.137747	0.145772	0.222591	0.19995	0.170308
0.0707754	0.0737785	0.078861	0.0941215	0.0909948	0.0936013	0.0907196	0.0833163	0.0905263	0.104194	0.0915157	0.0944409	0.0986031	0.0884105	0.0903236	0.0936218	0.0962338	0.0798358	0.0867427	0.11332	0.095009	0.0960451	0.102938	0.11379	0.146728	0.137922	0.145922	0.222755	0.19998	0.17037
0.0724262	0.0743829	0.07852	0.0934396	0.0893939	0.0950513	0.0891648	0.0824541	0.0901035	0.104254	0.0922495	0.0938787	0.0986966	0.0884602	0.0902723	0.0935741	0.0962205	0.0796861	0.0866569	0.113334	0.095017	0.0961482	0.10292	0.11382	0.1469	0.138098	0.146072	0.222916	0.200009	0.170431
0.0723678	0.0759388	0.0775159	0.0926714	0.0901993	0.0958855	0.0876011	0.0816397	0.0894206	0.104311	0.0927828	0.0935763	0.0987819	0.0885592	0.0902039	0.0935366	0.0962126	0.0795344	0.0865947	0.113346	0.0950302	0.0962611	0.102899	0.113853	0.147067	0.138274	0.146223	0.223068	0.200039	0.170493
0.0722548	0.0778251	0.0782581	0.0920326	0.0906229	0.0963884	0.0867726	0.0807797	0.0892635	0.104479	0.0931651	0.093473	0.0986767	0.0886434	0.0901107	0.0935076	0.096209	0.0794769	0.0865478	0.113357	0.095051	0.0963807	0.102875	0.11389	0.147229	0.13845	0.146374	0.223209	0.200069	0.170555
0.0735332	0.0778704	0.0786025	0.0915006	0.0910091	0.096352	0.086881	0.0798028	0.0891443	0.105106	0.0934862	0.0932677	0.0983755	0.088663	0.0899879	0.0934854	0.0962089	0.0797329	0.0865074	0.113365	0.0950812	0.0965028	0.102848	0.11393	0.147386	0.138627	0.146525	0.223339	0.200099	0.170616
0.0723098	0.0775535	0.0774153	0.0905863	0.0926732	0.0963058	0.0877204	0.0775896	0.0887579	0.105866	0.0938224	0.092129	0.0978661	0.0886246	0.0898423	0.0934678	0.0962115	0.0799816	0.0864674	0.11337	0.0951214	0.0966225	0.102818	0.113972	0.147539	0.138804	0.146677	0.22346	0.200129	0.170677
0.0724431	0.0760044	0.076611	0.0881587	0.0934264	0.0963365	0.0871748	0.0765984	0.0882872	0.106287	0.0936243	0.0913549	0.0971886	0.0885565	0.0897002	0.0934516	0.0962162	0.0799946	0.0864245	0.113371	0.0951717	0.0967355	0.102784	0.114016	0.147689	0.138982	0.14683	0.223573	0.200159	0.170738
0.0728211	0.0740512	0.0759434	0.0888589	0.0928652	0.0951412	0.0863197	0.0760599	0.0873475	0.106447	0.0935682	0.0908331	0.0964316	0.0884743	0.0895913	0.0934313	0.0962228	0.0797169	0.0863781	0.113368	0.0952317	0.0968386	0.102745	0.114062	0.147837	0.139159	0.146983	0.223679	0.200189	0.170799
0.0748677	0.0754938	0.0773361	0.0908882	0.0932329	0.0945104	0.0854782	0.0763178	0.0875343	0.106563	0.0938089	0.0904109	0.0958818	0.0883782	0.0895225	0.0933946	0.0962308	0.0788452	0.0863287	0.11336	0.0953012	0.0969306	0.102702	0.11411	0.147984	0.139337	0.147136	0.22378	0.200219	0.17086
0.0796057	0.076762	0.0800911	0.0914738	0.093254	0.0935747	0.0858816	0.0768776	0.0869329	0.106671	0.0941101	0.0900521	0.0955734	0.0882611	0.0894787	0.0933003	0.0962401	0.0784117	0.086278	0.113349	0.0953795	0.0970117	0.102655	0.114158	0.148131	0.139516	0.147291	0.223876	0.20025	0.170921
0.0829908	0.076616	0.0802727	0.0943192	0.0928935	0.0932199	0.0851778	0.0777568	0.0862311	0.106737	0.0944235	0.0897513	0.0953637	0.0881176	0.0894417	0.0928931	0.0962505	0.0781767	0.0862283	0.113333	0.0954662	0.097083	0.102603	0.114208	0.148277	0.139695	0.147446	0.223968	0.20028	0.170982
0.085227	0.0767327	0.0785677	0.0955156	0.093094	0.0936503	0.0843812	0.0784983	0.085444	0.106734	0.0947381	0.089508	0.0952008	0.0879543	0.0893992	0.0911294	0.0962619	0.0779817	0.0861831	0.113312	0.0955605	0.0971459	0.102547	0.114259	0.148425	0.139874	0.147601	0.224057	0.20031	0.171042
0.0858598	0.0775566	0.0785819	0.0970682	0.0918804	0.0946404	0.0832004	0.0789362	0.0850861	0.106704	0.0950451	0.0893185	0.0950642	0.0877967	0.0893455	0.0911381	0.0962743	0.0777943	0.0861481	0.113288	0.0956618	0.097202	0.102488	0.11431	0.148573	0.140053	0.147757	0.224144	0.200341	0.171103
0.0865149	0.080678	0.0786879	0.0981436	0.091606	0.0951808	0.0827851	0.0790306	0.0845996	0.107144	0.0953576	0.0891765	0.0949391	0.0876796	0.0892805	0.0911923	0.0962874	0.0776051	0.0861342	0.11326	0.0957688	0.0972527	0.102427	0.114362	0.148722	0.140233	0.147915	0.224228	0.200372	0.171163
0.0870232	0.0835909	0.0786913	0.0988192	0.0913134	0.0944309	0.0829635	0.0783715	0.0841026	0.107048	0.0957433	0.0890711	0.0949584	0.0876271	0.0892133	0.0912383	0.0963014	0.0774105	0.0861647	0.113228	0.0958803	0.0972991	0.102365	0.114414	0.148872	0.140413	0.148073	0.22431	0.200402	0.171223
0.0906278	0.0864931	0.0788667	0.099787	0.0917742	0.0924007	0.0832069	0.077624	0.0837379	0.10767	0.0972445	0.0895745	0.0952379	0.0876467	0.0891781	0.0912624	0.0963161	0.0772079	0.0862891	0.113193	0.0959945	0.0973422	0.102304	0.114467	0.149024	0.140593	0.148232	0.224391	0.200433	0.171283
0.0942347	0.0887493	0.0788738	0.101081	0.0922758	0.0910328	0.083498	0.0760543	0.0832915	0.107883	0.097594	0.0895961	0.0954671	0.0877364	0.0892707	0.0912777	0.0963315	0.0769949	0.0865673	0.113156	0.0961094	0.0973828	0.102244	0.11452	0.149177	0.140774	0.148391	0.224471	0.200464	0.171343
0.0929663	0.0900506	0.0816829	0.100626	0.0931243	0.089937	0.0832792	0.0751651	0.0829212	0.107977	0.0981099	0.0896064	0.0955508	0.0878931	0.0895483	0.0913239	0.0963476	0.0767688	0.0868657	0.113116	0.0962226	0.0974216	0.102186	0.114573	0.149331	0.140955	0.148552	0.22455	0.200495	0.171403
0.090264	0.0885474	0.0810919	0.10151	0.095204	0.0881041	0.0828598	0.0738892	0.0825346	0.108042	0.0992227	0.0896238	0.0955398	0.088115	0.0897613	0.0914513	0.0963641	0.0765287	0.0869797	0.113075	0.096332	0.0974591	0.102132	0.114627	0.149487	0.141136	0.148715	0.224627	0.200526	0.171462
0.088619	0.0864995	0.0803647	0.101404	0.096267	0.087327	0.0826289	0.0729701	0.0821115	0.108068	0.100273	0.0896445	0.09551	0.0883967	0.0898331	0.091731	0.096381	0.0762779	0.0870067	0.113033	0.0964361	0.0974956	0.102082	0.11468	0.149644	0.141318	0.148878	0.224704	0.200557	0.171522
0.0861199	0.0858207	0.0805672	0.100063	0.0968804	0.08606	0.0830512	0.0723584	0.0816784	0.107872	0.10077	0.0896645	0.0955074	0.0887156	0.0898647	0.0921073	0.0963983	0.0760263	0.0870355	0.11299	0.0965337	0.0975316	0.102035	0.114734	0.149802	0.1415	0.149043	0.22478	0.200588	0.171581
0.0843266	0.0842959	0.078349	0.0987166	0.0969601	0.0839656	0.0837934	0.0714929	0.0812727	0.106587	0.100916	0.0896781	0.0955467	0.0890164	0.0908001	0.0923485	0.0964155	0.075788	0.087082	0.112946	0.0966245	0.0975673	0.101993	0.114787	0.149961	0.141683	0.149209	0.224855	0.200619	0.171641
0.0821346	0.0828763	0.0779181	0.0984454	0.0950303	0.0825178	0.0844763	0.0713546	0.0809493	0.106331	0.100853	0.0896801	0.0956275	0.0892462	0.0906708	0.0924363	0.0964327	0.0755758	0.087134	0.112902	0.0967086	0.0976032	0.101955	0.11484	0.150122	0.141865	0.149377	0.224929	0.200651	0.1717
0.0834839	0.0823796	0.0782049	0.0993827	0.0949656	0.0816433	0.0849792	0.0716568	0.0808124	0.106304	0.100778	0.089672	0.0957434	0.0894123	0.0906203	0.0924471	0.0964495	0.0753965	0.0871756	0.112858	0.0967868	0.0976393	0.101921	0.114893	0.150285	0.142048	0.149546	0.225004	0.200682	0.171759
0.0842002	0.0825751	0.0795507	0.0991664	0.0942777	0.0813692	0.0852822	0.0720074	0.0806933	0.106075	0.10068	0.0896695	0.0958861	0.0895506	0.0905507	0.0924229	0.0964657	0.0752519	0.0871989	0.112815	0.0968597	0.0976761	0.10189	0.114945	0.150449	0.142232	0.149717	0.225077	0.200714	0.171818
0.0826464	0.0806107	0.0828497	0.0990712	0.0949501	0.0816252	0.0853605	0.0725337	0.0807088	0.105942	0.100524	0.0897079	0.0960448	0.0896797	0.0904535	0.0923852	0.0964809	0.0751429	0.0872027	0.112771	0.0969281	0.0977137	0.101863	0.114997	0.150614	0.142416	0.149889	0.225151	0.200745	0.171876
0.0817039	0.0815563	0.0843007	0.0993956	0.0964694	0.0823876	0.0851869	0.073607	0.0811094	0.105835	0.100279	0.0898444	0.0961964	0.0898019	0.0903252	0.0923486	0.0964949	0.0750734	0.0871894	0.112728	0.096993	0.0977523	0.101838	0.115048	0.150781	0.1426	0.150063	0.225223	0.200777	0.171935
0.0836611	0.0798065	0.0853389	0.0990499	0.097252	0.0830341	0.0850644	0.0756018	0.0820023	0.105723	0.0999283	0.0901079	0.0962891	0.0899116	0.0901645	0.0923259	0.0965072	0.0750546	0.0871621	0.112684	0.0970547	0.0977922	0.101816	0.115098	0.15095	0.142785	0.150239	0.225296	0.200809	0.171994
0.0856099	0.0789276	0.0864718	0.0998697	0.098103	0.0843301	0.0853969	0.076414	0.0829595	0.105598	0.0995012	0.0904477	0.0962298	0.0900004	0.0899711	0.0923265	0.0965174	0.0751089	0.0871238	0.11264	0.0971139	0.0978335	0.101796	0.115146	0.151121	0.14297	0.150417	0.225368	0.200841	0.172052
0.0888346	0.0801962	0.0882665	0.0992403	0.0988841	0.0851893	0.0858274	0.0764697	0.083491	0.105592	0.0990954	0.0908314	0.0953105	0.0900565	0.0897456	0.0923507	0.096525	0.0752707	0.0870767	0.112594	0.0971709	0.0978765	0.101778	0.115193	0.151294	0.143155	0.150596	0.22544	0.200873	0.17211
0.0913003	0.0800743	0.0900584	0.0965281	0.0990716	0.0848548	0.0865136	0.0765638	0.0837581	0.105773	0.0988758	0.091261	0.0953027	0.0900666	0.0894899	0.0923844	0.0965295	0.0755574	0.0870228	0.112546	0.0972257	0.0979212	0.101762	0.115238	0.151469	0.143341	0.150777	0.225512	0.200905	0.172168
0.0925116	0.0802843	0.0916524	0.0940717	0.0986516	0.0860884	0.0873267	0.0769536	0.0838862	0.105979	0.0989848	0.0916534	0.0952059	0.0900195	0.0892074	0.0924038	0.0965302	0.0758976	0.0869635	0.112494	0.0972784	0.0979678	0.101747	0.115281	0.151648	0.143528	0.150959	0.225583	0.200937	0.172227
0.0939475	0.0813658	0.0933344	0.0932412	0.0983956	0.0882505	0.0877881	0.0774809	0.0839194	0.106165	0.0988832	0.0917264	0.0950881	0.0899148	0.0889025	0.0923908	0.0965266	0.0761721	0.0869	0.112437	0.0973288	0.0980162	0.101734	0.11532	0.151829	0.143715	0.151143	0.225655	0.200969	0.172285
0.0942304	0.0804662	0.0946268	0.093057	0.0980346	0.0898471	0.0896995	0.0783532	0.0838557	0.106393	0.0998385	0.0912503	0.0949772	0.0897691	0.08858	0.0923443	0.096518	0.0763451	0.0868335	0.112372	0.0973767	0.0980662	0.101722	0.115356	0.152015	0.143902	0.151328	0.225726	0.201001	0.172343
0.091363	0.0803095	0.0948408	0.0936074	0.096283	0.0899276	0.0915261	0.0797762	0.0837535	0.107209	0.100085	0.0907497	0.095089	0.0896331	0.0882418	0.092275	0.0965035	0.0764402	0.0867648	0.112297	0.0974213	0.0981174	0.101712	0.115387	0.152205	0.14409	0.151514	0.225797	0.201034	0.1724
0.0907245	0.0791563	0.0960051	0.0945287	0.095901	0.0890822	0.0930516	0.0809706	0.0838098	0.107044	0.100142	0.0905924	0.0950613	0.0897382	0.0878827	0.0921944	0.0964825	0.0764421	0.086695	0.112207	0.0974621	0.0981692	0.101702	0.115413	0.152401	0.144278	0.151701	0.225867	0.201066	0.172458
0.0894025	0.0820176	0.0959932	0.0951301	0.0948759	0.0882146	0.0936462	0.0815743	0.0845561	0.106803	0.100086	0.0905405	0.0952072	0.0889649	0.0874822	0.0921069	0.0964544	0.0759694	0.086625	0.112099	0.0975004	0.0982206	0.101694	0.115432	0.152602	0.144467	0.151888	0.225938	0.201099	0.172516
0.0876236	0.0848766	0.0955384	0.0946236	0.0948921	0.0880323	0.0928463	0.0819251	0.0850114	0.106307	0.0999742	0.0905242	0.0950652	0.0886619	0.0869986	0.0920127	0.0964187	0.0754677	0.086556	0.111963	0.0981752	0.0982703	0.101687	0.115443	0.152811	0.144656	0.152076	0.226008	0.201132	0.172573
0.085801	0.0877754	0.0979107	0.0962433	0.0936211	0.0867596	0.0918632	0.0818856	0.0853669	0.106718	0.100117	0.0904873	0.0947906	0.0884351	0.0864182	0.091912	0.096375	0.0752871	0.0864887	0.111793	0.098634	0.0983167	0.10168	0.115446	0.153026	0.144846	0.152265	0.226078	0.201164	0.172631
0.0854412	0.0916414	0.0998672	0.0951982	0.0909167	0.0844053	0.0912359	0.0814948	0.0853873	0.107444	0.0998016	0.0902651	0.0943807	0.088275	0.085851	0.0918057	0.0963234	0.0752056	0.0864236	0.111621	0.0986114	0.098358	0.101675	0.115443	0.153249	0.145037	0.152453	0.226149	0.201197	0.172688
0.0839914	0.0941924	0.102633	0.0952781	0.0912028	0.0828849	0.091704	0.0808634	0.0844228	0.108175	0.0996248	0.0897855	0.0938165	0.0881703	0.0854037	0.0916949	0.0962644	0.0751612	0.0863594	0.111642	0.098564	0.0983928	0.10167	0.115437	0.153479	0.145228	0.152641	0.226219	0.20123	0.172746
0.0829886	0.096784	0.105396	0.095428	0.0902478	0.0805285	0.0911897	0.0814885	0.0848278	0.108839	0.0995659	0.0898472	0.0931434	0.0881068	0.0850663	0.0915813	0.0961989	0.0751365	0.0862899	0.111845	0.0984859	0.0984205	0.101667	0.115437	0.153716	0.14542	0.152828	0.226288	0.201264	0.172803
0.0816768	0.0993727	0.106293	0.094764	0.0899011	0.0798884	0.0901892	0.0808017	0.0852036	0.10918	0.0992791	0.0898298	0.0924306	0.0880744	0.0848008	0.0914672	0.0961282	0.0751251	0.0861959	0.111955	0.0983822	0.0984412	0.101664	0.115457	0.153959	0.145612	0.153016	0.226358	0.201297	0.17286
0.0810134	0.0996148	0.109166	0.0940808	0.0888624	0.0792389	0.0872735	0.0805398	0.0856588	0.109403	0.0992726	0.089338	0.0916842	0.0880671	0.0845837	0.091356	0.096054	0.0751242	0.0860325	0.111969	0.0982678	0.0984566	0.101662	0.115507	0.154206	0.145806	0.153202	0.226428	0.20133	0.172917
0.084278	0.101092	0.10916	0.0943016	0.0873109	0.0784217	0.0863339	0.0792685	0.0862798	0.109642	0.0998262	0.0886031	0.0909034	0.0880818	0.0844034	0.0912526	0.0959782	0.0751324	0.0857549	0.111933	0.0981597	0.0984689	0.101661	0.115592	0.154456	0.145999	0.153388	0.226497	0.201364	0.172975
0.0871211	0.10086	0.109787	0.0930803	0.0863379	0.0774262	0.0862551	0.0797358	0.0859427	0.10991	0.10007	0.0883225	0.0901309	0.0881159	0.084254	0.091164	0.0959026	0.0751492	0.0854557	0.111872	0.0980691	0.0984806	0.10166	0.115702	0.154707	0.146194	0.153573	0.226567	0.201397	0.173032
0.0913302	0.100814	0.110188	0.0921925	0.0857185	0.0772173	0.0865928	0.0804237	0.0862893	0.110184	0.0989155	0.0882367	0.0893603	0.0881674	0.0841326	0.0910986	0.0958286	0.0751742	0.0852658	0.1118	0.0979989	0.0984943	0.101661	0.115826	0.154958	0.146389	0.153757	0.226636	0.201431	0.173089
0.0961708	0.102532	0.112504	0.0923843	0.0844679	0.0761786	0.0865508	0.0812123	0.0857679	0.110535	0.098809	0.0881821	0.0886617	0.0882342	0.0840379	0.0910639	0.0957574	0.0752074	0.0851536	0.111723	0.097947	0.0985118	0.101662	0.115953	0.155208	0.146585	0.15394	0.226705	0.201465	0.173146
0.0997575	0.105715	0.114587	0.0931609	0.0836702	0.0737882	0.0881319	0.081947	0.0867846	0.111162	0.0997152	0.0881147	0.0881071	0.088315	0.0839705	0.0910638	0.0956894	0.0752491	0.0850614	0.111648	0.0979097	0.0985344	0.101664	0.116078	0.155455	0.146782	0.154122	0.226774	0.201499	0.173203
0.104285	0.105989	0.114459	0.0923724	0.0832737	0.0733471	0.0895501	0.0822411	0.0880475	0.111472	0.0994138	0.0880201	0.0876608	0.0884086	0.0839324	0.0910959	0.0956245	0.0752994	0.0849651	0.11158	0.0978833	0.0985628	0.101667	0.116199	0.155699	0.14698	0.154303	0.226843	0.201533	0.173259
0.103377	0.104911	0.112758	0.0918773	0.0818555	0.0721187	0.0907534	0.082064	0.0893457	0.111748	0.0991618	0.0878929	0.0872882	0.088515	0.083926	0.0911524	0.0955624	0.075359	0.0848585	0.111521	0.0978646	0.0985968	0.10167	0.116314	0.15594	0.147178	0.154483	0.226912	0.201567	0.173316
0.104207	0.104513	0.11051	0.090584	0.0814997	0.0702172	0.0919136	0.0829071	0.0917378	0.11221	0.0991607	0.0877306	0.0870347	0.0886356	0.0839521	0.0912237	0.0955022	0.0754284	0.0847414	0.111468	0.0978513	0.098636	0.101674	0.116424	0.156177	0.147378	0.154663	0.226981	0.201601	0.173373
0.105461	0.104965	0.109629	0.0894146	0.0807246	0.0697935	0.0916474	0.0827392	0.092247	0.112128	0.0994551	0.0875334	0.0870313	0.0887737	0.0840062	0.0913013	0.0954429	0.0755083	0.0846147	0.111402	0.0978416	0.0986787	0.101678	0.11653	0.156411	0.147578	0.154841	0.22705	0.201635	0.17343
0.106527	0.104165	0.107776	0.0903216	0.0799663	0.0706666	0.0904051	0.0828778	0.0928266	0.113	0.0996431	0.0873056	0.0872994	0.0889359	0.0840749	0.0913796	0.0953833	0.0755997	0.0844791	0.111307	0.0978342	0.0987227	0.101683	0.116632	0.156643	0.147779	0.155019	0.227119	0.20167	0.173487
0.106585	0.108071	0.103752	0.0914097	0.0788459	0.0724452	0.0900146	0.0828122	0.0935243	0.113594	0.0996739	0.0870579	0.0874031	0.0891339	0.0841396	0.0914599	0.0953222	0.075704	0.084335	0.111211	0.0978282	0.0987644	0.101688	0.116732	0.156871	0.147981	0.155196	0.227188	0.201705	0.173543
0.10863	0.108751	0.100722	0.0926207	0.0785475	0.0733057	0.0899398	0.0822751	0.0943429	0.113982	0.0996111	0.0868066	0.0871656	0.0893895	0.0841855	0.0915822	0.0952586	0.0758231	0.0841826	0.111184	0.0978229	0.0987991	0.101694	0.116829	0.157097	0.148184	0.155371	0.227256	0.20174	0.1736
0.111415	0.109101	0.0964788	0.0941776	0.0781624	0.0746103	0.0903189	0.0812682	0.0952553	0.114036	0.0995197	0.0865684	0.086672	0.0897483	0.0842078	0.0923101	0.0951912	0.0759592	0.0840222	0.111251	0.0978178	0.0988216	0.1017	0.116925	0.157321	0.148388	0.155547	0.227325	0.201775	0.173657
0.114775	0.111189	0.0938743	0.0931918	0.078671	0.0777299	0.0909961	0.0803285	0.0962804	0.113658	0.0994881	0.0863529	0.0858954	0.0903033	0.0842095	0.0930113	0.0951192	0.0761129	0.0838539	0.111385	0.0978127	0.0988282	0.101706	0.11702	0.157543	0.148593	0.155721	0.227393	0.20181	0.173714
0.116337	0.111841	0.0939667	0.0921731	0.0788616	0.0788641	0.092035	0.0797645	0.0972901	0.113	0.0994882	0.0861548	0.0853308	0.0908325	0.0841966	0.0931089	0.0950414	0.0762659	0.0836783	0.111561	0.0978072	0.0988183	0.101712	0.117115	0.157762	0.1488	0.155895	0.227462	0.201845	0.17377
0.117125	0.110716	0.0944178	0.0913814	0.0789333	0.079637	0.0930826	0.0796221	0.0970651	0.112385	0.0994772	0.0859512	0.0849052	0.0924385	0.084175	0.0931405	0.094957	0.0763242	0.0834959	0.111795	0.0978012	0.0987956	0.101719	0.117208	0.157981	0.149007	0.156069	0.22753	0.20188	0.173827
0.116565	0.109945	0.0949454	0.0900813	0.0802978	0.0805351	0.0941607	0.0796243	0.0981645	0.11196	0.0996076	0.0857056	0.0845388	0.0927171	0.0841493	0.0931507	0.0948652	0.076191	0.0833076	0.112115	0.0977947	0.0987662	0.101725	0.117302	0.158197	0.149215	0.156242	0.227599	0.201916	0.173884
0.114747	0.109727	0.0943201	0.088757	0.0808891	0.0800573	0.0954666	0.0794405	0.099187	0.111633	0.100089	0.0853771	0.0842135	0.0929964	0.0841231	0.0931467	0.094765	0.0760304	0.0831148	0.112424	0.0977877	0.0987358	0.101732	0.117396	0.158413	0.149424	0.156414	0.227667	0.201952	0.17394
0.112437	0.107689	0.0938818	0.0899284	0.0818532	0.0799558	0.097265	0.0796203	0.100199	0.11132	0.100401	0.0849414	0.0839389	0.0932348	0.0840996	0.0931307	0.0946559	0.0759466	0.0829194	0.112559	0.09778	0.0987087	0.101738	0.117491	0.158627	0.149635	0.156586	0.227735	0.201987	0.173997
0.110634	0.106753	0.0941991	0.0903897	0.0824877	0.081147	0.099198	0.0805019	0.101247	0.111	0.100541	0.0844308	0.0837332	0.09339	0.0840815	0.0931039	0.0945375	0.075919	0.0827244	0.112563	0.0977719	0.0986867	0.101744	0.117585	0.158841	0.149846	0.156758	0.227803	0.202024	0.174054
0.109906	0.105192	0.0938515	0.0902996	0.082289	0.0828478	0.100322	0.0812931	0.102352	0.110672	0.100594	0.0839348	0.0836025	0.0934789	0.0840715	0.0930675	0.0944094	0.0759221	0.0825347	0.112515	0.0977633	0.0986707	0.10175	0.117681	0.159053	0.150059	0.156929	0.227872	0.20206	0.174111
0.111543	0.106797	0.0949255	0.0903666	0.0834954	0.0849214	0.101528	0.0820537	0.103404	0.110328	0.100594	0.083473	0.0835218	0.0935952	0.0840718	0.0930232	0.0942717	0.075943	0.0823597	0.112446	0.0977543	0.0986603	0.101756	0.117777	0.159265	0.150273	0.1571	0.22794	0.202096	0.174167
0.112087	0.106593	0.0959636	0.0906596	0.0843341	0.086408	0.103692	0.0813395	0.104156	0.109927	0.1006	0.0829334	0.0834318	0.0937901	0.0840836	0.0929733	0.0941246	0.0759763	0.0822219	0.112365	0.097745	0.098655	0.101762	0.117874	0.159476	0.150488	0.157271	0.228008	0.202133	0.174224
0.111103	0.104284	0.0965694	0.0908435	0.0845283	0.0865325	0.105135	0.0809455	0.104689	0.109409	0.100743	0.0830728	0.0832861	0.094034	0.0841069	0.0929215	0.0939685	0.0760202	0.0821847	0.112279	0.0977355	0.0986541	0.101767	0.117972	0.159686	0.150704	0.157441	0.228076	0.20217	0.174281
0.110262	0.101809	0.0961203	0.0911749	0.0849125	0.0870677	0.106735	0.0809989	0.105118	0.108834	0.100443	0.0833565	0.0830457	0.0942984	0.0841391	0.0928727	0.0938039	0.0760741	0.0822062	0.112187	0.0977258	0.0986572	0.101772	0.118071	0.159896	0.150922	0.157612	0.228144	0.202207	0.174338
0.107393	0.100013	0.0968436	0.0931962	0.0862561	0.0886861	0.108796	0.0811535	0.105486	0.108854	0.100837	0.0831357	0.0836405	0.0945927	0.0841755	0.092833	0.0936314	0.0761373	0.0817135	0.112092	0.097716	0.0986638	0.101777	0.118171	0.160106	0.15114	0.157782	0.228212	0.202244	0.174395
0.105829	0.0985453	0.096283	0.0959696	0.0900939	0.0918027	0.110217	0.0820169	0.105844	0.109025	0.101335	0.0829201	0.0835987	0.0950034	0.0842082	0.0928084	0.0934511	0.0762084	0.0813369	0.111994	0.0977061	0.0986733	0.101781	0.118271	0.160315	0.15136	0.157952	0.228281	0.202281	0.174452
0.105053	0.0962644	0.0937717	0.0970499	0.092197	0.0951536	0.110617	0.0830574	0.106086	0.109016	0.10174	0.0827261	0.083485	0.0949043	0.084228	0.0927979	0.0932635	0.0762854	0.0810616	0.111894	0.0976962	0.0986855	0.101786	0.118372	0.160523	0.151581	0.158122	0.228349	0.202319	0.174509
0.102263	0.0927714	0.0930675	0.097851	0.0934587	0.0984708	0.112054	0.0845319	0.105601	0.108808	0.101461	0.0825585	0.0834062	0.0947206	0.0842264	0.0927841	0.0930691	0.0763659	0.0808293	0.111792	0.0976862	0.0987002	0.10179	0.118472	0.160731	0.151803	0.158291	0.228417	0.202356	0.174566
0.0966178	0.0891491	0.0925042	0.0990254	0.0940809	0.0991105	0.113693	0.0855046	0.106237	0.108433	0.1013	0.0824183	0.0833777	0.0947722	0.0841991	0.0927326	0.09287	0.0764481	0.0806212	0.111689	0.0976762	0.0987172	0.101794	0.118572	0.160939	0.152026	0.158461	0.228485	0.202394	0.174623
0.0916645	0.0877255	0.0934786	0.100551	0.0946107	0.0995751	0.114906	0.0863978	0.106695	0.108015	0.101726	0.0823055	0.0833882	0.0948428	0.0841489	0.0926163	0.0926709	0.0765303	0.0804306	0.111584	0.0976661	0.0987364	0.101797	0.11867	0.161147	0.15225	0.158631	0.228553	0.202433	0.17468
0.0854378	0.0858869	0.0934505	0.101541	0.0958467	0.099544	0.115332	0.0873419	0.107042	0.107582	0.102434	0.0822024	0.0834088	0.0948949	0.0840837	0.0924319	0.0924804	0.0766119	0.0802547	0.111479	0.0976559	0.0987575	0.101801	0.118765	0.161354	0.152476	0.158801	0.228621	0.202471	0.174737
0.0818046	0.0829495	0.0923522	0.102729	0.0976235	0.0992001	0.116266	0.0884942	0.107709	0.107089	0.103301	0.0820379	0.0834084	0.0949663	0.084011	0.0921878	0.0923094	0.0766926	0.0800928	0.111371	0.0976455	0.0987805	0.101804	0.118852	0.161561	0.152703	0.15897	0.228689	0.20251	0.174794
0.0785392	0.0795509	0.093135	0.101968	0.100792	0.0992425	0.117142	0.0897106	0.108355	0.106626	0.1042	0.0817978	0.0833684	0.0951295	0.0839341	0.0918805	0.092168	0.0767735	0.0799449	0.111262	0.0976349	0.0988052	0.101808	0.118929	0.161768	0.152931	0.15914	0.228758	0.202549	0.174851
0.0775473	0.0755727	0.0962474	0.10167	0.103408	0.0999241	0.118797	0.0910058	0.108531	0.106297	0.105052	0.0817001	0.0832867	0.095273	0.0838522	0.0914584	0.0920615	0.0768561	0.0798113	0.111149	0.0976238	0.0988316	0.101812	0.118988	0.161974	0.15316	0.15931	0.228826	0.202588	0.174908
0.0765086	0.0747477	0.0985202	0.10084	0.104582	0.100233	0.119682	0.0928142	0.108282	0.106051	0.105851	0.0820455	0.0831702	0.0952237	0.0837628	0.0907645	0.091989	0.0769432	0.0796925	0.111031	0.0976123	0.0988594	0.101815	0.119023	0.162181	0.15339	0.159479	0.228894	0.202628	0.174966
0.0774346	0.0747798	0.0986172	0.102127	0.105798	0.099405	0.119413	0.0940558	0.107784	0.105883	0.10656	0.0825214	0.0830273	0.0950669	0.0836627	0.0899933	0.0919452	0.077038	0.0795886	0.110907	0.0976003	0.0988887	0.101819	0.119029	0.162387	0.153622	0.159649	0.228963	0.202667	0.175023
0.0751184	0.0769326	0.0984681	0.10392	0.1065	0.0980793	0.119367	0.0949465	0.107632	0.106085	0.106932	0.0829879	0.0828648	0.0948778	0.0835466	0.089567	0.0919229	0.0771445	0.0794993	0.110772	0.0975876	0.0989191	0.101823	0.11901	0.162592	0.153854	0.159819	0.229031	0.202707	0.175081
0.0740716	0.0765531	0.0973584	0.1069	0.107123	0.0998456	0.119931	0.0973541	0.107125	0.105485	0.107069	0.0832872	0.0826865	0.094678	0.0834025	0.0892609	0.0919154	0.0772661	0.0794231	0.110625	0.0975741	0.0989506	0.101827	0.118981	0.162798	0.154088	0.159989	0.2291	0.202748	0.175138
0.0738108	0.0755264	0.0963857	0.108884	0.108248	0.100929	0.120466	0.0996082	0.106502	0.105049	0.107107	0.0832579	0.0824933	0.0944792	0.0832055	0.088964	0.0919164	0.0774054	0.0793579	0.110463	0.0975599	0.098983	0.101831	0.118959	0.163003	0.154322	0.160159	0.229168	0.202788	0.175196
0.0819258	0.0757102	0.0974639	0.108666	0.107552	0.102071	0.121021	0.100826	0.106563	0.105606	0.107073	0.0830705	0.0822846	0.0942726	0.0829145	0.0886378	0.0919208	0.0775628	0.079301	0.110288	0.0975447	0.0990162	0.101835	0.118956	0.163207	0.154558	0.160329	0.229237	0.202829	0.175254
0.0859015	0.0738129	0.0964524	0.10918	0.107627	0.103097	0.121293	0.101862	0.106707	0.106172	0.10699	0.082865	0.0820609	0.0929691	0.0825064	0.0882257	0.0919239	0.0777368	0.0792491	0.110102	0.0975286	0.09905	0.101838	0.118975	0.163412	0.154795	0.160499	0.229306	0.20287	0.175311
0.0862795	0.0703954	0.0946353	0.108411	0.107256	0.10466	0.12155	0.10333	0.107119	0.106152	0.106837	0.0827063	0.0818274	0.0924566	0.08203	0.0876104	0.0919218	0.0779236	0.0791993	0.109912	0.0975114	0.0990842	0.101842	0.119015	0.163615	0.155033	0.160669	0.229374	0.202912	0.175369
0.0872506	0.0672158	0.0909182	0.106594	0.105965	0.10621	0.12177	0.104852	0.106931	0.10592	0.106411	0.0826804	0.0815949	0.0920747	0.0815503	0.0868865	0.0919103	0.0781187	0.0791491	0.109723	0.0974933	0.0991188	0.101845	0.119072	0.163819	0.155272	0.16084	0.229443	0.202954	0.175427
0.0873516	0.0644144	0.0860275	0.106308	0.106614	0.107378	0.121344	0.106329	0.106289	0.105948	0.105671	0.0828524	0.0813771	0.0917485	0.0811642	0.0864363	0.0918851	0.0783172	0.0790966	0.10954	0.0974741	0.0991536	0.101847	0.119144	0.164021	0.155511	0.16101	0.229513	0.202996	0.175485
0.0886959	0.0642764	0.0814057	0.105102	0.105849	0.108151	0.120216	0.10735	0.106244	0.105394	0.104795	0.0830877	0.0811852	0.0914627	0.0811487	0.0861806	0.0918414	0.0785152	0.0790405	0.109368	0.0974539	0.0991885	0.101849	0.119227	0.164223	0.155752	0.161181	0.229582	0.203038	0.175544
0.0877066	0.0641494	0.0776577	0.104422	0.105592	0.108994	0.118737	0.108939	0.104712	0.104776	0.103716	0.0832631	0.0810251	0.0912067	0.0811139	0.0859988	0.0917738	0.07871	0.07898	0.109206	0.0974327	0.0992234	0.101849	0.119318	0.164424	0.155993	0.161351	0.229651	0.203081	0.175602
0.0865812	0.0642423	0.0748963	0.102679	0.104955	0.109705	0.117558	0.110425	0.103482	0.104047	0.102909	0.083368	0.0808987	0.0909717	0.0808507	0.0858594	0.0916774	0.0789001	0.0789141	0.109055	0.0974104	0.0992582	0.101847	0.119418	0.164625	0.156234	0.161522	0.229721	0.203124	0.17566
0.089235	0.0667068	0.0706804	0.099613	0.105519	0.112043	0.116439	0.11139	0.10247	0.103378	0.102318	0.0833877	0.0808065	0.0907556	0.0804438	0.0857608	0.0915489	0.079086	0.0788401	0.108915	0.0973872	0.099293	0.101843	0.119523	0.164824	0.156476	0.161693	0.229791	0.203168	0.175719
0.0919614	0.0679995	0.0665966	0.0969053	0.106355	0.113655	0.115367	0.112255	0.101429	0.102735	0.101702	0.0833595	0.0807509	0.0905838	0.0799154	0.0857119	0.0913886	0.0792698	0.078749	0.108785	0.097363	0.0993277	0.101836	0.119634	0.165023	0.156718	0.161865	0.229861	0.203212	0.175777
0.0907274	0.0686913	0.0649451	0.0949655	0.106308	0.114057	0.11425	0.11306	0.100138	0.102067	0.101037	0.0836953	0.0807401	0.0905586	0.0792377	0.0857291	0.0912019	0.079455	0.0786052	0.108663	0.0973377	0.0993622	0.101827	0.119749	0.165221	0.156961	0.162036	0.229931	0.203256	0.175836
0.0888423	0.0703694	0.0659056	0.0935649	0.107578	0.113462	0.114081	0.113207	0.0985258	0.101376	0.100326	0.0837874	0.0807932	0.0905649	0.0784069	0.0858308	0.0909978	0.079647	0.0784456	0.108551	0.0973113	0.0993967	0.101813	0.119868	0.165418	0.157203	0.162207	0.230001	0.203301	0.175895
0.0848788	0.0714339	0.0708795	0.0922361	0.108935	0.112838	0.111972	0.113635	0.0977009	0.100704	0.0995751	0.0829709	0.0809091	0.0902679	0.0779043	0.0860208	0.0907852	0.0798518	0.079242	0.108447	0.0972836	0.0994312	0.101796	0.119991	0.165614	0.157446	0.162379	0.230072	0.203346	0.175954
0.0814671	0.073367	0.0692317	0.0903262	0.109726	0.112596	0.109439	0.114386	0.0970127	0.100208	0.0988373	0.0820103	0.0809016	0.0899761	0.0776386	0.086269	0.0905716	0.0800721	0.0793962	0.108356	0.0972545	0.0994656	0.101775	0.120116	0.165809	0.157688	0.162551	0.230142	0.203391	0.176013
0.0771399	0.0745174	0.0671844	0.0872526	0.110021	0.112326	0.107557	0.11518	0.0965186	0.100303	0.097414	0.081249	0.080874	0.0897787	0.0773082	0.0865293	0.0903625	0.0802945	0.0794421	0.108277	0.0972238	0.0995001	0.10175	0.120245	0.166003	0.15793	0.162723	0.230213	0.203437	0.176072
0.0764862	0.0758829	0.0669723	0.0852325	0.110865	0.112192	0.107065	0.115658	0.0963847	0.100575	0.0961113	0.0805362	0.0809758	0.0896971	0.0769329	0.0867742	0.0901635	0.0804631	0.0794668	0.108214	0.0971911	0.0995347	0.10172	0.120377	0.166196	0.158171	0.162895	0.230285	0.203484	0.176132
0.0810047	0.0796384	0.0650266	0.0857165	0.111099	0.112659	0.107065	0.11502	0.0967434	0.100604	0.0946371	0.0812423	0.081088	0.089516	0.076601	0.0869978	0.0899817	0.0803954	0.0794865	0.108168	0.0971562	0.0995696	0.101686	0.120512	0.166388	0.158412	0.163067	0.230356	0.20353	0.176191
0.0825272	0.0811719	0.0663915	0.0867635	0.111994	0.114076	0.106748	0.115023	0.0973282	0.100489	0.0922076	0.0820103	0.0809985	0.0891031	0.0764073	0.0872027	0.089825	0.0799128	0.0795053	0.108137	0.0971186	0.0996047	0.101648	0.120649	0.166579	0.158652	0.16324	0.230428	0.203577	0.176251
0.0840649	0.08181	0.0692001	0.0879139	0.112183	0.114113	0.106258	0.115174	0.0969645	0.10014	0.0910526	0.0820056	0.080841	0.089101	0.0763591	0.0873918	0.0897016	0.0801406	0.079524	0.108118	0.097078	0.0996403	0.101607	0.120788	0.166768	0.158891	0.163412	0.230501	0.203625	0.176311
0.0887023	0.0808776	0.0711702	0.0873046	0.111335	0.111539	0.107467	0.114265	0.0972327	0.0995882	0.0899122	0.0812758	0.0806883	0.0891167	0.0764218	0.0875665	0.0896179	0.0802877	0.0795423	0.108103	0.0970339	0.0996763	0.101564	0.120929	0.166957	0.15913	0.163585	0.230573	0.203673	0.17637
0.0886394	0.0792785	0.0740803	0.0871601	0.111592	0.111818	0.107477	0.114834	0.0971571	0.0993123	0.0888894	0.0803606	0.0805878	0.0890133	0.0765646	0.0877265	0.0895776	0.0803659	0.0795597	0.108082	0.096986	0.0997129	0.101519	0.121072	0.167145	0.159368	0.163758	0.230646	0.203721	0.176431
0.0891549	0.0782186	0.0785194	0.0870341	0.112502	0.11264	0.107778	0.115264	0.0965142	0.0992713	0.0879448	0.0795185	0.0810108	0.08899	0.0767668	0.0878709	0.0895821	0.0804108	0.0795756	0.108023	0.0969339	0.0997501	0.101475	0.121217	0.167332	0.159605	0.163931	0.23072	0.20377	0.176491
0.0900711	0.0772428	0.0791028	0.0867596	0.111853	0.113713	0.10838	0.115599	0.0973882	0.0992368	0.087025	0.0789174	0.0813032	0.0891956	0.0770166	0.0879983	0.0896325	0.0804356	0.0795895	0.107781	0.0968777	0.099788	0.101432	0.121364	0.167518	0.159841	0.164105	0.230794	0.20382	0.176551
0.0888009	0.0727947	0.0828301	0.0858106	0.111945	0.114415	0.109241	0.115841	0.09837	0.0992053	0.0860948	0.0783929	0.0812642	0.0895655	0.0772971	0.0881071	0.0897349	0.0804456	0.0796007	0.107213	0.0968174	0.0998266	0.101393	0.121511	0.167703	0.160077	0.164278	0.230868	0.203869	0.176612
0.0898622	0.0712673	0.085805	0.0854644	0.113498	0.115228	0.110193	0.115998	0.0976227	0.0993248	0.0851385	0.0781482	0.0813344	0.0899884	0.0775541	0.0881958	0.0899214	0.0804434	0.0796088	0.106778	0.0967535	0.0998659	0.10136	0.12166	0.167887	0.160312	0.164452	0.230942	0.203919	0.176672
0.0924534	0.0721522	0.0883369	0.0863566	0.114015	0.116511	0.111116	0.11619	0.0969539	0.0999792	0.0841625	0.0780151	0.0816263	0.0904016	0.0777394	0.0882623	0.0903723	0.080431	0.0796131	0.106513	0.096687	0.0999058	0.101334	0.12181	0.168071	0.160546	0.164625	0.231017	0.20397	0.176733
0.0962284	0.0725738	0.0895322	0.0853635	0.115173	0.117843	0.112147	0.116512	0.0963747	0.100076	0.0831835	0.0781258	0.0818614	0.0907387	0.0779158	0.0883039	0.0912117	0.0804101	0.0796128	0.106309	0.0966191	0.0999464	0.101316	0.12196	0.168254	0.16078	0.164799	0.231093	0.204021	0.176794
0.0967205	0.074816	0.0893567	0.0851438	0.115059	0.119612	0.112921	0.117097	0.0957902	0.0998168	0.0822039	0.0785069	0.0820302	0.0909477	0.0790801	0.0883178	0.0913927	0.0803822	0.0796072	0.106129	0.0965514	0.0999875	0.101308	0.122111	0.168436	0.161013	0.164974	0.231169	0.204072	0.176855
0.0960457	0.0778283	0.0883797	0.084954	0.116198	0.121386	0.113144	0.117887	0.0952747	0.0995507	0.0812173	0.0790317	0.0821485	0.0910798	0.0795861	0.0883026	0.091518	0.0803486	0.0795955	0.105966	0.0964854	0.100029	0.101312	0.122262	0.168618	0.161246	0.165148	0.231245	0.204124	0.176916
0.0957998	0.0804668	0.0872733	0.0847685	0.116396	0.122568	0.113448	0.119575	0.0949781	0.0994687	0.0802211	0.0795383	0.0822007	0.0912044	0.0797419	0.0882611	0.091668	0.0803097	0.0795773	0.105822	0.0964229	0.10007	0.101328	0.122413	0.168799	0.161479	0.165322	0.231322	0.204176	0.176978
0.0965957	0.0811393	0.0860867	0.0851572	0.11575	0.123241	0.114181	0.120438	0.0945955	0.0997223	0.0792217	0.0799633	0.0821737	0.0913445	0.0797867	0.0882057	0.0918383	0.0802647	0.0795519	0.1057	0.0963651	0.100112	0.101357	0.122564	0.16898	0.161711	0.165497	0.2314	0.204229	0.177039
0.0980551	0.0817753	0.0852184	0.086394	0.114811	0.122668	0.114261	0.121051	0.0945053	0.100104	0.0782769	0.0802852	0.0820775	0.0915091	0.0798503	0.0881604	0.0920253	0.0802113	0.0795192	0.105601	0.096313	0.100153	0.1014	0.122715	0.169161	0.161944	0.165672	0.231478	0.204282	0.177101
0.101193	0.0828319	0.0874365	0.0875774	0.113531	0.12232	0.114551	0.121609	0.0946201	0.100378	0.0774808	0.080484	0.0819424	0.0917043	0.0800177	0.0881547	0.0922264	0.0801474	0.0794789	0.105524	0.0962671	0.100193	0.101458	0.122865	0.169341	0.162176	0.165847	0.231556	0.204335	0.177163
0.10357	0.0837379	0.0883523	0.0883818	0.112457	0.121425	0.115341	0.122121	0.0943272	0.100557	0.0768419	0.0805852	0.0818075	0.0919275	0.0802263	0.088194	0.0924345	0.0800725	0.0794312	0.105468	0.0962275	0.100231	0.101532	0.123014	0.16952	0.162408	0.166022	0.231635	0.204389	0.177225
0.10462	0.0852784	0.0871306	0.0881862	0.111851	0.120668	0.118169	0.122552	0.0934504	0.1007	0.0763056	0.0806859	0.0817005	0.0921656	0.0804289	0.0882608	0.092593	0.0799925	0.0793761	0.105431	0.0961941	0.100268	0.101621	0.123163	0.1697	0.16264	0.166197	0.231714	0.204443	0.177287
0.103528	0.0859305	0.0879551	0.0880406	0.111411	0.121032	0.119166	0.122869	0.09361	0.10083	0.0758289	0.080846	0.0815624	0.0923593	0.0806186	0.0883411	0.0917511	0.0799213	0.0793139	0.105413	0.0961664	0.100304	0.101723	0.123312	0.169879	0.162872	0.166373	0.231794	0.204497	0.177349
0.102808	0.0853584	0.089655	0.0883615	0.111333	0.121647	0.12016	0.123183	0.0941391	0.10095	0.0753887	0.0810564	0.0812888	0.0923065	0.0807987	0.0884315	0.0917167	0.0798773	0.0792449	0.105411	0.096144	0.100337	0.101836	0.12346	0.170058	0.163104	0.166549	0.231875	0.204552	0.177412
0.103367	0.0873157	0.0921256	0.0889709	0.111216	0.1218	0.122045	0.123538	0.0951685	0.102668	0.0749715	0.0812918	0.0810682	0.092112	0.0809721	0.0885378	0.0919934	0.0798718	0.0791694	0.105423	0.0961262	0.100369	0.101954	0.123607	0.170237	0.163337	0.166725	0.231956	0.204607	0.177474
0.103964	0.0898771	0.0900512	0.0892939	0.111004	0.120801	0.122316	0.123233	0.0970494	0.103316	0.0745663	0.0815343	0.0809653	0.0920242	0.08114	0.0886684	0.0922836	0.0799039	0.0790879	0.105447	0.0961126	0.100398	0.102073	0.123754	0.170416	0.163569	0.166901	0.232037	0.204662	0.177537
0.10448	0.0914187	0.0882882	0.0896513	0.109394	0.117925	0.122828	0.122579	0.0984491	0.103078	0.0741648	0.0817753	0.0808793	0.0920086	0.0813026	0.088824	0.0925446	0.0799648	0.0790009	0.105477	0.0961026	0.100426	0.102187	0.1239	0.170595	0.163801	0.167077	0.232119	0.204718	0.1776
0.10432	0.0925123	0.0871057	0.0894269	0.107509	0.116194	0.122366	0.121566	0.0996035	0.102912	0.0737663	0.0820112	0.0807615	0.0920321	0.0814592	0.0889949	0.0927481	0.0800449	0.0789092	0.105509	0.0960958	0.100452	0.102293	0.124045	0.170774	0.164034	0.167253	0.232201	0.204774	0.177663
0.104681	0.0923892	0.0869303	0.0883477	0.105819	0.114861	0.121885	0.120566	0.100604	0.10279	0.0733794	0.0822381	0.0806361	0.0921037	0.0816086	0.0891649	0.0928923	0.0801367	0.0788137	0.105536	0.0960916	0.100477	0.10239	0.124191	0.170953	0.164266	0.16743	0.232283	0.20483	0.177727
0.102609	0.0913155	0.0867127	0.0866498	0.103483	0.114753	0.12163	0.120473	0.101557	0.102654	0.0730194	0.0824416	0.0805279	0.0922676	0.0817495	0.0893033	0.0929917	0.0802354	0.0787154	0.105553	0.0960898	0.100501	0.102478	0.124336	0.171132	0.164498	0.167606	0.232366	0.204886	0.17779
0.0996681	0.0894864	0.0845249	0.0857229	0.101673	0.114397	0.121555	0.121009	0.102473	0.102295	0.0727027	0.0825667	0.0804445	0.0925432	0.0818798	0.0893608	0.0930579	0.080338	0.0786157	0.10556	0.09609	0.100525	0.10256	0.124481	0.171311	0.16473	0.167783	0.232449	0.204943	0.177854
0.096593	0.0892999	0.0847992	0.0849662	0.100324	0.113514	0.120954	0.121089	0.103385	0.10175	0.0724439	0.0825064	0.0803609	0.0928127	0.081995	0.0893202	0.0931074	0.0804424	0.0785161	0.105555	0.0960917	0.100548	0.102638	0.124627	0.17149	0.164963	0.16796	0.232532	0.204999	0.177917
0.0945473	0.0892104	0.0848457	0.0840527	0.0988177	0.112885	0.120252	0.12066	0.104422	0.101379	0.0722548	0.082406	0.0788794	0.0929699	0.0820781	0.089241	0.0932191	0.0805472	0.0784178	0.105538	0.0960947	0.100571	0.102711	0.124772	0.171669	0.165195	0.168137	0.232615	0.205056	0.177981
0.0948707	0.0894014	0.0859814	0.0816911	0.098892	0.112448	0.119335	0.121012	0.105541	0.101206	0.07214	0.0827868	0.0785725	0.0930296	0.082048	0.0891874	0.0935123	0.0806513	0.0783222	0.105511	0.0960986	0.100593	0.102784	0.124917	0.171849	0.165426	0.168314	0.232699	0.205113	0.178045
0.092678	0.0910494	0.0879416	0.0814689	0.0971377	0.111295	0.118166	0.121709	0.106346	0.101116	0.0720886	0.0839707	0.0788477	0.0930298	0.0816863	0.0891836	0.0938897	0.0807536	0.0782306	0.105475	0.0961028	0.100615	0.102856	0.125063	0.172028	0.165658	0.168492	0.232782	0.20517	0.17811
0.0866328	0.0898233	0.0909358	0.081819	0.0973812	0.111557	0.117097	0.122473	0.107053	0.101013	0.072065	0.0842587	0.0790275	0.0929931	0.0814026	0.0892288	0.0942286	0.0808534	0.0781442	0.105429	0.0961068	0.100636	0.102928	0.12521	0.172208	0.165889	0.16867	0.232865	0.205228	0.178174
0.0817988	0.0863625	0.0913204	0.0835633	0.0980801	0.111449	0.115999	0.123362	0.108194	0.100739	0.0720097	0.0845611	0.0792106	0.0929308	0.0814813	0.0893141	0.0945249	0.0809498	0.078064	0.105374	0.0961094	0.100657	0.103001	0.125357	0.172388	0.16612	0.168847	0.232949	0.205285	0.178238
0.0786992	0.0848411	0.0917197	0.0840711	0.0980139	0.111615	0.11638	0.12433	0.109218	0.100288	0.0718872	0.0848769	0.079375	0.0928485	0.0816661	0.0894292	0.0947963	0.0810422	0.0779908	0.105308	0.0961093	0.100676	0.103076	0.125506	0.172568	0.166351	0.169025	0.233032	0.205343	0.178303
0.0742797	0.0821394	0.0919089	0.0832276	0.0968199	0.111513	0.113708	0.12519	0.110041	0.100433	0.0717976	0.0849963	0.0794636	0.0927476	0.0818479	0.0895659	0.0950534	0.0811299	0.0779253	0.105227	0.0961042	0.100695	0.103153	0.125655	0.172749	0.166581	0.169203	0.233114	0.2054	0.178368
0.0723116	0.0790434	0.0903836	0.0834886	0.0965243	0.111094	0.111553	0.125822	0.110767	0.100083	0.0718413	0.0846401	0.0794704	0.0926261	0.0819776	0.089718	0.0953005	0.0812124	0.0778679	0.105126	0.0960898	0.100712	0.103231	0.125806	0.17293	0.166811	0.169381	0.233197	0.205458	0.178433
0.0695278	0.0755738	0.0889373	0.0842999	0.0960653	0.110925	0.109209	0.125498	0.111491	0.0995893	0.0720057	0.0851578	0.0794832	0.0924758	0.0818804	0.0898811	0.0955389	0.0812893	0.0778182	0.104989	0.0960588	0.100727	0.103312	0.125958	0.173111	0.167041	0.16956	0.233279	0.205516	0.178498
0.0705668	0.0716365	0.0879701	0.0847962	0.0945049	0.110382	0.108417	0.125411	0.112247	0.0991319	0.0727397	0.0854715	0.0795938	0.0922784	0.0809264	0.0900519	0.0957686	0.0813604	0.0777756	0.104784	0.0959977	0.100741	0.103395	0.126112	0.173292	0.16727	0.169738	0.233361	0.205573	0.178563
0.0734891	0.0696629	0.0859607	0.0844741	0.0928543	0.110735	0.106149	0.125311	0.113103	0.0989468	0.0735809	0.0856805	0.0798275	0.0920014	0.0810306	0.0902278	0.0959894	0.0814255	0.0777391	0.104447	0.0958842	0.100753	0.10348	0.126268	0.173473	0.167498	0.169917	0.233442	0.205631	0.178628
0.0729479	0.0678191	0.0862561	0.0831614	0.0916613	0.110421	0.10458	0.12532	0.114146	0.0999563	0.0747306	0.085817	0.0801975	0.0916291	0.0811006	0.090407	0.0962011	0.0814849	0.0777073	0.104053	0.0956947	0.100762	0.103568	0.126426	0.173655	0.167727	0.170096	0.233523	0.205689	0.178694
0.0747756	0.0679863	0.0868016	0.080828	0.0906761	0.109843	0.103662	0.12549	0.115079	0.100159	0.0758451	0.0858914	0.0811107	0.091263	0.0811816	0.0905879	0.0964037	0.081539	0.0776784	0.103993	0.0954447	0.100769	0.103658	0.126587	0.173838	0.167954	0.170275	0.233603	0.205747	0.178759
0.073887	0.065579	0.0858592	0.0792817	0.0896341	0.108324	0.103045	0.125298	0.115605	0.100306	0.0753416	0.0859059	0.081632	0.0910356	0.0813432	0.0907691	0.0965975	0.0815886	0.0776509	0.103996	0.0952124	0.100774	0.103749	0.126751	0.17402	0.168181	0.170454	0.233683	0.205805	0.178825
0.0729921	0.0646039	0.0824475	0.0788737	0.08746	0.105931	0.102639	0.124637	0.116106	0.100671	0.0757029	0.0858602	0.0817901	0.0909247	0.0816294	0.0909497	0.0967826	0.0816343	0.0776233	0.103925	0.0950555	0.100775	0.103843	0.126919	0.174203	0.168407	0.170633	0.233762	0.205863	0.178891
0.0722061	0.0630723	0.0794767	0.0779996	0.0862957	0.103498	0.102274	0.12435	0.117003	0.100887	0.0760696	0.0857697	0.0822378	0.0908714	0.0820044	0.0911286	0.0969597	0.0816773	0.0775942	0.103807	0.0949673	0.100773	0.103939	0.127091	0.174387	0.168633	0.170812	0.233841	0.205921	0.178956
0.0721293	0.0635761	0.076969	0.0776042	0.084235	0.10344	0.101782	0.124103	0.117796	0.100753	0.0764157	0.0856945	0.0824183	0.0908455	0.0824753	0.0913054	0.0971292	0.0817186	0.0775623	0.103674	0.0949219	0.100767	0.104036	0.127267	0.174571	0.168859	0.170992	0.233918	0.205978	0.179022
0.07014	0.063312	0.0764033	0.0780107	0.081758	0.102302	0.101622	0.123454	0.118272	0.100639	0.0767715	0.0857153	0.0825642	0.0908314	0.0826561	0.0914794	0.0972914	0.0817591	0.0775265	0.103551	0.0948999	0.100757	0.104135	0.127447	0.174755	0.169083	0.171171	0.233996	0.206036	0.179089
0.0700586	0.0648987	0.0758297	0.0752843	0.0779494	0.100286	0.101445	0.122506	0.118558	0.100307	0.0771573	0.0858565	0.0830836	0.0908163	0.0825027	0.0916502	0.0974466	0.0817998	0.0774861	0.103446	0.0948905	0.100744	0.104236	0.127627	0.174939	0.169308	0.171351	0.234072	0.206094	0.179155
0.072547	0.0693893	0.0777097	0.0723942	0.0743441	0.0996158	0.101484	0.121725	0.118749	0.0996542	0.0775725	0.086093	0.0842356	0.0907864	0.0821157	0.0918178	0.0975944	0.0818411	0.0774401	0.103354	0.094888	0.100725	0.104338	0.127803	0.175125	0.169531	0.171531	0.234148	0.206152	0.179221
0.0722265	0.0717654	0.0821652	0.0684467	0.0708792	0.100904	0.101867	0.120856	0.118614	0.098507	0.0779836	0.086396	0.0844563	0.0907252	0.0815419	0.0919821	0.0977334	0.0818837	0.077388	0.103259	0.0948892	0.100702	0.104442	0.127959	0.17531	0.169754	0.171711	0.234224	0.20621	0.179288
0.0713781	0.0717502	0.0865711	0.0643272	0.0683616	0.0981212	0.102709	0.119866	0.117644	0.0973532	0.0783422	0.0867464	0.084594	0.0906109	0.0811713	0.0921436	0.097861	0.0819276	0.0773292	0.103138	0.0948926	0.100675	0.104546	0.128079	0.175496	0.169977	0.171891	0.234298	0.206268	0.179354
0.0732942	0.0710431	0.0893012	0.0638988	0.0660352	0.0976148	0.102964	0.118693	0.118214	0.0970648	0.0786117	0.0871406	0.0847127	0.0904099	0.0810188	0.0923034	0.0979722	0.0819729	0.0772633	0.102951	0.0948971	0.100643	0.104652	0.12815	0.175683	0.170199	0.172072	0.234372	0.206326	0.179421
0.0735669	0.0691724	0.0930227	0.0631685	0.0646315	0.0967795	0.102477	0.115889	0.118711	0.0971411	0.0787487	0.0876211	0.0848468	0.0900715	0.0808902	0.0924642	0.0980608	0.0820192	0.0771901	0.102649	0.0949026	0.100608	0.104759	0.128187	0.17587	0.17042	0.172252	0.234446	0.206383	0.179488
0.0747585	0.0707907	0.0948022	0.0633069	0.0629478	0.0952567	0.101761	0.114431	0.118699	0.0970462	0.078587	0.0883954	0.085025	0.0896042	0.080791	0.0926325	0.0981214	0.0820663	0.0771093	0.102282	0.0949088	0.100568	0.104866	0.12822	0.176058	0.170641	0.172433	0.234519	0.206441	0.179554
0.0768254	0.0725862	0.0952517	0.0632008	0.0611541	0.0929857	0.101065	0.114023	0.118977	0.096669	0.0780791	0.0886808	0.0852639	0.089249	0.0807551	0.0928218	0.098153	0.0821135	0.077021	0.102036	0.0949159	0.100526	0.104974	0.128269	0.176246	0.170861	0.172613	0.234591	0.206499	0.179621
0.0767739	0.0732045	0.0943407	0.0622063	0.0608564	0.0933449	0.0995794	0.113351	0.118442	0.096387	0.0781509	0.0888198	0.0855459	0.0890567	0.0807942	0.0930565	0.0981599	0.0821602	0.0769251	0.101923	0.094924	0.100482	0.105082	0.12834	0.176435	0.171081	0.172794	0.234663	0.206557	0.179688
0.077757	0.0735551	0.0927668	0.0623286	0.0588496	0.0927688	0.0983776	0.1126	0.117961	0.0961161	0.0781061	0.0890688	0.0858192	0.0888907	0.0809061	0.0933549	0.0981494	0.0822061	0.0768219	0.101854	0.0949334	0.100437	0.105191	0.128433	0.176625	0.1713	0.172975	0.234734	0.206615	0.179755
0.0801914	0.0735424	0.091924	0.0610773	0.0579618	0.093488	0.0983353	0.111813	0.117565	0.0958632	0.0779269	0.0893705	0.086062	0.08871	0.0810896	0.0936795	0.09813	0.0822505	0.0767117	0.101761	0.0949442	0.10039	0.105299	0.128542	0.176815	0.171519	0.173156	0.234804	0.206672	0.179823
0.0835564	0.0750403	0.0887422	0.0592432	0.0578195	0.0920941	0.0980191	0.110906	0.118363	0.0956958	0.0776677	0.0897002	0.0862993	0.0885151	0.0813523	0.0939558	0.098119	0.0822932	0.0765947	0.101542	0.0949567	0.100344	0.105408	0.128666	0.177006	0.171737	0.173337	0.234875	0.20673	0.17989
0.0864374	0.0764978	0.0859628	0.0592459	0.0583596	0.0910756	0.0974684	0.11038	0.118139	0.0956008	0.0773862	0.0900186	0.0865577	0.0883141	0.0817058	0.0941686	0.0981584	0.0823342	0.0764713	0.101107	0.0949708	0.100298	0.105516	0.128801	0.177197	0.171955	0.173519	0.234944	0.206788	0.179957
0.0886097	0.078088	0.0851264	0.0598106	0.0593876	0.0900683	0.0970104	0.110362	0.117697	0.0964328	0.0771156	0.0902771	0.0868488	0.0881224	0.0821094	0.094348	0.0982899	0.0823738	0.0763415	0.100673	0.0949867	0.100253	0.105624	0.128946	0.17739	0.172172	0.1737	0.235014	0.206846	0.180025
0.0886363	0.079055	0.0861413	0.0599479	0.0599713	0.0890878	0.0963521	0.110631	0.117297	0.0963106	0.0768066	0.0904562	0.0871767	0.0879742	0.0824263	0.0945163	0.0984217	0.0824131	0.0762053	0.100371	0.0950042	0.100208	0.10573	0.1291	0.177583	0.172388	0.173882	0.235083	0.206904	0.180092
0.0868194	0.0784933	0.084867	0.0603416	0.060977	0.08785	0.0958773	0.111263	0.117328	0.0962321	0.0756378	0.0905644	0.0875479	0.087883	0.0826279	0.0946793	0.0984369	0.0824534	0.0760619	0.10015	0.0950232	0.100165	0.105834	0.129262	0.177776	0.172604	0.174064	0.235151	0.206962	0.18016
0.0861864	0.0817267	0.0840414	0.0632609	0.0610377	0.0868695	0.095199	0.112222	0.116849	0.0961595	0.0741014	0.0906034	0.0879787	0.0869268	0.0827866	0.094836	0.0983929	0.0824967	0.0759096	0.0999674	0.0950433	0.100123	0.10593	0.129435	0.177971	0.17282	0.174246	0.235219	0.207019	0.180228
0.0869045	0.0829576	0.0827935	0.0646353	0.0619481	0.0847897	0.094368	0.113252	0.116185	0.0959617	0.0738355	0.0905224	0.0884906	0.0873608	0.0829004	0.0949842	0.0983543	0.0825454	0.0757447	0.0998034	0.0950641	0.100081	0.106053	0.12962	0.178166	0.173035	0.174428	0.235287	0.207077	0.180295
0.0895654	0.0815087	0.0818863	0.0656308	0.0645949	0.0819869	0.0943042	0.114313	0.11539	0.0955664	0.0738869	0.089727	0.0890725	0.0873847	0.0828756	0.0951226	0.0983436	0.0826016	0.0755616	0.0996498	0.0950853	0.100039	0.107506	0.12982	0.178362	0.17325	0.17461	0.235354	0.207135	0.180363
0.0924097	0.0810937	0.0820945	0.0670074	0.0658736	0.081334	0.0942284	0.114551	0.114437	0.0950956	0.0741667	0.0901022	0.0896451	0.0873038	0.0827426	0.095251	0.0983661	0.0826667	0.075368	0.099503	0.0951063	0.0999973	0.107691	0.130038	0.178559	0.173464	0.174793	0.235422	0.207194	0.180431
0.093571	0.0830226	0.0824744	0.0668468	0.0657409	0.0808774	0.094024	0.114429	0.113524	0.0947512	0.0746359	0.0908842	0.0901116	0.0871577	0.0826791	0.0953699	0.0984223	0.0827412	0.0753299	0.0993613	0.0951266	0.099954	0.10782	0.130278	0.178757	0.173678	0.174975	0.235489	0.207252	0.180499
0.0977873	0.0856597	0.0828336	0.0681487	0.0674007	0.0814723	0.093726	0.114578	0.11322	0.0945587	0.0752014	0.0919769	0.0904162	0.0869941	0.0827218	0.0954803	0.09851	0.0828241	0.0756567	0.0992239	0.0951457	0.0999079	0.107942	0.130542	0.178956	0.173891	0.175158	0.235555	0.20731	0.180567
0.10031	0.0880711	0.0841188	0.0684824	0.0688893	0.0819344	0.0935551	0.114452	0.113489	0.0944232	0.0756608	0.0933434	0.090512	0.0868439	0.0828516	0.0955839	0.0986216	0.0829135	0.0758518	0.0990906	0.0951629	0.0998569	0.108061	0.130828	0.179156	0.174104	0.175341	0.235622	0.207368	0.180635
0.101078	0.0895742	0.0893026	0.0699842	0.0701866	0.0813159	0.0937558	0.113928	0.114154	0.0942416	0.0758326	0.0942486	0.0904067	0.0866361	0.0830628	0.0956836	0.0987352	0.0830071	0.0758888	0.0989615	0.0951779	0.0997975	0.108181	0.131128	0.179356	0.174317	0.175524	0.235688	0.207426	0.180704
0.104443	0.0883287	0.0904636	0.0719813	0.0711023	0.0830808	0.0943668	0.113245	0.113736	0.0939791	0.0758785	0.0947115	0.0911131	0.0865478	0.0833633	0.0957849	0.0987946	0.0831026	0.0758646	0.0988379	0.09519	0.0997243	0.108301	0.131431	0.179558	0.174529	0.175707	0.235754	0.207485	0.180772
0.10589	0.0850656	0.0918972	0.0745759	0.0738199	0.0831749	0.095245	0.112544	0.112787	0.0938905	0.0759035	0.0949737	0.0915993	0.0869681	0.0837747	0.095899	0.0987293	0.0831982	0.0758171	0.0987233	0.0951988	0.0996279	0.108424	0.13173	0.179761	0.17474	0.175891	0.23582	0.207543	0.18084
0.103688	0.0828144	0.091495	0.0756403	0.0775928	0.0829853	0.0962238	0.112114	0.112106	0.0934502	0.0759203	0.0950839	0.091924	0.0869865	0.0843548	0.0960464	0.0985223	0.0832926	0.0757614	0.0986268	0.0952037	0.0994936	0.108549	0.132018	0.179965	0.174952	0.176074	0.235886	0.207602	0.180909
0.0972985	0.0816396	0.0916487	0.0771015	0.0807189	0.0836631	0.097126	0.11086	0.111857	0.0932606	0.0758677	0.0949114	0.0921933	0.0871486	0.085033	0.0962384	0.098137	0.0833852	0.0757046	0.0985734	0.0952042	0.0993033	0.108678	0.132293	0.18017	0.175162	0.176258	0.235952	0.20766	0.180977
0.0950408	0.0836423	0.0936278	0.0766258	0.0815288	0.0841803	0.0977667	0.110247	0.111685	0.0931775	0.0755193	0.094261	0.0924401	0.0874181	0.0854874	0.0963947	0.0976851	0.0834758	0.0756501	0.0986288	0.0952	0.0990559	0.10881	0.132556	0.180377	0.175373	0.176442	0.236017	0.207719	0.181046
0.0899902	0.0817458	0.093487	0.0783775	0.0820566	0.0835939	0.0978898	0.109443	0.111199	0.0930652	0.0749751	0.0946584	0.0928851	0.0877332	0.0857508	0.0963982	0.0973611	0.0835646	0.0756002	0.0987766	0.0951905	0.0988047	0.108946	0.132808	0.180584	0.175583	0.176626	0.236083	0.207778	0.181114
0.0898281	0.0786623	0.0935778	0.0791134	0.0830958	0.0835009	0.0984578	0.108209	0.110797	0.0928586	0.0745684	0.095044	0.0935031	0.0880689	0.085944	0.0962918	0.0971503	0.0836519	0.0755563	0.0985711	0.0951752	0.0986256	0.109087	0.133052	0.180793	0.175792	0.176811	0.236148	0.207837	0.181183
0.0878438	0.0768925	0.0942566	0.0794499	0.0843039	0.0839256	0.0988042	0.106778	0.110604	0.0926361	0.0742246	0.0954147	0.0937236	0.0884193	0.086111	0.0961585	0.0969979	0.0837384	0.0755194	0.0982638	0.0951538	0.09853	0.109232	0.133289	0.181003	0.176002	0.176995	0.236214	0.207896	0.181252
0.0849355	0.0751293	0.0943687	0.0799375	0.0851953	0.0851028	0.0993342	0.105719	0.110601	0.0924468	0.0738141	0.0957693	0.093735	0.0887845	0.0862654	0.096036	0.0968719	0.0838245	0.0754903	0.0979818	0.0951258	0.0984859	0.109382	0.133522	0.181215	0.17621	0.17718	0.236279	0.207955	0.18132
0.0828767	0.0755231	0.0959027	0.0794607	0.0862313	0.086614	0.100027	0.105149	0.110249	0.0922658	0.0733124	0.0961073	0.093685	0.0891637	0.0864107	0.0959336	0.0967556	0.0839105	0.0754698	0.0977151	0.0950909	0.0984668	0.109535	0.133751	0.181428	0.176419	0.177365	0.236344	0.208014	0.181389
0.0813216	0.0762572	0.0969075	0.0794538	0.0881308	0.0879913	0.10115	0.105344	0.11071	0.0920558	0.0731811	0.0964301	0.0936361	0.0895505	0.0865467	0.0958506	0.0966405	0.0839968	0.0754586	0.0974557	0.0950486	0.0984591	0.109691	0.133977	0.181642	0.176627	0.17755	0.23641	0.208074	0.181458
0.0821046	0.07665	0.0955405	0.0816273	0.0888232	0.0900184	0.102832	0.105179	0.111164	0.091797	0.0718728	0.0967451	0.0936116	0.0899348	0.0866718	0.0957841	0.0965232	0.0840833	0.0754576	0.0972009	0.0949988	0.0984569	0.109847	0.134202	0.181859	0.176835	0.177735	0.236475	0.208133	0.181527
0.0826373	0.0783944	0.094586	0.0822844	0.0887812	0.0918742	0.103935	0.105213	0.11162	0.0914957	0.0708548	0.0970729	0.0936157	0.0903048	0.0867835	0.0957303	0.0964025	0.0841697	0.0754676	0.0969503	0.0949411	0.0984573	0.110002	0.134426	0.182076	0.177042	0.177921	0.23654	0.208193	0.181596
0.081841	0.0796538	0.0940363	0.0840468	0.0880118	0.0923197	0.104971	0.103177	0.112041	0.0911776	0.0702513	0.0974445	0.0936443	0.0905943	0.0868794	0.095685	0.0962792	0.0842551	0.0754893	0.096705	0.0948755	0.0984592	0.110155	0.134649	0.182295	0.177249	0.178106	0.236606	0.208253	0.181665
0.0842095	0.0796559	0.0939963	0.0860332	0.0868318	0.0922874	0.105891	0.102702	0.112364	0.0908794	0.06975	0.0978595	0.0936922	0.0904293	0.0869572	0.095642	0.0961548	0.0843383	0.0755224	0.0964663	0.0948019	0.0984621	0.110305	0.134872	0.182516	0.177456	0.178292	0.236671	0.208313	0.181734
0.0854817	0.0820135	0.0924953	0.0880469	0.0864344	0.0935281	0.106596	0.102498	0.112548	0.0906443	0.0692436	0.0982567	0.0937559	0.0902784	0.0870147	0.0955926	0.0960307	0.0844174	0.0755657	0.0962352	0.0947203	0.0984657	0.110449	0.135096	0.182739	0.177662	0.178478	0.236737	0.208373	0.181804
0.0858634	0.0832479	0.0911428	0.0909585	0.0865621	0.094823	0.107048	0.101851	0.112323	0.0904824	0.0692303	0.098567	0.0938351	0.0903468	0.0870502	0.0955265	0.0959084	0.0844899	0.0756173	0.0960125	0.0946311	0.0984699	0.110587	0.135319	0.182964	0.177868	0.178664	0.236802	0.208433	0.181873
0.0860912	0.0849197	0.0919584	0.0927042	0.0855731	0.0959875	0.107579	0.101078	0.111042	0.089632	0.0689432	0.0987529	0.093933	0.0904729	0.0870623	0.0954362	0.0957888	0.0845524	0.0756753	0.0957983	0.0945346	0.0984746	0.110719	0.135544	0.183191	0.178074	0.17885	0.236868	0.208493	0.181942
0.0892152	0.0877882	0.0910731	0.0943593	0.0861837	0.0968374	0.108369	0.100529	0.110942	0.08925	0.0686383	0.0987977	0.0940542	0.09061	0.0870501	0.0953236	0.095672	0.0846016	0.0757389	0.0955919	0.0944311	0.0984797	0.110846	0.135768	0.18342	0.178279	0.179036	0.236934	0.208554	0.182012
0.0889314	0.0895803	0.0896056	0.0954298	0.0867609	0.0975915	0.109254	0.0990663	0.110873	0.0890352	0.0685631	0.0986911	0.0942034	0.0907482	0.087014	0.095202	0.0955581	0.0846349	0.0758089	0.0953923	0.0943212	0.0984852	0.110966	0.135994	0.183651	0.178484	0.179223	0.237	0.208614	0.182081
0.0864129	0.0889303	0.0883839	0.093939	0.0871792	0.0988425	0.109395	0.0996511	0.11089	0.088697	0.0687531	0.0984295	0.0943826	0.0908889	0.0869551	0.0950885	0.0954462	0.0846513	0.0758887	0.0951972	0.0942056	0.0984909	0.111082	0.136221	0.183884	0.178689	0.179409	0.237066	0.208675	0.182151
0.0845594	0.0886685	0.0884637	0.0948785	0.0876575	0.100827	0.110303	0.0989534	0.110965	0.0884505	0.0690136	0.0980208	0.0945901	0.0910363	0.0868727	0.0949934	0.0953354	0.0846525	0.0759844	0.0950033	0.094085	0.0984967	0.111192	0.136449	0.184121	0.178894	0.179595	0.237132	0.208736	0.18222
0.085659	0.0888785	0.0898397	0.0946677	0.0883746	0.10125	0.111129	0.098137	0.110884	0.0882982	0.0692571	0.0974792	0.0948195	0.0911949	0.0867479	0.0949188	0.0952242	0.0846421	0.0761031	0.0948061	0.09396	0.0985024	0.111298	0.136677	0.18436	0.179099	0.179781	0.237198	0.208797	0.18229
0.084912	0.088539	0.0889544	0.0954896	0.0875652	0.102278	0.111873	0.0972087	0.110643	0.0885401	0.0694731	0.0968067	0.0950581	0.0913847	0.0862007	0.0948611	0.0951113	0.0846247	0.0762483	0.0945993	0.0938313	0.0985078	0.111401	0.136907	0.184602	0.179303	0.179967	0.237264	0.208858	0.18236
0.0824497	0.0897718	0.0907029	0.0964806	0.0871007	0.103321	0.112499	0.096292	0.110361	0.0890343	0.0696843	0.0959738	0.0952872	0.091696	0.0851717	0.0948151	0.0949951	0.0846042	0.0764136	0.0943766	0.0936996	0.0985126	0.111499	0.137138	0.184849	0.179508	0.180153	0.237331	0.208919	0.18243
0.0804539	0.0902561	0.0898313	0.0981905	0.0866266	0.10464	0.112792	0.0955254	0.110079	0.0889161	0.0699187	0.0949542	0.0954895	0.0921751	0.0850894	0.0947757	0.0948752	0.0845827	0.0765819	0.0941344	0.0935653	0.0985166	0.111595	0.13737	0.1851	0.179712	0.180338	0.237397	0.20898	0.1825
0.0765504	0.0914021	0.0902648	0.0991636	0.0875998	0.105724	0.112828	0.094962	0.109822	0.0887398	0.0701847	0.0938636	0.0956692	0.0923777	0.0850487	0.0947382	0.0947539	0.0845606	0.0767355	0.0938758	0.093429	0.0985193	0.111688	0.137603	0.185357	0.179917	0.180523	0.237464	0.209042	0.18257
0.0763212	0.0912374	0.0903001	0.101959	0.0882232	0.106631	0.113026	0.0940148	0.109658	0.0885686	0.0704463	0.0928587	0.0958596	0.0923894	0.0850321	0.0946984	0.0946421	0.0845369	0.0768661	0.0936115	0.093291	0.0985206	0.111779	0.137837	0.185621	0.180123	0.180707	0.237531	0.209104	0.18264
0.0783824	0.0895799	0.0880948	0.103188	0.088	0.107803	0.112829	0.0928978	0.110138	0.0884254	0.0707743	0.0919693	0.0960981	0.0923904	0.0850427	0.0946522	0.0945701	0.0845082	0.0769751	0.0933539	0.0931516	0.0985201	0.111867	0.138073	0.185894	0.18033	0.180891	0.237598	0.209165	0.18271
0.0805496	0.0847205	0.0857146	0.103406	0.087513	0.108989	0.112278	0.0930699	0.110065	0.0883588	0.0718503	0.0911872	0.096404	0.0924089	0.0850806	0.0945971	0.0945857	0.0844685	0.0770674	0.0931114	0.0930108	0.0985176	0.111954	0.138309	0.18618	0.180538	0.181074	0.237666	0.209227	0.18278
0.0837551	0.0835077	0.0846282	0.10328	0.0883082	0.108265	0.111243	0.093797	0.110469	0.0884404	0.0730716	0.0905094	0.0967816	0.0924441	0.0851418	0.0946075	0.0946981	0.0844053	0.077148	0.0928863	0.0928686	0.0985129	0.11204	0.138547	0.186482	0.180748	0.181257	0.237733	0.209289	0.18285
0.0870085	0.0858417	0.0825623	0.104392	0.0893904	0.108706	0.110569	0.0940169	0.111192	0.0886717	0.074344	0.089931	0.0972126	0.0924925	0.0852027	0.0955386	0.0948447	0.084297	0.0772207	0.0926774	0.0927252	0.098506	0.112124	0.138786	0.186805	0.180962	0.181439	0.237801	0.209351	0.18292
0.0899711	0.0901775	0.081774	0.105603	0.090201	0.108281	0.109355	0.0939707	0.111875	0.088979	0.075178	0.0894451	0.0976488	0.0925523	0.0838133	0.0957869	0.0949706	0.0841171	0.0772883	0.0924812	0.0925802	0.098497	0.112208	0.139025	0.187153	0.18118	0.181621	0.237868	0.209414	0.182991
0.0903318	0.0910793	0.082069	0.105192	0.0898299	0.107213	0.108099	0.0937124	0.11236	0.0891782	0.0756899	0.0890488	0.0980363	0.092625	0.0839298	0.0957827	0.0950645	0.0838679	0.0773526	0.0922939	0.0924336	0.0984861	0.112291	0.139266	0.187523	0.181407	0.181803	0.237936	0.209476	0.183061
0.0904873	0.0931154	0.0809727	0.10322	0.0885971	0.106401	0.107301	0.0930071	0.111959	0.0882526	0.0761516	0.0887327	0.0983485	0.0927151	0.0840523	0.0957379	0.0951326	0.0836036	0.0774152	0.0921116	0.0922852	0.0984739	0.112373	0.139508	0.187895	0.181644	0.181986	0.238005	0.209538	0.183132
0.0899037	0.0934168	0.0814035	0.102139	0.0885067	0.106431	0.10663	0.0922915	0.111045	0.0869687	0.0765912	0.0884498	0.0986021	0.092828	0.0841836	0.0956818	0.095182	0.0833769	0.077477	0.09193	0.0921346	0.0984609	0.112456	0.139751	0.18823	0.181897	0.182173	0.238073	0.209601	0.183202
0.089068	0.093405	0.0803622	0.101398	0.0879196	0.106882	0.106271	0.0924555	0.110424	0.0861536	0.0769371	0.0881197	0.0988399	0.0929645	0.0843223	0.0956245	0.0952175	0.0831991	0.0775389	0.0917445	0.0919817	0.0984485	0.112539	0.139995	0.188505	0.182174	0.182368	0.238142	0.209664	0.183273
0.0923818	0.0931948	0.0763159	0.100394	0.0867175	0.107731	0.10633	0.0925097	0.110185	0.0854195	0.0770239	0.0877091	0.0990834	0.0931105	0.0844646	0.0955708	0.095242	0.0830597	0.0776016	0.0915494	0.0918261	0.0984384	0.112623	0.14024	0.188732	0.18248	0.182576	0.23821	0.209726	0.183344
0.0917416	0.0945586	0.0729545	0.0992498	0.0876881	0.108794	0.106259	0.0907288	0.109817	0.0847491	0.0767717	0.0872425	0.0993198	0.0932288	0.0846036	0.0955218	0.0952575	0.0829464	0.0776658	0.0913382	0.0916676	0.0984339	0.112707	0.140486	0.188937	0.182818	0.18281	0.238279	0.209789	0.183415
0.0924295	0.0979356	0.0697328	0.0990148	0.0900898	0.109541	0.105937	0.0909553	0.109186	0.0840923	0.0764726	0.0867424	0.0995149	0.0933682	0.0847304	0.0954754	0.0952655	0.0828508	0.077732	0.0911044	0.0915058	0.0984395	0.112793	0.140733	0.189136	0.183182	0.183087	0.238348	0.209852	0.183485
0.0911915	0.0969899	0.0710431	0.0980215	0.0914628	0.109863	0.105501	0.0911827	0.108385	0.0832468	0.0763143	0.0861981	0.0996209	0.0939225	0.084838	0.095427	0.0952675	0.0827675	0.0778012	0.0908442	0.0913404	0.0984597	0.112879	0.140981	0.189336	0.183558	0.183423	0.238418	0.209915	0.183556
0.0938676	0.0970314	0.0728734	0.099372	0.0917894	0.109927	0.104761	0.0913372	0.107243	0.0823424	0.076215	0.0855741	0.0996477	0.0944528	0.0849253	0.0953716	0.0952646	0.0826932	0.077874	0.0905614	0.0911711	0.098494	0.112967	0.14123	0.18954	0.18393	0.183806	0.238487	0.209978	0.183628
0.0954653	0.0952036	0.0739574	0.0983843	0.0916255	0.110261	0.103608	0.0915209	0.106526	0.0815351	0.07611	0.0848276	0.0996996	0.0947864	0.0849981	0.0953048	0.0952581	0.0826262	0.0779514	0.0902702	0.0909975	0.0985388	0.113056	0.141481	0.189748	0.184286	0.184185	0.238557	0.210042	0.183699
0.0951835	0.093318	0.076617	0.0958992	0.091642	0.109981	0.103682	0.091664	0.105752	0.0808959	0.0759897	0.0839706	0.0997853	0.0950096	0.0850649	0.0952233	0.095249	0.0825654	0.0780346	0.0899897	0.0908193	0.0985912	0.113147	0.141732	0.189958	0.184625	0.184514	0.238627	0.210105	0.18377
0.0932121	0.0939985	0.0803481	0.0937545	0.0919775	0.109884	0.103174	0.0917635	0.104843	0.0806464	0.0756812	0.0831395	0.0998724	0.0950614	0.0851333	0.0951255	0.0952378	0.0825103	0.0781243	0.0897339	0.0906361	0.0986499	0.11324	0.141984	0.190172	0.184949	0.184784	0.238697	0.210168	0.183841
0.0905666	0.0923346	0.0834058	0.0928727	0.0925431	0.109694	0.102193	0.0916314	0.10402	0.0808285	0.0749267	0.0823813	0.099957	0.0948194	0.0852095	0.0950106	0.0952249	0.0824607	0.0782207	0.0895078	0.0904474	0.0987146	0.113334	0.142238	0.190387	0.185263	0.18501	0.238767	0.210232	0.183913
0.0882173	0.0904705	0.0829975	0.0907427	0.0915487	0.109023	0.100986	0.0915601	0.10423	0.0814458	0.0741911	0.0819441	0.100049	0.0945961	0.0853006	0.0948791	0.0952097	0.0824168	0.0783218	0.0893095	0.0902526	0.0987859	0.11343	0.142492	0.190605	0.185569	0.18521	0.238838	0.210295	0.183984
0.0877738	0.0894311	0.0813035	0.0886663	0.0924441	0.109169	0.0998146	0.0917946	0.104346	0.0823618	0.0735036	0.0820353	0.100159	0.0944975	0.0854199	0.0947321	0.0951916	0.0823788	0.078421	0.0891348	0.090051	0.0988645	0.113527	0.142748	0.190823	0.185873	0.185394	0.238909	0.210359	0.184056
0.0897366	0.0866077	0.0790933	0.0852748	0.0922971	0.108108	0.0994069	0.0920942	0.104247	0.0832604	0.072961	0.0817048	0.100295	0.0944617	0.085594	0.0945716	0.095169	0.082347	0.0785049	0.088979	0.0898416	0.0989516	0.113626	0.143005	0.191043	0.186174	0.185568	0.238979	0.210423	0.184127
0.0923072	0.0869847	0.0771726	0.0837542	0.0919324	0.107718	0.099275	0.0924022	0.103914	0.0837799	0.0727243	0.0815537	0.100462	0.0944646	0.0858552	0.0944002	0.09514	0.0823222	0.0785563	0.0888382	0.0896234	0.0990486	0.113727	0.143264	0.191263	0.186476	0.185737	0.239051	0.210487	0.184199
0.0930626	0.0887726	0.0755786	0.0825289	0.0912244	0.108046	0.0988993	0.0926223	0.103443	0.0840034	0.0726739	0.0814891	0.100658	0.094501	0.0861439	0.094221	0.0951021	0.082305	0.0785669	0.0887091	0.0893948	0.0991567	0.11383	0.143524	0.191483	0.186779	0.185903	0.239122	0.210551	0.184271
0.0941228	0.0931805	0.0755565	0.0825436	0.0926502	0.109167	0.0993659	0.0926876	0.103056	0.0850907	0.0727155	0.081259	0.100884	0.094565	0.0863661	0.094038	0.0950525	0.0822966	0.0785456	0.0885889	0.0891538	0.0992769	0.113934	0.143786	0.191704	0.187083	0.186068	0.239193	0.210615	0.184343
0.0934796	0.0952705	0.0732362	0.0815802	0.0927245	0.108736	0.0989722	0.0927414	0.102525	0.0852796	0.0727763	0.080698	0.101136	0.0946468	0.0866829	0.093855	0.0949883	0.0822984	0.0785101	0.0884752	0.0888978	0.0994088	0.114039	0.144049	0.191924	0.187387	0.186232	0.239265	0.21068	0.184415
0.0936218	0.0948297	0.0760032	0.0798074	0.0933038	0.107527	0.098411	0.0928515	0.101814	0.0855919	0.0727526	0.0803161	0.101412	0.0947359	0.0870583	0.093677	0.0949062	0.0823126	0.0784752	0.0883659	0.0886238	0.0995494	0.114147	0.144315	0.192145	0.187691	0.186397	0.239337	0.210744	0.184487
0.0938889	0.0964291	0.0768502	0.0792004	0.092498	0.105217	0.0977952	0.0929106	0.101081	0.087702	0.0728612	0.0802015	0.101712	0.0948232	0.0873445	0.0935116	0.0948036	0.0823424	0.0784483	0.0882589	0.0883286	0.0996927	0.114256	0.144582	0.192366	0.187996	0.186562	0.239409	0.210809	0.18456
0.0972381	0.0969041	0.0758804	0.079175	0.0924915	0.103211	0.096891	0.0925566	0.10039	0.0894669	0.0734562	0.0803403	0.102036	0.0949028	0.0875186	0.0933722	0.0946786	0.0823929	0.0784322	0.0881524	0.0880097	0.0998294	0.114366	0.144853	0.192586	0.188299	0.186729	0.239481	0.210874	0.184632
0.101271	0.0975853	0.0756174	0.079535	0.0933219	0.101958	0.0958087	0.0916027	0.0995555	0.0895394	0.0741809	0.0806487	0.102385	0.0949713	0.0876108	0.0932747	0.0945309	0.0824712	0.0784272	0.0880447	0.0876673	0.0999509	0.114478	0.145126	0.192805	0.188601	0.186896	0.239553	0.210939	0.184704
0.102355	0.0983873	0.073967	0.0782416	0.0938204	0.100406	0.0947101	0.090754	0.0985696	0.0895241	0.0746317	0.0809851	0.102764	0.0950249	0.0876327	0.0932265	0.0943626	0.0825856	0.0784325	0.0879343	0.0873058	0.100052	0.114591	0.145403	0.193025	0.188901	0.187064	0.239626	0.211004	0.184777
0.103837	0.0984493	0.0699499	0.0794982	0.0955895	0.0977608	0.0930759	0.089884	0.0973955	0.0896542	0.0748561	0.0813106	0.103174	0.0950498	0.0884606	0.093222	0.0941783	0.0827294	0.0784468	0.0878197	0.0869345	0.100135	0.114705	0.145685	0.193244	0.189199	0.187233	0.239699	0.21107	0.18485
0.105832	0.0976314	0.0670995	0.0818191	0.0950916	0.0970731	0.0921545	0.0886679	0.0960703	0.0899109	0.0743626	0.0815717	0.103601	0.0950101	0.0885291	0.0932484	0.0939849	0.0828423	0.0784683	0.0877	0.086565	0.100203	0.114821	0.145972	0.193462	0.189494	0.187403	0.239772	0.211135	0.184922
0.103801	0.0968396	0.0645684	0.0833869	0.0946602	0.0942658	0.0911105	0.0882067	0.0951197	0.0904045	0.0746455	0.0826823	0.104013	0.0948701	0.0884673	0.0932938	0.09379	0.0828663	0.0784949	0.0875745	0.0862064	0.100264	0.114939	0.146266	0.19368	0.189786	0.187574	0.239845	0.211201	0.184995
0.102033	0.0958023	0.062319	0.0837133	0.0937585	0.0942696	0.0921394	0.0879106	0.0943406	0.0906551	0.0748993	0.0830835	0.104379	0.0946533	0.0883183	0.0933499	0.0936003	0.08288	0.0785247	0.0874431	0.0858631	0.100321	0.115057	0.14657	0.193897	0.190076	0.187746	0.239918	0.211267	0.185068
0.102553	0.0928494	0.0596121	0.0832272	0.094428	0.0936771	0.0927563	0.0884143	0.093473	0.0908261	0.0751601	0.083118	0.104709	0.0944064	0.0881475	0.0934118	0.0934207	0.0829547	0.0785558	0.0873059	0.0855351	0.100378	0.115177	0.146887	0.194114	0.190362	0.187919	0.239991	0.211334	0.185141
0.102159	0.0902197	0.0581353	0.0825762	0.0968446	0.092391	0.0931041	0.0874494	0.091968	0.0905638	0.0753828	0.0830226	0.105071	0.0941356	0.0881569	0.0934767	0.0932537	0.0830841	0.0785874	0.0871633	0.0852202	0.100437	0.115298	0.14722	0.194331	0.190646	0.188093	0.240065	0.211401	0.185215
0.101348	0.0868301	0.0563166	0.081022	0.0967432	0.0904516	0.0927978	0.0865749	0.0904497	0.0906806	0.0755601	0.0828419	0.105656	0.0938042	0.0883492	0.0935423	0.0931	0.0832384	0.0786189	0.0870158	0.0849156	0.1005	0.11542	0.147576	0.194547	0.190927	0.188267	0.240139	0.211468	0.185288
0.103533	0.0838518	0.0537669	0.0798802	0.0964645	0.08894	0.0920587	0.0858878	0.0897088	0.0911403	0.0757126	0.0826019	0.106006	0.0934098	0.0885959	0.0936067	0.0929588	0.083396	0.078651	0.0868643	0.0846189	0.100567	0.115543	0.147959	0.194762	0.191206	0.188442	0.240213	0.211536	0.185361
0.103021	0.0811569	0.0534256	0.0799352	0.0971789	0.0874386	0.0910075	0.0853538	0.0889563	0.0918011	0.0758026	0.0823214	0.106201	0.0933173	0.088806	0.093667	0.0928289	0.0835486	0.0786842	0.0867093	0.0843288	0.100638	0.115668	0.148372	0.194978	0.191482	0.188618	0.240287	0.211604	0.185435
0.104203	0.0763146	0.0543796	0.0798895	0.0963369	0.0858098	0.0902299	0.0849551	0.0882224	0.092521	0.0757625	0.0820097	0.106964	0.0935865	0.0889217	0.09372	0.0927086	0.0836951	0.0787196	0.0865516	0.0840448	0.100714	0.115793	0.148806	0.195193	0.191755	0.188794	0.240361	0.211672	0.185509
0.103568	0.0721184	0.0574848	0.0807219	0.0965335	0.0846393	0.0897993	0.0850857	0.0876039	0.0928748	0.0756252	0.0816732	0.108485	0.0937405	0.0889289	0.0937619	0.0925967	0.0838374	0.0787578	0.0863918	0.083767	0.100793	0.11592	0.149241	0.195408	0.192026	0.188971	0.240435	0.211741	0.185582
0.102472	0.069783	0.061005	0.0810057	0.0962745	0.0846138	0.0888286	0.0853163	0.0871952	0.0930868	0.0754778	0.0813405	0.108603	0.0937013	0.0888451	0.0937893	0.0924919	0.0839774	0.0787992	0.0862305	0.0834957	0.100876	0.116048	0.149652	0.195624	0.192296	0.189148	0.24051	0.211811	0.185656
0.101431	0.0699686	0.063551	0.0808392	0.0961617	0.08433	0.0880733	0.0848054	0.0865038	0.0933945	0.0753435	0.0810593	0.10857	0.0936619	0.0887072	0.0937993	0.0923937	0.0841164	0.0788437	0.0860684	0.0832313	0.10096	0.116177	0.150027	0.19584	0.192563	0.189325	0.240585	0.211881	0.185731
0.101557	0.0691024	0.0666823	0.0798882	0.0937056	0.0841075	0.0888621	0.0838437	0.0853759	0.0937904	0.0751735	0.0808407	0.108507	0.0937103	0.0885601	0.0937901	0.092302	0.0842546	0.0788908	0.0859058	0.082974	0.101046	0.116307	0.150369	0.196056	0.192829	0.189503	0.240659	0.211952	0.185805
0.101246	0.0704197	0.0684073	0.0774127	0.0940229	0.0841459	0.0894942	0.0831751	0.0839713	0.0942495	0.0749432	0.0806329	0.108478	0.0937325	0.0884354	0.0937606	0.092217	0.0843912	0.0789396	0.0857432	0.0827236	0.101132	0.116438	0.150687	0.196273	0.193093	0.189681	0.240734	0.212023	0.185879
0.0994899	0.0711247	0.0716224	0.0769512	0.0935913	0.0844412	0.0890578	0.08275	0.0826704	0.0947164	0.0746728	0.0802909	0.108519	0.0936399	0.0883446	0.0937107	0.0921393	0.0845247	0.0789892	0.0855811	0.08248	0.101215	0.11657	0.150989	0.196491	0.193355	0.18986	0.24081	0.212095	0.185954
0.0965387	0.0693428	0.0719505	0.0772523	0.093314	0.0848283	0.0894302	0.0829651	0.0832562	0.0951736	0.0743968	0.0793299	0.108595	0.0935006	0.0882973	0.0936411	0.0920696	0.0846529	0.0790383	0.0854198	0.0822424	0.101295	0.116704	0.151282	0.196709	0.193616	0.190039	0.240885	0.212168	0.186028
0.0941064	0.0662742	0.0718799	0.07833	0.0915573	0.0848464	0.0901086	0.0837185	0.0833972	0.0956824	0.0741629	0.0787608	0.108654	0.0934225	0.0883412	0.0935552	0.0920085	0.0847734	0.0790858	0.0852597	0.0820104	0.10137	0.116838	0.15157	0.196929	0.193876	0.190218	0.24096	0.212241	0.186103
0.0934878	0.063224	0.0729525	0.0789845	0.0911524	0.0856905	0.0911254	0.0842575	0.0839769	0.0962521	0.074025	0.078405	0.108681	0.0935404	0.0879232	0.0934636	0.0919563	0.0848836	0.0791308	0.0851012	0.0817836	0.101437	0.116974	0.151855	0.197149	0.194135	0.190397	0.241036	0.212316	0.186178
0.0918112	0.0600822	0.0736377	0.0788668	0.0926819	0.0867627	0.0915335	0.0850596	0.0846483	0.0954376	0.0740176	0.0789885	0.108702	0.0938221	0.0873474	0.0933901	0.0919127	0.0849815	0.0791726	0.0849445	0.0815619	0.101497	0.117111	0.152139	0.197371	0.194393	0.190576	0.241112	0.212391	0.186253
0.0893415	0.0600212	0.0759645	0.0791273	0.0950115	0.0877809	0.0932182	0.0851962	0.0852224	0.0958667	0.0740568	0.0793408	0.10873	0.09396	0.0870738	0.0933657	0.0918772	0.0850656	0.0792109	0.0847901	0.0813452	0.10155	0.11725	0.152423	0.197594	0.19465	0.190756	0.241187	0.212467	0.186329
0.0874184	0.060861	0.0764715	0.0794358	0.0974688	0.0885444	0.0941866	0.0863664	0.0859343	0.0960458	0.0739354	0.0794975	0.108732	0.0939386	0.08686	0.0933987	0.0918488	0.0851359	0.0792458	0.0846382	0.0811339	0.101594	0.11739	0.152706	0.197818	0.194907	0.190935	0.241263	0.212544	0.186404
0.0845249	0.0641495	0.0774721	0.0801663	0.099789	0.08906	0.0944069	0.0874289	0.0866482	0.0958921	0.0740265	0.0794978	0.108676	0.0938477	0.086661	0.0934499	0.0918262	0.0851939	0.0792776	0.0844889	0.0809283	0.101632	0.117531	0.15299	0.198043	0.195162	0.191115	0.24134	0.212622	0.18648
0.0826658	0.0641181	0.0766965	0.081276	0.103141	0.0900821	0.0944735	0.0886869	0.0871998	0.0954899	0.0744073	0.0793608	0.108578	0.0937403	0.0864651	0.0934676	0.0918076	0.0852428	0.0793071	0.0843422	0.0807285	0.101663	0.117673	0.153274	0.19827	0.195417	0.191295	0.241416	0.212701	0.186556
0.079097	0.0655494	0.0759335	0.0824473	0.103437	0.0910804	0.0947523	0.0902214	0.0875657	0.0948774	0.0747782	0.0791597	0.108479	0.0936528	0.0862687	0.0934313	0.0917909	0.0852875	0.0793352	0.0841974	0.0805348	0.101689	0.117818	0.153558	0.198497	0.195672	0.191475	0.241492	0.21278	0.186632
0.0772627	0.06281	0.0749879	0.0838002	0.105697	0.0917547	0.0951303	0.0913968	0.0877965	0.0940982	0.0751086	0.0786868	0.10841	0.0936133	0.0860715	0.0933455	0.0917724	0.0853334	0.0793633	0.084053	0.0803473	0.101709	0.117963	0.153843	0.198726	0.195926	0.191655	0.241569	0.212861	0.186708
0.0755646	0.0644299	0.0773119	0.0853819	0.106531	0.0928421	0.0952899	0.0922074	0.087932	0.0933553	0.0753673	0.0795686	0.108396	0.0936414	0.0858748	0.0932209	0.0917473	0.085385	0.0793925	0.0839045	0.0801656	0.101726	0.118111	0.154128	0.198955	0.19618	0.191835	0.241645	0.212943	0.186785
0.0750139	0.0668836	0.0771721	0.0864463	0.106684	0.0939956	0.0944734	0.0928963	0.0880254	0.0942286	0.076041	0.0801983	0.108455	0.0937358	0.085682	0.093067	0.0917112	0.0854455	0.0794242	0.0837381	0.0799897	0.101739	0.11826	0.154413	0.199185	0.196433	0.192015	0.241722	0.213026	0.186862
0.0733284	0.0676917	0.0768848	0.0876591	0.106519	0.0948692	0.0941586	0.0935331	0.088121	0.0944053	0.0764997	0.080714	0.108582	0.0938617	0.0854979	0.0928907	0.091663	0.0855158	0.0794595	0.0835139	0.0798189	0.10175	0.118412	0.154698	0.199416	0.196687	0.192195	0.241799	0.213109	0.186939
0.0762173	0.0722114	0.077281	0.090391	0.105932	0.0954198	0.094048	0.0941096	0.0881144	0.0945468	0.0768877	0.081206	0.10874	0.0939723	0.0853282	0.0926969	0.0916085	0.0855951	0.0794995	0.0831502	0.079653	0.101758	0.118565	0.154982	0.199648	0.19694	0.192375	0.241876	0.213194	0.187016
0.0809977	0.0764724	0.0789211	0.0926432	0.104098	0.0959062	0.0938669	0.0946263	0.0877678	0.0960742	0.0773274	0.0816978	0.108884	0.0940493	0.0851768	0.0924892	0.091559	0.0856816	0.0795447	0.0826636	0.0794913	0.101764	0.118721	0.155266	0.19988	0.197192	0.192555	0.241953	0.213279	0.187094
0.0853351	0.0797247	0.0798856	0.0950049	0.103638	0.0963371	0.0937632	0.0950671	0.0868469	0.0962065	0.0780094	0.0822026	0.108979	0.0941011	0.0850436	0.0922705	0.091524	0.0857727	0.0795957	0.0822426	0.0793334	0.101769	0.11888	0.155549	0.200112	0.197445	0.192735	0.242031	0.213365	0.187171
0.0889901	0.0822717	0.0806745	0.096468	0.104529	0.0961164	0.0942828	0.0947596	0.0856451	0.0961567	0.0789259	0.0827784	0.109009	0.094142	0.0849231	0.0920433	0.0915073	0.085866	0.0796527	0.0819364	0.0791787	0.101773	0.119041	0.155831	0.200344	0.197698	0.192915	0.242108	0.213451	0.187249
0.0890271	0.0826922	0.0819034	0.0974835	0.104727	0.0957094	0.0945168	0.0945483	0.0852172	0.0958617	0.0796321	0.0835994	0.10897	0.0941832	0.0848027	0.09181	0.0915054	0.0859587	0.0797158	0.0817	0.0790269	0.101777	0.119206	0.156112	0.200577	0.19795	0.193096	0.242185	0.213538	0.187328
0.0879729	0.0834327	0.0825461	0.0982405	0.103805	0.0944147	0.0934685	0.0943853	0.0854862	0.0948052	0.0802043	0.0848809	0.10897	0.0942305	0.0846434	0.0915731	0.0915038	0.0860487	0.079785	0.0815003	0.0788774	0.10178	0.119375	0.15639	0.200809	0.198203	0.193276	0.242263	0.213625	0.187406
0.088292	0.0865602	0.0820419	0.0979075	0.100055	0.0933726	0.0940993	0.0951911	0.0867798	0.0947025	0.0807462	0.0861037	0.110129	0.094286	0.0843463	0.0913349	0.0914503	0.0861344	0.0798601	0.0813209	0.07873	0.101783	0.119548	0.156667	0.201042	0.198455	0.193456	0.242341	0.213712	0.187485
0.0913748	0.0898876	0.0836944	0.0960977	0.10002	0.0918286	0.095396	0.0960466	0.0873664	0.0943046	0.0813212	0.0871528	0.109892	0.0943486	0.0838811	0.091098	0.0912385	0.0862146	0.0799408	0.0811538	0.0785843	0.101788	0.119726	0.156942	0.201275	0.198707	0.193636	0.242419	0.213798	0.187565
0.0949388	0.0904898	0.0853725	0.094609	0.099175	0.0900772	0.0961798	0.096764	0.0878045	0.0953689	0.0813811	0.0881228	0.109627	0.0944127	0.0833908	0.0908648	0.0909537	0.0862889	0.080027	0.0809953	0.0784399	0.101793	0.11991	0.157215	0.201508	0.19896	0.193815	0.242497	0.213884	0.187645
0.0988728	0.0913733	0.0866244	0.0938898	0.0984617	0.0886766	0.0961627	0.0982748	0.0881751	0.0949713	0.0811523	0.0888697	0.109341	0.0944652	0.0829374	0.0906378	0.0908052	0.0863576	0.0801184	0.0808434	0.0782967	0.101801	0.120103	0.157485	0.20174	0.199212	0.193995	0.242575	0.213969	0.187725
0.100166	0.0922702	0.0866346	0.0930834	0.0981142	0.0877628	0.095907	0.0982007	0.0887433	0.0945799	0.0809464	0.0887159	0.109035	0.0944862	0.0825073	0.0904195	0.0907926	0.0864217	0.0802146	0.080697	0.0781543	0.101813	0.120306	0.157753	0.201973	0.199464	0.194175	0.242653	0.214053	0.187805
0.0984641	0.0942055	0.0897075	0.0921981	0.0983621	0.0868334	0.0947507	0.0989433	0.0888967	0.0941381	0.0805901	0.088167	0.108713	0.0944632	0.0820863	0.0902122	0.0908667	0.0864822	0.0803155	0.0805556	0.0780125	0.10183	0.120523	0.158018	0.202206	0.199716	0.194355	0.242731	0.214136	0.187886
0.0999323	0.0939046	0.09068	0.091293	0.0990702	0.0852637	0.0949666	0.100447	0.0883959	0.0936072	0.080233	0.0882694	0.108389	0.0944153	0.0816731	0.0900187	0.0909861	0.0865404	0.0804209	0.0804191	0.0778711	0.101858	0.120759	0.158281	0.202438	0.199968	0.194534	0.242809	0.214217	0.187967
0.0993821	0.0925178	0.0925929	0.0908205	0.100466	0.0848909	0.0952577	0.102169	0.0877708	0.0929777	0.0798909	0.0882974	0.10807	0.0943958	0.0812783	0.0898429	0.0911131	0.0865975	0.0805306	0.0802871	0.0777299	0.101904	0.121022	0.158542	0.202671	0.200221	0.194714	0.242888	0.214297	0.188049
0.100852	0.0879861	0.0941383	0.0902161	0.100889	0.0847886	0.095827	0.104973	0.0874717	0.092264	0.0795086	0.0882259	0.107763	0.0944522	0.0809208	0.0896922	0.0912261	0.0866546	0.0806448	0.0801597	0.0775886	0.101973	0.121324	0.158801	0.202904	0.200473	0.194894	0.242966	0.214375	0.188132
0.102808	0.0844853	0.095475	0.0906271	0.101048	0.0852261	0.0983253	0.10588	0.0873652	0.0915149	0.079087	0.0880753	0.107466	0.0945999	0.080618	0.0895795	0.091328	0.0867125	0.0807641	0.0800368	0.0774471	0.102059	0.121676	0.159058	0.203136	0.200725	0.195073	0.243045	0.214451	0.188214
0.103987	0.0825058	0.0979067	0.0905857	0.100892	0.0862849	0.0991533	0.10659	0.0872674	0.0907392	0.078678	0.087898	0.107177	0.0948314	0.0803682	0.0895265	0.0914348	0.0867717	0.0808902	0.0799181	0.0773051	0.102157	0.122076	0.159312	0.203369	0.200977	0.195252	0.243124	0.214526	0.188298
0.106653	0.0837587	0.100273	0.0880478	0.101237	0.0885045	0.0998224	0.10746	0.0871015	0.0898761	0.0783229	0.0877447	0.106891	0.0951255	0.0801468	0.0895562	0.0915601	0.0868328	0.0810263	0.0798037	0.0771623	0.10226	0.12248	0.159565	0.203602	0.201228	0.195432	0.243202	0.214598	0.188382
0.108252	0.0829282	0.0997896	0.0876309	0.101537	0.0914982	0.100309	0.107331	0.0863975	0.08897	0.0779975	0.0876541	0.1066	0.0954598	0.0799261	0.0896699	0.0917052	0.0868958	0.081179	0.0796933	0.0770186	0.102367	0.122827	0.159816	0.203835	0.20148	0.195611	0.243281	0.214669	0.188466
0.107542	0.0803506	0.100313	0.086326	0.102264	0.0943446	0.101484	0.106558	0.0852428	0.0880726	0.0776273	0.0876632	0.106298	0.0958383	0.0796908	0.0898284	0.0918555	0.0869607	0.0813598	0.0795868	0.0768736	0.102477	0.123116	0.160066	0.204068	0.201732	0.19579	0.24336	0.214739	0.188551
0.10612	0.0790859	0.0995322	0.0865757	0.102198	0.0957521	0.101491	0.105723	0.084847	0.0872013	0.077176	0.0877133	0.105971	0.0962871	0.0794384	0.0899588	0.0919889	0.0870272	0.0815851	0.0794841	0.076727	0.102589	0.12339	0.160313	0.204301	0.201983	0.195969	0.243439	0.214806	0.188637
0.103056	0.0780677	0.099427	0.0854434	0.102549	0.096657	0.101663	0.105629	0.0850233	0.0863652	0.0768039	0.0875068	0.105602	0.0967751	0.0791752	0.0898243	0.0920918	0.0870947	0.0818656	0.079385	0.0765785	0.102702	0.123679	0.160558	0.204534	0.202235	0.196148	0.243518	0.214873	0.188723
0.0978683	0.0760747	0.0984584	0.0839771	0.103044	0.0975108	0.10199	0.105913	0.085541	0.0855791	0.0765562	0.0869875	0.10517	0.0971825	0.0789138	0.0894021	0.0921622	0.0871623	0.0821749	0.0792893	0.0764275	0.102817	0.123992	0.160801	0.204768	0.202486	0.196327	0.243597	0.214938	0.18881
0.0969249	0.0754097	0.0986778	0.0841727	0.103451	0.0990229	0.102235	0.105596	0.0862978	0.0848589	0.0762156	0.0865146	0.104678	0.0974346	0.0786803	0.0897165	0.092203	0.0872287	0.0824442	0.079197	0.0762738	0.102934	0.124317	0.16104	0.205001	0.202737	0.196505	0.243676	0.215002	0.188898
0.0943195	0.0743767	0.0963627	0.0842347	0.103601	0.10057	0.102379	0.106021	0.0877886	0.0841771	0.0757317	0.0862819	0.104226	0.0975433	0.0785631	0.0898629	0.0922162	0.0872924	0.0826338	0.0791079	0.0761166	0.103052	0.124625	0.161276	0.205235	0.202988	0.196684	0.243755	0.215065	0.188986
0.0925655	0.0732105	0.0927577	0.0868856	0.102979	0.102333	0.101931	0.106997	0.0869595	0.0834881	0.0754261	0.0855941	0.103907	0.0975697	0.078933	0.0899449	0.0922045	0.0873524	0.0827588	0.079022	0.0759555	0.103171	0.124896	0.161507	0.205469	0.203239	0.196863	0.243834	0.215127	0.189076
0.0899102	0.0742757	0.0915031	0.0898047	0.102256	0.105306	0.101902	0.108226	0.0883939	0.0836905	0.0753086	0.0841044	0.103679	0.0975751	0.0786941	0.0899898	0.0921741	0.0874104	0.0828474	0.078939	0.0757896	0.103292	0.125128	0.161733	0.205704	0.203489	0.197041	0.243914	0.215188	0.189166
0.0867074	0.0745543	0.0903755	0.0916745	0.102092	0.107373	0.102915	0.108933	0.088857	0.0834586	0.0753056	0.0837553	0.103645	0.097591	0.0783491	0.0900105	0.0921354	0.0874763	0.0829181	0.0788591	0.0756181	0.103415	0.125335	0.161953	0.205938	0.203739	0.19722	0.243993	0.215248	0.189256
0.0867248	0.0720827	0.0871931	0.0920642	0.100898	0.108537	0.10285	0.109428	0.0891814	0.0833233	0.0754289	0.0834589	0.103522	0.0976283	0.0781653	0.0900148	0.0921036	0.0875756	0.0829806	0.0787821	0.0754403	0.103538	0.125528	0.162167	0.206173	0.203989	0.197398	0.244072	0.215308	0.189348
0.0850368	0.0700804	0.0805776	0.0940478	0.101125	0.108774	0.101741	0.109323	0.0895034	0.0826337	0.0756744	0.0832628	0.103007	0.0976914	0.0783042	0.0900078	0.0921058	0.0877397	0.0830397	0.0787082	0.0752551	0.103664	0.125714	0.162375	0.206408	0.204239	0.197576	0.244151	0.215368	0.18944
0.083772	0.0713778	0.0751471	0.0945621	0.100734	0.108107	0.100308	0.110035	0.0898566	0.082379	0.0760256	0.0832719	0.102579	0.097781	0.0784956	0.0900015	0.0922214	0.0879564	0.0830978	0.0786379	0.0750617	0.10379	0.125898	0.162577	0.206643	0.204488	0.197754	0.244231	0.215427	0.189534
0.0836211	0.06881	0.072637	0.0950724	0.10057	0.107586	0.099468	0.11009	0.0902698	0.0824903	0.0764769	0.0832882	0.10215	0.0978947	0.0784212	0.0885783	0.0926549	0.088174	0.0831559	0.0785719	0.0748595	0.103917	0.126082	0.162774	0.206878	0.204738	0.197932	0.24431	0.215486	0.189628
0.0827867	0.0677027	0.0717752	0.0954092	0.100624	0.10826	0.0985966	0.110111	0.0909037	0.0826162	0.0770435	0.0830341	0.101317	0.0980266	0.0784028	0.0885028	0.0931365	0.0884357	0.0832146	0.0785121	0.0746482	0.104045	0.126268	0.162966	0.207114	0.204987	0.19811	0.244389	0.215545	0.189723
0.0808945	0.0670854	0.0703915	0.0943754	0.100931	0.107195	0.0976353	0.110349	0.0918561	0.0827103	0.0774694	0.0826579	0.100891	0.0981692	0.078472	0.0884236	0.0932993	0.0890486	0.083274	0.0784625	0.0744282	0.104173	0.126456	0.163156	0.207349	0.205235	0.198288	0.244469	0.215603	0.189819
0.079025	0.070107	0.069981	0.0949385	0.10072	0.106324	0.0969176	0.111161	0.0920182	0.0827723	0.0775831	0.0822113	0.100538	0.098314	0.0784083	0.0883285	0.0933466	0.0896521	0.0833343	0.0784328	0.0742007	0.104302	0.126646	0.163344	0.207585	0.205484	0.198466	0.244548	0.215662	0.189915
0.0768443	0.07286	0.0697694	0.0947694	0.100294	0.104417	0.096714	0.111944	0.0922941	0.0844651	0.0777805	0.081617	0.100228	0.0984308	0.0782102	0.0882214	0.0933486	0.0898901	0.0833958	0.0784464	0.0739682	0.104432	0.126839	0.163532	0.207822	0.205732	0.198644	0.244627	0.21572	0.190013
0.0750709	0.0742754	0.0693599	0.0933855	0.0999988	0.102333	0.0971091	0.112415	0.0927269	0.0846332	0.0765611	0.0809366	0.0999561	0.0976034	0.0779239	0.0881191	0.093306	0.0899993	0.0834585	0.0785569	0.0737337	0.104561	0.127034	0.16372	0.208058	0.205979	0.198821	0.244706	0.215778	0.190111
0.0735313	0.0743557	0.0689812	0.0879578	0.0997218	0.0997638	0.0980262	0.112823	0.0934826	0.0840575	0.0768474	0.0803576	0.0997254	0.0977666	0.077589	0.0880535	0.0932062	0.0900527	0.0835229	0.0788241	0.0735008	0.10469	0.127232	0.16391	0.208295	0.206227	0.198999	0.244786	0.215837	0.190211
0.0717817	0.0752659	0.0691564	0.0847878	0.100097	0.0976367	0.0994653	0.113309	0.0941286	0.0837164	0.0771574	0.0798707	0.0995522	0.0979055	0.0772452	0.0880731	0.093046	0.0900665	0.0835893	0.0791369	0.0732727	0.104819	0.127432	0.164101	0.208532	0.206474	0.199176	0.244865	0.215895	0.190311
0.0717718	0.0775141	0.0705242	0.0820463	0.0992443	0.096469	0.101819	0.113587	0.0949211	0.0837922	0.0774944	0.0794313	0.0994518	0.0980333	0.0769245	0.088282	0.0928416	0.0900467	0.0836581	0.079313	0.0730514	0.104948	0.127634	0.164294	0.208769	0.206721	0.199353	0.244944	0.215954	0.190412
0.0707079	0.0789981	0.0713338	0.0798604	0.0978498	0.0958223	0.104017	0.114352	0.0959886	0.0845021	0.0778201	0.0789683	0.099388	0.0981492	0.0766401	0.0888896	0.0926229	0.0900035	0.0837298	0.0793731	0.0728377	0.105076	0.127839	0.16449	0.209006	0.206968	0.19953	0.245023	0.216012	0.190514
0.0659483	0.0801076	0.0719355	0.0788978	0.096911	0.0939855	0.104652	0.115209	0.09719	0.0851913	0.0780371	0.077675	0.0992822	0.0982448	0.0763895	0.0894337	0.0924154	0.0899536	0.083805	0.0793796	0.0726311	0.105204	0.128047	0.164688	0.209244	0.207214	0.199708	0.245102	0.216071	0.190617
0.0659929	0.0779535	0.0727063	0.0784088	0.0968283	0.0932083	0.106183	0.115604	0.0996045	0.0856424	0.0779119	0.0764502	0.0991302	0.0982853	0.0761649	0.0897379	0.0922292	0.0899156	0.0838843	0.0793637	0.0724303	0.105331	0.128256	0.164889	0.209482	0.20746	0.199885	0.245182	0.21613	0.190721
0.0667876	0.0752979	0.0764364	0.0782486	0.0951265	0.0928737	0.107982	0.116043	0.0994605	0.0854331	0.077429	0.0763573	0.0989769	0.0981495	0.0759598	0.0899153	0.0920638	0.0899033	0.0839683	0.0793388	0.0722338	0.105457	0.128468	0.165092	0.20972	0.207706	0.200062	0.245261	0.216188	0.190826
0.0674744	0.0743416	0.0809749	0.0801155	0.093997	0.093131	0.109498	0.117077	0.0994648	0.0854513	0.0771916	0.0764485	0.0988403	0.0977893	0.0757716	0.0900183	0.0919144	0.0899232	0.0840577	0.0793111	0.0720403	0.105582	0.128682	0.165297	0.209959	0.207952	0.200238	0.24534	0.216247	0.190931
0.0700521	0.0728764	0.0810594	0.0820585	0.0934571	0.0926895	0.110826	0.118597	0.0998235	0.0859133	0.0771074	0.0765918	0.0987025	0.0975427	0.0756015	0.090061	0.0917768	0.0899769	0.0841533	0.0792837	0.0718492	0.105706	0.128898	0.165505	0.210197	0.208197	0.200415	0.245419	0.216306	0.191037
0.0698192	0.0738741	0.0811623	0.0839353	0.0928341	0.0921313	0.111618	0.119151	0.100625	0.0857813	0.0770461	0.0766154	0.0985389	0.0974496	0.0754539	0.0900329	0.0916478	0.0900637	0.0842559	0.0792587	0.0716608	0.105829	0.129117	0.165715	0.210436	0.208442	0.200592	0.245498	0.216366	0.191145
0.0711915	0.0756283	0.0815856	0.0853978	0.0905286	0.090113	0.112601	0.1189	0.10242	0.0858256	0.0768904	0.0765256	0.0983545	0.0974174	0.0753348	0.089883	0.0915254	0.0901832	0.0843666	0.0792372	0.0714759	0.105951	0.129338	0.165927	0.210676	0.208687	0.200768	0.245576	0.216425	0.191253
0.076931	0.0767855	0.0794164	0.0861477	0.0884411	0.0868505	0.113092	0.118572	0.103018	0.0863147	0.0764969	0.0761852	0.0981776	0.0974023	0.0752511	0.0894798	0.0914086	0.0903357	0.0844865	0.0792199	0.0712958	0.106073	0.129561	0.166141	0.210915	0.208932	0.200945	0.245655	0.216485	0.191361
0.0767315	0.0785154	0.0798221	0.0871693	0.0865349	0.0845977	0.11353	0.117994	0.103467	0.0870656	0.076024	0.0753705	0.0980332	0.0973867	0.0752093	0.0889521	0.0912968	0.0905235	0.0846174	0.0792075	0.0711219	0.106193	0.129786	0.166357	0.211155	0.209176	0.201121	0.245734	0.216544	0.191471
0.0780111	0.08069	0.0805658	0.0894695	0.0862602	0.0847731	0.114347	0.116919	0.103791	0.0879103	0.076135	0.0755882	0.0979386	0.0973622	0.0752154	0.0887513	0.0911897	0.0907483	0.0847618	0.0792003	0.0709554	0.106312	0.130014	0.166575	0.211395	0.20942	0.201297	0.245813	0.216604	0.191582
0.0789006	0.0829053	0.0813453	0.0934032	0.0861357	0.0827283	0.115727	0.115431	0.104016	0.0888318	0.0764422	0.0758214	0.0979046	0.0973244	0.0752743	0.0886027	0.0910872	0.0910056	0.0849238	0.0791986	0.0707972	0.106431	0.130245	0.166795	0.211636	0.209664	0.201474	0.245891	0.216664	0.191693
0.078772	0.0859725	0.0821661	0.0968001	0.0862724	0.082486	0.115588	0.114323	0.104168	0.089964	0.0765296	0.0760479	0.0979342	0.0972702	0.0753903	0.0882698	0.090989	0.0912771	0.0851113	0.0792026	0.0706473	0.10655	0.130478	0.167016	0.211876	0.209908	0.20165	0.24597	0.216724	0.191805
0.0803283	0.0896873	0.0838658	0.100455	0.0875639	0.0819957	0.11557	0.113793	0.104222	0.0911476	0.0767283	0.0762945	0.0980253	0.0971967	0.0755658	0.0877749	0.0908954	0.0915344	0.0853406	0.0792124	0.0705056	0.106668	0.130715	0.16724	0.212117	0.210152	0.201826	0.246049	0.216784	0.191919
0.0755579	0.0928122	0.0847224	0.103734	0.089177	0.0809776	0.11682	0.113858	0.104078	0.0918427	0.0769666	0.0766895	0.098176	0.0971011	0.0758005	0.0879814	0.0908071	0.0917576	0.0856514	0.0792278	0.0703712	0.106786	0.130955	0.167465	0.212359	0.210395	0.202002	0.246127	0.216845	0.192033
0.0763464	0.0935617	0.085325	0.104791	0.0900706	0.0802608	0.118095	0.114256	0.103959	0.0923144	0.0772715	0.0775803	0.0971767	0.0969797	0.0760902	0.0881595	0.090726	0.0919439	0.0861293	0.0792487	0.0702435	0.106904	0.131198	0.167692	0.2126	0.210639	0.202177	0.246206	0.216905	0.192148
0.0771583	0.0929131	0.0866678	0.10518	0.0923085	0.0812735	0.11918	0.11411	0.104549	0.0925475	0.0775987	0.0780331	0.0972749	0.0968285	0.0764275	0.0883916	0.0906572	0.0920967	0.086765	0.079275	0.0701215	0.107023	0.131446	0.167921	0.212842	0.210882	0.202353	0.246284	0.216966	0.192264
0.0777776	0.092191	0.0888929	0.105136	0.092946	0.0816219	0.120199	0.114291	0.105017	0.0920149	0.0778397	0.078385	0.0971374	0.0966428	0.0768014	0.0889975	0.0906115	0.0922089	0.087227	0.0793064	0.0700044	0.107141	0.131699	0.168151	0.213084	0.211125	0.202529	0.246362	0.217026	0.192381
0.0794624	0.0917238	0.0900139	0.105607	0.0933634	0.0820205	0.120308	0.114396	0.105958	0.0925335	0.0782047	0.0787231	0.0965917	0.0964197	0.077198	0.0891026	0.0906176	0.0922607	0.0875152	0.0793427	0.0698913	0.10726	0.131959	0.168383	0.213327	0.211368	0.202704	0.246441	0.217087	0.192498
0.0784386	0.0921617	0.0903743	0.105549	0.0931302	0.0822771	0.120027	0.114735	0.107129	0.0932317	0.0785596	0.0790173	0.096023	0.0961635	0.077603	0.08889	0.0907717	0.0922394	0.0877604	0.0793836	0.0697817	0.10738	0.132226	0.168616	0.21357	0.211611	0.20288	0.246519	0.217148	0.192617
0.0780599	0.0938194	0.091093	0.10617	0.0924464	0.0830048	0.119311	0.11533	0.107704	0.0938887	0.0789335	0.0792608	0.0954985	0.0958941	0.0780047	0.088633	0.0912575	0.0921574	0.0880003	0.0794288	0.0696752	0.1075	0.132505	0.168851	0.213813	0.211854	0.203055	0.246597	0.21721	0.192737
0.0767841	0.0977102	0.0922339	0.105557	0.0921646	0.0835678	0.117898	0.116099	0.108042	0.0945372	0.079362	0.0794402	0.0950749	0.0956508	0.0783962	0.0883796	0.0913069	0.09204	0.0882367	0.0794781	0.0695715	0.10762	0.132799	0.169088	0.214056	0.212096	0.20323	0.246675	0.217271	0.192858
0.0766054	0.0944828	0.0901539	0.104258	0.091681	0.0834072	0.118365	0.116844	0.108526	0.0952037	0.0798306	0.0795289	0.0947581	0.095472	0.0787757	0.0881394	0.0911984	0.0919082	0.0884608	0.0795313	0.0694704	0.107741	0.133116	0.169326	0.214299	0.212339	0.203406	0.246753	0.217332	0.192979
0.0758003	0.0918379	0.0897558	0.103109	0.0906732	0.083136	0.119374	0.118136	0.110723	0.0959196	0.0803056	0.0794776	0.0945644	0.0953613	0.0791446	0.0879094	0.0911428	0.0917736	0.0886629	0.079588	0.0693718	0.107863	0.133467	0.169565	0.214543	0.212581	0.203581	0.246832	0.217394	0.193102
0.0784697	0.090846	0.0908573	0.104325	0.0891863	0.0830631	0.118675	0.119044	0.111148	0.0967328	0.080746	0.0792188	0.0945202	0.0952855	0.0795057	0.0876843	0.0911242	0.0916409	0.0888385	0.0796479	0.069276	0.107985	0.133868	0.169805	0.214786	0.212824	0.203756	0.24691	0.217455	0.193225
0.0782149	0.089595	0.0912569	0.105843	0.0885361	0.0831545	0.117223	0.119118	0.111311	0.0975294	0.0810459	0.0788313	0.0946613	0.0952074	0.0798618	0.0874606	0.0911294	0.0915092	0.0889905	0.0797105	0.0691828	0.108107	0.13431	0.170046	0.21503	0.213066	0.203931	0.246988	0.217517	0.193349
0.0787642	0.0876463	0.0933655	0.106623	0.0889865	0.0830206	0.116125	0.11977	0.111669	0.0979489	0.0804142	0.0785611	0.0948963	0.0951077	0.0802152	0.0872373	0.0911491	0.0913728	0.089125	0.0797754	0.0690922	0.108229	0.134701	0.170288	0.215274	0.213308	0.204106	0.247066	0.217579	0.193473
0.0819358	0.0855834	0.0949427	0.107941	0.0888116	0.0824684	0.115417	0.120773	0.112274	0.0980298	0.0805683	0.0783698	0.0950232	0.0949856	0.0805673	0.0870161	0.0911757	0.0912211	0.0892486	0.0798416	0.0690031	0.108352	0.134948	0.170531	0.215517	0.213551	0.20428	0.247144	0.217641	0.193598
0.0845199	0.0822951	0.0971641	0.109854	0.0894092	0.0816577	0.116012	0.121978	0.113049	0.0987492	0.0809891	0.0782215	0.0950085	0.0948521	0.0809184	0.0868009	0.0912024	0.0910374	0.089366	0.0799084	0.0689134	0.108475	0.135127	0.170774	0.215761	0.213793	0.204455	0.247222	0.217703	0.193723
0.0852403	0.0799061	0.0966662	0.110246	0.0889785	0.0804856	0.115706	0.123318	0.113818	0.0993818	0.0813707	0.0780891	0.0948948	0.0947252	0.0812682	0.0865962	0.0912234	0.090802	0.0894802	0.0799746	0.0688183	0.108598	0.135308	0.171018	0.216005	0.214035	0.20463	0.247299	0.217765	0.193848
0.0837287	0.0795052	0.0957074	0.109925	0.0871847	0.0793693	0.11537	0.123785	0.114601	0.0999881	0.0814968	0.0778852	0.0947197	0.0946285	0.081616	0.0864046	0.0912336	0.0905083	0.0895927	0.0800392	0.0687098	0.108721	0.13551	0.171262	0.216248	0.214277	0.204804	0.247377	0.217828	0.193973
0.082179	0.08068	0.0954237	0.109081	0.0880017	0.0787595	0.115017	0.123472	0.115475	0.100419	0.0814401	0.0785338	0.0945219	0.0945917	0.0819613	0.0862233	0.0912286	0.0901827	0.0897045	0.0801012	0.0685781	0.108844	0.135728	0.171507	0.216491	0.214519	0.204979	0.247455	0.21789	0.194098
0.081397	0.0820447	0.095775	0.108265	0.0888814	0.0781194	0.114855	0.121885	0.116351	0.100533	0.0815486	0.0789364	0.0943261	0.0946365	0.0823044	0.0860428	0.0912047	0.0898682	0.0898156	0.0801599	0.0684183	0.108966	0.13596	0.171751	0.216734	0.214762	0.205153	0.247533	0.217953	0.194222
0.0819902	0.0838882	0.0977252	0.107538	0.0906131	0.0772185	0.11479	0.120714	0.117267	0.100371	0.0819878	0.0782968	0.0941228	0.0947247	0.0826477	0.0858524	0.0911585	0.08959	0.089926	0.0802148	0.0682355	0.109089	0.136203	0.171995	0.216977	0.215004	0.205327	0.247611	0.218015	0.194345
0.0845832	0.0841833	0.0972585	0.105463	0.0935896	0.0761951	0.114302	0.120353	0.118172	0.0996334	0.0826987	0.0782918	0.0938756	0.0948017	0.0829953	0.0856497	0.091087	0.0893516	0.0900355	0.0802657	0.0680433	0.109211	0.136453	0.172239	0.21722	0.215246	0.205502	0.247689	0.218078	0.194468
0.0838755	0.0852011	0.0996364	0.10549	0.0955444	0.0757517	0.112531	0.120169	0.119019	0.100227	0.0835464	0.0783509	0.0935574	0.0948902	0.0833527	0.0854414	0.0909873	0.0891474	0.0901438	0.0803125	0.0678547	0.109333	0.13671	0.172483	0.217462	0.215488	0.205676	0.247767	0.218141	0.19459
0.0850391	0.086176	0.100304	0.107773	0.0940609	0.0745296	0.111668	0.120016	0.119895	0.100709	0.0844711	0.0783974	0.0932302	0.0950459	0.0837228	0.0852349	0.0908568	0.088971	0.0902505	0.0803549	0.0676771	0.109455	0.136972	0.172727	0.217704	0.21573	0.20585	0.247844	0.218204	0.19471
0.0849552	0.0874435	0.100957	0.109512	0.0949552	0.0724036	0.11058	0.119788	0.12196	0.101183	0.0867886	0.0785055	0.0931039	0.0952725	0.0841032	0.0850312	0.0906938	0.088818	0.0903552	0.0803921	0.0675132	0.109575	0.137239	0.17297	0.217945	0.215973	0.206024	0.247922	0.218267	0.194829
0.0854503	0.0869564	0.101912	0.110717	0.0937015	0.0724967	0.109389	0.117284	0.122723	0.101659	0.0875853	0.0789078	0.0933041	0.0954972	0.0844866	0.084826	0.0904975	0.0886867	0.0904575	0.0804226	0.0673628	0.109695	0.13751	0.173212	0.218186	0.216215	0.206198	0.248	0.21833	0.194947
0.0844045	0.0863587	0.10411	0.112691	0.0936129	0.0731809	0.108661	0.114997	0.12201	0.102149	0.0882449	0.0798873	0.0929966	0.0956862	0.0848669	0.0846132	0.0902692	0.0885773	0.0905571	0.080444	0.0672248	0.109815	0.137785	0.173454	0.218427	0.216458	0.206372	0.248078	0.218393	0.195063
0.0842907	0.0869297	0.104377	0.113701	0.093916	0.0733291	0.107496	0.113125	0.12281	0.102661	0.0887875	0.0806911	0.0931344	0.0958825	0.0852474	0.0843916	0.090014	0.0884908	0.0906539	0.0804527	0.0670979	0.109933	0.138064	0.173695	0.218667	0.2167	0.206546	0.248156	0.218456	0.195177
0.089128	0.0881417	0.105306	0.115296	0.0934775	0.0728468	0.105877	0.112744	0.123736	0.103194	0.0892655	0.0814427	0.0932399	0.0961073	0.0856404	0.0841744	0.0897401	0.0884265	0.0907477	0.0804442	0.066981	0.11005	0.138345	0.173936	0.218907	0.216943	0.206719	0.248234	0.21852	0.19529
0.0921576	0.0916537	0.105193	0.116827	0.0944367	0.0721961	0.104507	0.112828	0.12492	0.103732	0.0897552	0.0821041	0.0931101	0.0963199	0.0860426	0.0840009	0.0894577	0.0883802	0.0908385	0.0804136	0.0668733	0.110165	0.13863	0.174176	0.219147	0.217186	0.206893	0.248312	0.218583	0.195402
0.0943323	0.0966587	0.103467	0.116607	0.0946269	0.0720941	0.103174	0.113431	0.125786	0.104242	0.0902992	0.082643	0.0932248	0.0964655	0.0863802	0.0837626	0.0891751	0.0883424	0.0909265	0.0803564	0.0667741	0.110278	0.138917	0.174416	0.219387	0.217428	0.207067	0.24839	0.218647	0.195511
0.0956557	0.100491	0.103409	0.117387	0.0962068	0.0725644	0.101895	0.114547	0.126059	0.104663	0.0908548	0.0821176	0.0934824	0.096553	0.0865746	0.0831023	0.0888979	0.0883009	0.091012	0.0802703	0.0666831	0.110388	0.139207	0.174655	0.219626	0.217672	0.20724	0.248467	0.21871	0.195619
0.0976323	0.103682	0.103065	0.11848	0.0969535	0.0733449	0.101047	0.115558	0.12517	0.104992	0.0917029	0.0825693	0.0937305	0.0966219	0.0866649	0.0826238	0.0886289	0.0882506	0.0910955	0.0801573	0.0666001	0.110494	0.1395	0.174893	0.219865	0.217915	0.207414	0.248545	0.218774	0.195726
0.0966487	0.104993	0.104858	0.119466	0.0984042	0.0741471	0.0999812	0.115736	0.12496	0.10479	0.0926356	0.0832053	0.0939369	0.0966953	0.0867119	0.0822797	0.0883707	0.088205	0.0911775	0.0800238	0.066525	0.110595	0.139795	0.175131	0.220105	0.218158	0.207588	0.248623	0.218838	0.195831
0.0961331	0.106542	0.108928	0.118407	0.100776	0.075915	0.098295	0.115301	0.125514	0.105067	0.0931128	0.0837058	0.094107	0.0967808	0.0867421	0.0819911	0.0881264	0.0881901	0.0912586	0.0798793	0.0664579	0.110689	0.140091	0.175368	0.220344	0.218402	0.207761	0.248701	0.218902	0.195934
0.0966986	0.107558	0.110577	0.117197	0.102361	0.0770377	0.0965417	0.115079	0.126458	0.105461	0.0933719	0.0838665	0.0942659	0.0968826	0.0867639	0.0817542	0.0878985	0.0882233	0.0913392	0.0797328	0.066399	0.110774	0.14039	0.175605	0.220584	0.218645	0.207935	0.248779	0.218966	0.196036
0.0963696	0.107238	0.11047	0.116638	0.103537	0.079033	0.0954156	0.115095	0.127355	0.105813	0.0937024	0.0840721	0.0944475	0.0970192	0.086779	0.0821436	0.0876887	0.0883046	0.09142	0.0795911	0.0663488	0.110847	0.140691	0.175841	0.220824	0.218889	0.208108	0.248857	0.21903	0.196137
0.093014	0.10712	0.111838	0.117109	0.105209	0.0821581	0.093173	0.114585	0.128339	0.105937	0.0941021	0.0843534	0.0946716	0.0972843	0.0867859	0.0825805	0.0874964	0.0884221	0.0915013	0.0794576	0.0663073	0.110908	0.140993	0.176077	0.221064	0.219133	0.208282	0.248936	0.219094	0.196236
0.0901699	0.107534	0.111998	0.115399	0.106767	0.0839134	0.0921814	0.114116	0.130532	0.105846	0.0952841	0.0831653	0.0949287	0.0973419	0.0867799	0.0822755	0.0873184	0.0885605	0.0915834	0.0793338	0.0662751	0.110956	0.141296	0.176312	0.221305	0.219378	0.208455	0.249014	0.219158	0.196334
0.0912275	0.105207	0.112162	0.115599	0.107561	0.0858536	0.0916864	0.11372	0.132612	0.105643	0.0962919	0.0832658	0.0951821	0.0973737	0.0867537	0.0818818	0.0871474	0.0887062	0.0916664	0.0792201	0.0662521	0.110991	0.141601	0.176547	0.221547	0.219623	0.208629	0.249092	0.219222	0.196431
0.0911883	0.10309	0.111595	0.115439	0.107242	0.0884726	0.0919899	0.113428	0.133812	0.105917	0.096751	0.0834694	0.0953741	0.0975611	0.0866971	0.0814174	0.0869698	0.0888505	0.0917503	0.0791162	0.0662386	0.111018	0.141905	0.176782	0.221789	0.219867	0.208803	0.24917	0.219287	0.196527
0.0925976	0.100375	0.11044	0.11466	0.107664	0.0905608	0.0933691	0.112929	0.134637	0.106432	0.0968548	0.0836516	0.0951204	0.0972861	0.0865993	0.0809302	0.0867625	0.0889889	0.0918347	0.0790219	0.0662343	0.111043	0.142208	0.177016	0.222031	0.220113	0.208976	0.249248	0.219351	0.196622
0.0955533	0.100407	0.107545	0.115595	0.108178	0.0913112	0.0936414	0.111785	0.134239	0.107091	0.0968817	0.0838159	0.0962126	0.0973046	0.086454	0.0804961	0.0865063	0.0891199	0.0919191	0.0789372	0.0662389	0.11107	0.143051	0.17725	0.222275	0.220358	0.20915	0.249326	0.219416	0.196717
0.098351	0.100151	0.105908	0.114429	0.10837	0.0920708	0.0938035	0.110877	0.134572	0.10803	0.0968839	0.0841815	0.0964621	0.0977236	0.0862703	0.0800809	0.086234	0.089244	0.0920029	0.0788624	0.066252	0.111106	0.144319	0.177484	0.22252	0.220604	0.209324	0.249405	0.21948	0.19681
0.0982873	0.100549	0.103978	0.113489	0.108051	0.0926361	0.0941548	0.110682	0.134402	0.108202	0.0968698	0.0848258	0.0966713	0.0976086	0.0860785	0.0796451	0.0860079	0.0893622	0.0920853	0.0787984	0.0662728	0.111151	0.144647	0.177717	0.222765	0.22085	0.209498	0.249483	0.219545	0.196902
0.0997764	0.0999245	0.101551	0.114099	0.107005	0.0931596	0.0944066	0.111863	0.134056	0.108498	0.0968209	0.0854285	0.0968658	0.0972733	0.085917	0.0792406	0.0858422	0.0894758	0.0921649	0.0787465	0.0663006	0.111209	0.144964	0.177951	0.223012	0.221096	0.209672	0.249561	0.21961	0.196994
0.102206	0.0992972	0.0988881	0.112515	0.106269	0.0939787	0.0942981	0.112578	0.133863	0.108759	0.0966994	0.0859526	0.0970393	0.0977711	0.0858073	0.0789064	0.0857183	0.0895862	0.0922403	0.0787092	0.0663346	0.11128	0.145279	0.178184	0.22326	0.221343	0.209847	0.24964	0.219675	0.197085
0.105432	0.0979646	0.0963881	0.109395	0.106043	0.0951552	0.0940141	0.112572	0.133786	0.108938	0.0965077	0.0864205	0.0971818	0.0981889	0.0857388	0.0786325	0.0856175	0.0896944	0.0923091	0.0786903	0.0663738	0.111362	0.145594	0.178418	0.223509	0.221589	0.210022	0.249718	0.21974	0.197175
0.106483	0.0988149	0.0951992	0.109467	0.105773	0.0958186	0.0961971	0.112145	0.133737	0.109002	0.0963055	0.0868424	0.0972868	0.0987073	0.0856568	0.0783083	0.0855299	0.0898015	0.0923676	0.0786956	0.0664174	0.111456	0.14591	0.178651	0.223759	0.221837	0.210197	0.249796	0.219805	0.197264
0.108833	0.098918	0.0947303	0.109942	0.104472	0.0960641	0.0965377	0.111251	0.133618	0.108934	0.0958853	0.087224	0.0973549	0.0992704	0.085496	0.0777961	0.0854515	0.0899081	0.0924078	0.0787336	0.0664648	0.111561	0.146227	0.178885	0.22401	0.222084	0.210372	0.249875	0.21987	0.197353
0.109986	0.0975015	0.0916638	0.109955	0.105049	0.0966654	0.0962847	0.110941	0.132687	0.108723	0.0953394	0.0875698	0.0973935	0.0996996	0.0853277	0.0773237	0.0853821	0.0900147	0.0924098	0.0788128	0.0665153	0.111677	0.146543	0.179119	0.224263	0.222332	0.210548	0.249953	0.219935	0.197442
0.107155	0.0976581	0.0919524	0.110392	0.106537	0.0972731	0.0962579	0.11086	0.131919	0.10836	0.0952409	0.0878886	0.0974137	0.100016	0.0852787	0.0769587	0.0853226	0.0901216	0.0923022	0.0789277	0.0665682	0.111804	0.146861	0.179354	0.224517	0.22258	0.210724	0.250031	0.22	0.19753
0.103549	0.0995057	0.0931071	0.112837	0.109017	0.0976887	0.0964005	0.111168	0.131556	0.107867	0.0952476	0.0882067	0.0974294	0.100288	0.0853351	0.0766616	0.0852746	0.0902288	0.09188	0.0790356	0.0666231	0.111941	0.147179	0.17959	0.224773	0.222829	0.210901	0.25011	0.220066	0.197617
0.101327	0.0959961	0.0936742	0.115197	0.110882	0.0971218	0.0965081	0.111452	0.131862	0.107495	0.0952654	0.0885999	0.0974559	0.10055	0.0854444	0.0764075	0.0852419	0.0903358	0.0921285	0.0790839	0.0666796	0.112089	0.147497	0.179826	0.22503	0.223078	0.211078	0.250188	0.220131	0.197704
0.0980874	0.0954319	0.0949967	0.118259	0.111728	0.0960396	0.0969581	0.111279	0.131665	0.107342	0.0952938	0.089252	0.097508	0.100811	0.0855752	0.0761843	0.085234	0.090442	0.0924341	0.0790771	0.0667372	0.112247	0.147816	0.180064	0.225288	0.223327	0.211256	0.250266	0.220197	0.197791
0.0947126	0.094702	0.0955416	0.117417	0.112024	0.0968289	0.0970734	0.11081	0.131194	0.107168	0.0953835	0.0899688	0.0975983	0.101071	0.0857114	0.0759856	0.0852696	0.0905464	0.0926072	0.079047	0.0667958	0.112416	0.148136	0.180304	0.225548	0.223576	0.211435	0.250344	0.220262	0.197877
0.0947616	0.0943233	0.0981941	0.117115	0.1124	0.0995344	0.097544	0.110516	0.130727	0.106712	0.0956771	0.0901419	0.0977367	0.101322	0.0858432	0.0758075	0.0853727	0.0906481	0.0927346	0.0790129	0.066855	0.112595	0.148455	0.180546	0.225809	0.223826	0.211615	0.250423	0.220328	0.197963
0.091691	0.0924461	0.0992745	0.117105	0.112901	0.101375	0.0989641	0.110083	0.130282	0.106159	0.096197	0.0901275	0.0978609	0.101547	0.0859637	0.0756475	0.0855534	0.0907459	0.0928423	0.0789821	0.0669147	0.112785	0.148775	0.180791	0.226071	0.224076	0.211797	0.250501	0.220393	0.198048
0.0887482	0.091633	0.101597	0.116782	0.113489	0.102905	0.098742	0.111036	0.12968	0.105849	0.0964151	0.0900166	0.0976806	0.101718	0.0860673	0.0755037	0.085793	0.0908391	0.0929398	0.0789563	0.0669747	0.112983	0.149095	0.18104	0.226335	0.224326	0.211979	0.250579	0.220459	0.198133
0.0903011	0.0912959	0.103027	0.117229	0.114404	0.103975	0.0990454	0.110669	0.128843	0.105735	0.0964179	0.0897456	0.0974579	0.101806	0.0861514	0.0753745	0.0860554	0.0909272	0.0930316	0.0789357	0.067035	0.113191	0.149415	0.181295	0.2266	0.224577	0.212164	0.250657	0.220525	0.198218
0.0912848	0.0922095	0.102188	0.117011	0.114021	0.105096	0.0987496	0.110344	0.127878	0.105715	0.0964204	0.0891322	0.0973917	0.101968	0.0862169	0.0752583	0.0863053	0.0910102	0.0931205	0.0789201	0.0670955	0.113406	0.149735	0.181557	0.226866	0.224828	0.21235	0.250735	0.220591	0.198302
0.0908374	0.0912191	0.100531	0.116269	0.111861	0.106358	0.0983774	0.109944	0.126948	0.105671	0.0964762	0.0883653	0.0974156	0.102427	0.0862684	0.0751529	0.0865182	0.0910888	0.0932087	0.0789088	0.067156	0.113627	0.150056	0.181829	0.227133	0.225079	0.212538	0.250814	0.220657	0.198387
0.0927361	0.0923702	0.101796	0.11526	0.107805	0.1076	0.0991372	0.108973	0.126151	0.105452	0.0965627	0.0878766	0.0974789	0.10277	0.0863104	0.0750558	0.0866825	0.0911637	0.0932994	0.0789013	0.0672167	0.113854	0.150376	0.182112	0.227401	0.22533	0.212729	0.250891	0.220723	0.19847
0.0914993	0.090134	0.102936	0.114745	0.104619	0.108908	0.100097	0.108703	0.125854	0.10477	0.0966005	0.0875891	0.0975553	0.1029	0.0863416	0.0749626	0.0867988	0.0912363	0.0933977	0.0788971	0.0672773	0.114085	0.150696	0.182412	0.227671	0.225582	0.212923	0.250969	0.220789	0.198554
0.0905442	0.0896075	0.103402	0.114232	0.103813	0.110689	0.10075	0.108233	0.126272	0.104355	0.096537	0.0873516	0.0976352	0.102822	0.0863538	0.0748673	0.0868742	0.091308	0.0935146	0.0788955	0.067338	0.11432	0.151016	0.182732	0.227941	0.225834	0.213121	0.251047	0.220856	0.198637
0.0904402	0.0884699	0.102206	0.112585	0.106149	0.112184	0.10137	0.107677	0.12642	0.103991	0.0963797	0.087098	0.0977209	0.102572	0.0863377	0.0747613	0.0869174	0.0913802	0.0936771	0.0788962	0.0673987	0.114557	0.151337	0.183075	0.228212	0.226085	0.213322	0.251125	0.220922	0.19872
0.0854876	0.0901977	0.100917	0.112057	0.104931	0.113951	0.101909	0.107127	0.126176	0.103741	0.0961524	0.0868337	0.0978301	0.102247	0.0862949	0.0746338	0.0869365	0.0914545	0.0939321	0.0788985	0.0674595	0.114796	0.151657	0.183442	0.228484	0.226337	0.213528	0.251203	0.220988	0.198803
0.0817778	0.0923454	0.102941	0.111509	0.102998	0.115055	0.102346	0.106561	0.125673	0.103601	0.0958748	0.0866035	0.098006	0.101956	0.0862441	0.0744739	0.0869381	0.0915318	0.0940284	0.0789021	0.0675204	0.115037	0.151977	0.183827	0.228757	0.22659	0.213738	0.25128	0.221055	0.198886
0.0795074	0.0963349	0.104638	0.110371	0.103408	0.114332	0.102215	0.106157	0.125117	0.103777	0.0955242	0.0870105	0.0982551	0.101742	0.0862086	0.0742729	0.0869278	0.0916127	0.0938615	0.0789063	0.0675815	0.115277	0.152297	0.184222	0.229031	0.226842	0.213953	0.251358	0.221121	0.198968
0.076694	0.0960897	0.106859	0.109001	0.104005	0.114475	0.102576	0.105766	0.123119	0.104029	0.0949981	0.0890219	0.0983309	0.101566	0.0861991	0.0740253	0.08691	0.0916965	0.0937856	0.0789108	0.0676427	0.115519	0.152618	0.184612	0.229305	0.227094	0.214174	0.251435	0.221188	0.199051
0.0740892	0.0966425	0.106861	0.107096	0.103199	0.114246	0.103114	0.105166	0.121031	0.104004	0.0943465	0.089901	0.0981654	0.101393	0.0862104	0.0737282	0.086888	0.0917811	0.0937645	0.0789149	0.0677041	0.11576	0.152939	0.18499	0.229579	0.227346	0.214399	0.251512	0.221255	0.199133
0.0675662	0.0973784	0.11007	0.104989	0.103368	0.114013	0.104147	0.104481	0.119703	0.103983	0.0937888	0.0905562	0.0979218	0.101227	0.0862282	0.0733801	0.0868637	0.0918627	0.0937645	0.0789183	0.0677659	0.116	0.15326	0.185352	0.229854	0.227599	0.214629	0.251589	0.221322	0.199214
0.066959	0.097109	0.111993	0.102311	0.103115	0.113839	0.105561	0.103498	0.117752	0.103838	0.0933892	0.0911168	0.0976665	0.101082	0.0862331	0.0729843	0.0868378	0.0919365	0.093772	0.0789202	0.067828	0.11624	0.153582	0.185697	0.230129	0.227851	0.214862	0.251666	0.221388	0.199296
0.0666672	0.0938816	0.11286	0.0993149	0.104559	0.112913	0.106882	0.103121	0.116687	0.103755	0.0930973	0.0915901	0.0974315	0.100971	0.0862049	0.0725665	0.0868102	0.0919978	0.0937814	0.0789201	0.0678907	0.116479	0.153905	0.186029	0.230405	0.228103	0.215097	0.251743	0.221455	0.199378
0.0682759	0.0941108	0.113919	0.0972362	0.10406	0.113876	0.107926	0.102894	0.115452	0.103768	0.0928423	0.0920629	0.097258	0.100921	0.086137	0.0721985	0.0867799	0.0920434	0.0937902	0.0789172	0.067954	0.116718	0.15423	0.186351	0.230681	0.228355	0.215331	0.251819	0.221522	0.199459
0.0688431	0.0935502	0.11375	0.094215	0.102092	0.11337	0.108686	0.102841	0.113938	0.103759	0.0914219	0.0926282	0.0972026	0.101074	0.0860603	0.0719374	0.0867458	0.0920719	0.0937973	0.0789108	0.068018	0.116955	0.154555	0.186666	0.230957	0.228607	0.215563	0.251896	0.22159	0.19954
0.0682949	0.093478	0.114787	0.0920462	0.101464	0.11305	0.109395	0.102452	0.112187	0.10363	0.0909455	0.0932383	0.0973018	0.101894	0.0860263	0.071729	0.0867067	0.0920838	0.0938025	0.0789	0.0680829	0.117191	0.154882	0.186976	0.231233	0.228859	0.215791	0.251972	0.221657	0.199621
0.0669484	0.0931191	0.115163	0.091899	0.100026	0.111072	0.109851	0.101876	0.110567	0.103162	0.0907237	0.0938035	0.0975249	0.102025	0.0860455	0.0714937	0.0866609	0.0920805	0.0938062	0.0788838	0.0681489	0.117426	0.155212	0.187284	0.23151	0.22911	0.216014	0.252048	0.221724	0.199702
0.0709814	0.0915593	0.116997	0.0917245	0.100027	0.111893	0.109693	0.101205	0.109953	0.102462	0.0903766	0.0942198	0.0977989	0.101987	0.0861075	0.0712214	0.0866061	0.0920634	0.093809	0.0788612	0.0682162	0.117659	0.155543	0.18759	0.231786	0.229361	0.216229	0.252124	0.221791	0.199783
0.0720333	0.0901955	0.11738	0.0932782	0.101044	0.112882	0.110032	0.100534	0.108639	0.101992	0.0898683	0.0942333	0.098073	0.10198	0.0862589	0.0709685	0.0865378	0.0920338	0.0938115	0.078831	0.0682849	0.117892	0.155878	0.187895	0.232063	0.229612	0.216438	0.2522	0.221859	0.199863
0.0718897	0.0905146	0.114489	0.0929169	0.101225	0.113828	0.109812	0.100266	0.106794	0.101821	0.0893369	0.0946412	0.0983313	0.102038	0.0865904	0.0707779	0.0864452	0.0919924	0.0938146	0.0787922	0.0683554	0.118123	0.156216	0.188201	0.232339	0.229863	0.216639	0.252275	0.221926	0.199943
0.0724612	0.0873985	0.114128	0.0924117	0.100994	0.114154	0.107665	0.0999745	0.106003	0.102344	0.0887445	0.0956484	0.0985739	0.102185	0.0870125	0.0706412	0.0862991	0.0919391	0.0938192	0.0787436	0.068428	0.118353	0.156557	0.188506	0.232615	0.230114	0.216834	0.25235	0.221994	0.200024
0.075119	0.0855533	0.114837	0.0922627	0.0996972	0.113332	0.106693	0.0991759	0.105749	0.102339	0.0880585	0.0963129	0.0988066	0.1023	0.0873501	0.0705379	0.0860116	0.0918737	0.093826	0.0786844	0.0685028	0.118581	0.156903	0.188812	0.232891	0.230364	0.217023	0.252425	0.222062	0.200104
0.074673	0.0858182	0.116328	0.0916881	0.0987745	0.114272	0.106197	0.0973233	0.105453	0.102167	0.087466	0.0968506	0.0990485	0.102261	0.0876097	0.0704554	0.0855619	0.0917954	0.0938358	0.0786139	0.0685804	0.118809	0.157255	0.189118	0.233167	0.230613	0.217208	0.2525	0.222129	0.200184
0.0761483	0.0831789	0.114735	0.0917086	0.098204	0.113765	0.105269	0.0963514	0.10521	0.102055	0.0870295	0.0973442	0.0993639	0.102235	0.0878364	0.0703884	0.0855809	0.0917031	0.0938494	0.0785321	0.0686609	0.119035	0.157612	0.189426	0.233443	0.230863	0.217387	0.252575	0.222197	0.200264
0.0747447	0.0813553	0.114839	0.0899985	0.0971305	0.11285	0.104206	0.0967006	0.10503	0.101143	0.0867061	0.0978451	0.0998503	0.102306	0.0880512	0.0703359	0.0857058	0.0915959	0.0938674	0.0784392	0.0687448	0.11926	0.157977	0.189734	0.233719	0.231112	0.217564	0.252649	0.222265	0.200343
0.074087	0.0808401	0.114367	0.0911172	0.098198	0.112297	0.102841	0.0951764	0.104555	0.100087	0.0864291	0.0983738	0.100441	0.102438	0.0882624	0.0702998	0.0857775	0.0914726	0.0938903	0.0783362	0.0688325	0.119484	0.15835	0.190042	0.233994	0.23136	0.217736	0.252723	0.222333	0.200423
0.0726734	0.0818938	0.112851	0.0894288	0.0994409	0.110853	0.101632	0.0949942	0.103769	0.098754	0.0860983	0.0988453	0.101035	0.102591	0.0884723	0.0702832	0.0858258	0.0913322	0.0939186	0.0782248	0.0689244	0.119707	0.158736	0.190351	0.23427	0.231608	0.217907	0.252797	0.222401	0.200502
0.0711737	0.0817957	0.110047	0.0885391	0.100277	0.111528	0.100233	0.0940669	0.103314	0.0979884	0.0856485	0.0990825	0.101449	0.102738	0.0886814	0.0702898	0.0858661	0.0911736	0.0939525	0.0781068	0.0690208	0.119929	0.15914	0.190661	0.234545	0.231856	0.218075	0.25287	0.222469	0.200582
0.0690583	0.0799221	0.109943	0.0890411	0.100291	0.111939	0.0977406	0.0935643	0.103062	0.0975043	0.0850741	0.0993542	0.101774	0.10287	0.0888883	0.0703222	0.0858966	0.0909971	0.0939918	0.0779846	0.0691221	0.12015	0.159576	0.190971	0.234819	0.232103	0.218241	0.252943	0.222538	0.200661
0.0693522	0.0766838	0.108879	0.089055	0.100067	0.111178	0.0945866	0.0943647	0.102917	0.0969379	0.0842286	0.0998893	0.102075	0.102976	0.0890902	0.0703801	0.0858969	0.0908036	0.0940358	0.0778602	0.0692285	0.120371	0.160085	0.191281	0.235094	0.232349	0.218406	0.253016	0.222606	0.20074
0.0673258	0.0765174	0.107484	0.0917479	0.100908	0.10951	0.0917056	0.0958765	0.102777	0.0964249	0.0828732	0.101309	0.102387	0.103044	0.0892812	0.0704598	0.0858396	0.0905958	0.0940828	0.0777357	0.0693403	0.12059	0.16078	0.191591	0.235368	0.232595	0.218569	0.253088	0.222674	0.200819
0.0676474	0.0761734	0.106196	0.0928111	0.102234	0.107894	0.0893713	0.0965811	0.102493	0.0958251	0.0820011	0.101874	0.102794	0.10306	0.0894507	0.0705544	0.0857233	0.0903774	0.0941295	0.0776124	0.0694577	0.120808	0.161472	0.1919	0.235642	0.232841	0.218731	0.253161	0.222743	0.200898
0.0659286	0.074433	0.105853	0.0943885	0.102273	0.107476	0.0873698	0.0966248	0.101944	0.0951133	0.0821448	0.102224	0.103551	0.103032	0.0895786	0.0706566	0.0855766	0.0901526	0.0941713	0.0774911	0.0695807	0.121025	0.161725	0.192209	0.235916	0.233086	0.218892	0.253232	0.222811	0.200976
0.0666723	0.0741436	0.107151	0.0949973	0.101527	0.106653	0.0857773	0.0963073	0.101129	0.0947229	0.0824061	0.102574	0.104291	0.102996	0.0896235	0.0707609	0.0854268	0.0899254	0.0942022	0.0773715	0.0697094	0.121241	0.161893	0.192516	0.23619	0.23333	0.219052	0.253304	0.22288	0.201055
0.0681937	0.0736129	0.10746	0.0978066	0.101366	0.105498	0.084698	0.0957901	0.100103	0.0950105	0.0828421	0.102972	0.104677	0.102992	0.089499	0.070865	0.0852854	0.0896993	0.094217	0.0772526	0.0698435	0.121455	0.162039	0.192822	0.236463	0.233574	0.219211	0.253374	0.222949	0.201134
0.0705345	0.0775807	0.108713	0.0988272	0.100608	0.104325	0.0836585	0.0950016	0.0990161	0.0942021	0.083306	0.103479	0.104922	0.10304	0.0891725	0.0709689	0.0851545	0.0894772	0.0942129	0.0771331	0.069983	0.121668	0.162182	0.193125	0.236736	0.233817	0.21937	0.253445	0.223018	0.201212
0.0718002	0.0807581	0.112065	0.100072	0.098795	0.1038	0.0825756	0.0943258	0.0979498	0.0937846	0.0837203	0.104034	0.105096	0.103063	0.0892582	0.0710742	0.0850328	0.0892617	0.0941907	0.0770151	0.0701274	0.121878	0.162352	0.193427	0.237009	0.23406	0.219527	0.253515	0.223086	0.20129
0.0714783	0.0822274	0.115748	0.100741	0.0966032	0.102179	0.0818081	0.0931259	0.0962565	0.0935871	0.0842633	0.104363	0.10522	0.102231	0.0897166	0.0711827	0.0849183	0.0890552	0.0941533	0.0769182	0.0702766	0.122086	0.162557	0.193725	0.237282	0.234302	0.219685	0.253584	0.223155	0.201369
0.070075	0.0855636	0.119346	0.101091	0.09543	0.100389	0.082004	0.0917468	0.0948483	0.0933645	0.0844264	0.104481	0.105306	0.102095	0.0900717	0.0712961	0.0848094	0.0888603	0.0941042	0.0769062	0.0704301	0.122291	0.162777	0.19402	0.237555	0.234544	0.219841	0.253653	0.223225	0.201447
0.0692768	0.0876473	0.119701	0.102714	0.0939482	0.0982021	0.0814573	0.0896276	0.0940468	0.0947546	0.0843376	0.104525	0.105359	0.102172	0.0902524	0.0714156	0.0847046	0.0886794	0.094046	0.0770459	0.0705875	0.122491	0.162997	0.19431	0.237827	0.234785	0.219997	0.253721	0.223294	0.201525
0.0685335	0.0896898	0.119033	0.104566	0.0917918	0.0954916	0.081055	0.0875121	0.0938267	0.0934284	0.0842497	0.104557	0.105374	0.10229	0.0903005	0.0715419	0.0846028	0.0885147	0.0939797	0.0772572	0.0707485	0.122687	0.163225	0.194598	0.238099	0.235025	0.220152	0.253788	0.223363	0.201603
0.0694708	0.0915622	0.117676	0.105767	0.0899096	0.0934481	0.0798454	0.0858733	0.0938078	0.0932946	0.0842374	0.104608	0.105316	0.102413	0.0902795	0.0716758	0.0845031	0.0883665	0.0939049	0.0774267	0.0709127	0.122877	0.163485	0.194881	0.238371	0.235265	0.220307	0.253854	0.223432	0.20168
0.0695716	0.092105	0.116575	0.106728	0.0880009	0.0912925	0.0789917	0.0846592	0.0935845	0.0929046	0.0843742	0.104741	0.105031	0.102519	0.0902488	0.0718176	0.0844046	0.0882325	0.0938206	0.0775354	0.0710798	0.123061	0.163792	0.195161	0.238643	0.235504	0.220461	0.253919	0.223502	0.201758
0.0701662	0.092126	0.116576	0.106915	0.0853907	0.089657	0.0790169	0.0835521	0.0924135	0.0919088	0.084729	0.10548	0.104405	0.102572	0.0902387	0.0719674	0.0843064	0.0881071	0.0937262	0.0775999	0.0712495	0.123238	0.164139	0.195439	0.238915	0.235742	0.220615	0.253983	0.223571	0.201836
0.0693346	0.092057	0.116154	0.107786	0.0838674	0.0877587	0.0793812	0.0823421	0.0900072	0.091267	0.0851718	0.105719	0.10386	0.102507	0.0902497	0.0721254	0.0842078	0.087983	0.0936225	0.0776336	0.0714216	0.123407	0.164514	0.195716	0.239187	0.23598	0.220768	0.254045	0.223641	0.201913
0.0686906	0.0903915	0.117034	0.108924	0.0834517	0.0857931	0.0782281	0.0810742	0.088611	0.090666	0.0850544	0.105494	0.103423	0.103293	0.0902712	0.0722911	0.0841082	0.0878541	0.0935131	0.0776427	0.0715958	0.123568	0.164904	0.195993	0.239458	0.236217	0.220921	0.254106	0.22371	0.201991
0.0683317	0.0866689	0.117911	0.109392	0.0837658	0.0825389	0.0778186	0.0798305	0.0871625	0.0900129	0.0855668	0.104929	0.103038	0.103875	0.0902945	0.0724641	0.0840073	0.0877169	0.0934044	0.0776259	0.0717721	0.123723	0.165301	0.196274	0.23973	0.236454	0.221073	0.254164	0.22378	0.202068
0.0681588	0.0847671	0.118135	0.109668	0.0843024	0.0807962	0.0773446	0.0776835	0.0857478	0.0893477	0.086207	0.104717	0.102741	0.104219	0.0903154	0.0726432	0.0839053	0.0875713	0.093305	0.0775723	0.0719503	0.123873	0.165701	0.196559	0.240001	0.23669	0.221225	0.25422	0.22385	0.202145
0.0708905	0.0820664	0.117952	0.109219	0.0843114	0.0805042	0.0780235	0.0766798	0.0846281	0.0887154	0.0867587	0.1048	0.102576	0.103868	0.0903325	0.0728268	0.0838036	0.0874193	0.0932247	0.0774539	0.0721305	0.124019	0.166102	0.19685	0.240273	0.236925	0.221376	0.254273	0.22392	0.202222
0.0712563	0.0809125	0.117293	0.107925	0.0854584	0.0803355	0.0784435	0.0759587	0.0838951	0.0881273	0.0872062	0.105169	0.102595	0.104292	0.0903461	0.0730129	0.0837045	0.0872635	0.0931736	0.0772266	0.0723125	0.124166	0.166504	0.197149	0.240544	0.23716	0.221527	0.254323	0.22399	0.202299
0.067621	0.0822567	0.113325	0.106983	0.0862371	0.0806619	0.0781897	0.0755788	0.0833568	0.0876059	0.0875207	0.105634	0.102848	0.104614	0.0903567	0.0731989	0.0836121	0.0871066	0.0931628	0.0769094	0.0724965	0.124316	0.166906	0.197455	0.240815	0.237394	0.221677	0.254369	0.22406	0.202376
0.0674951	0.0849584	0.109819	0.106321	0.0863809	0.0814594	0.0783004	0.0754707	0.0821888	0.0872174	0.0876962	0.106011	0.103289	0.104862	0.0903641	0.0733822	0.0835305	0.0869505	0.0932027	0.0766561	0.0726826	0.124473	0.167308	0.197771	0.241087	0.237627	0.221826	0.254411	0.22413	0.202453
0.0696212	0.0883358	0.105015	0.104586	0.085733	0.082785	0.0798853	0.0751571	0.0815224	0.0868689	0.087758	0.106209	0.103922	0.105081	0.0903666	0.0735599	0.083463	0.0867967	0.0932963	0.0765334	0.0728707	0.124639	0.167711	0.198095	0.241358	0.23786	0.221975	0.254447	0.2242	0.20253
0.0701224	0.092089	0.102836	0.102042	0.0837787	0.0840025	0.0805612	0.0753149	0.0812721	0.0861177	0.0877245	0.106211	0.103665	0.105263	0.0903614	0.0737296	0.0834088	0.0866459	0.0934245	0.0764874	0.0730612	0.124817	0.168115	0.198429	0.241629	0.238092	0.222124	0.254478	0.224271	0.202607
0.0694823	0.0923395	0.0999168	0.100405	0.0832167	0.0844849	0.080213	0.0757001	0.0821142	0.0842203	0.087583	0.106078	0.104201	0.10539	0.0903444	0.0738893	0.0833645	0.0864985	0.0935463	0.0764681	0.0732543	0.125007	0.16852	0.198772	0.241901	0.238324	0.222272	0.254503	0.224341	0.202684
0.0709289	0.0917539	0.0998133	0.0987965	0.0841197	0.0841778	0.0800172	0.0760678	0.0822669	0.0829378	0.0873133	0.106102	0.104615	0.105442	0.0903141	0.0740372	0.0833262	0.086354	0.093629	0.0764465	0.0734501	0.125209	0.168926	0.199123	0.242173	0.238555	0.222419	0.254521	0.224412	0.20276
0.0705498	0.0937619	0.0997695	0.0969007	0.0842546	0.0855944	0.079378	0.0764148	0.0816905	0.0821129	0.0869258	0.104965	0.105069	0.105417	0.0902797	0.0741724	0.0832918	0.0862115	0.0936681	0.0764054	0.0736489	0.125425	0.169333	0.199482	0.242444	0.238785	0.222566	0.254533	0.224482	0.202837
0.0704987	0.0943736	0.0968844	0.0951096	0.0844886	0.0866652	0.0790041	0.076788	0.0805043	0.081435	0.0864611	0.102607	0.106134	0.105359	0.09027	0.0742947	0.0832593	0.0860696	0.0936746	0.0763393	0.0738512	0.125652	0.169742	0.199849	0.242716	0.239015	0.222712	0.25454	0.224553	0.202913
0.0725788	0.0951852	0.0958093	0.093176	0.0845311	0.0877898	0.0793899	0.0774354	0.0800814	0.0803771	0.0859562	0.102059	0.106466	0.105332	0.0903215	0.0744054	0.0832259	0.0859259	0.0936522	0.0762581	0.0740573	0.125891	0.170152	0.200222	0.242988	0.239244	0.222858	0.254542	0.224624	0.202989
0.0760487	0.094941	0.0958429	0.0921232	0.0846567	0.0886205	0.0805708	0.0781204	0.079192	0.0796261	0.08544	0.10177	0.106418	0.105365	0.0904496	0.074508	0.0831886	0.0857777	0.0930091	0.0761806	0.0742678	0.126141	0.170564	0.2006	0.24326	0.239473	0.223003	0.254542	0.224695	0.203066
0.077687	0.0929685	0.0933442	0.0912787	0.082811	0.0892169	0.0811733	0.0783357	0.07812	0.078972	0.084952	0.101516	0.10621	0.10545	0.0906547	0.0746082	0.0831451	0.085622	0.0934116	0.0761248	0.0744831	0.126399	0.170977	0.200983	0.243532	0.239701	0.223148	0.254541	0.224766	0.203142
0.0841521	0.0883347	0.0895714	0.0906118	0.0812158	0.0899022	0.0810941	0.0789155	0.0770184	0.078087	0.0845495	0.101261	0.105987	0.105571	0.0909238	0.0747142	0.0830941	0.0854555	0.0933849	0.076105	0.0747039	0.126667	0.171391	0.20137	0.243805	0.239928	0.223292	0.25454	0.224837	0.203218
0.0915573	0.0862264	0.0862275	0.0901101	0.078752	0.0889658	0.0794591	0.0797031	0.0758051	0.0765183	0.0842723	0.100973	0.105866	0.105711	0.0911605	0.0748337	0.0830353	0.0852753	0.0933503	0.0761383	0.0749309	0.126942	0.171807	0.20176	0.244078	0.240155	0.223435	0.254541	0.224908	0.203294
0.0978721	0.0840019	0.0820316	0.0898375	0.0775825	0.0879825	0.0791364	0.0808889	0.0746223	0.0755834	0.0840837	0.100625	0.105895	0.105856	0.0912569	0.0749713	0.0829688	0.0850789	0.0933169	0.0762571	0.0751648	0.127223	0.172224	0.202151	0.244351	0.240381	0.223577	0.254546	0.224979	0.20337
0.102482	0.0835255	0.0777439	0.0891898	0.0765485	0.0876538	0.0794822	0.0819793	0.0738224	0.0751157	0.0838791	0.100295	0.106055	0.105986	0.0912408	0.0751274	0.0828953	0.0848645	0.0932869	0.0765017	0.0754065	0.12751	0.172643	0.202544	0.244624	0.240607	0.223719	0.254555	0.22505	0.203446
0.108465	0.0825777	0.0740701	0.0880594	0.0741491	0.0873053	0.0794741	0.0827775	0.0733266	0.0750345	0.0835644	0.0998362	0.106117	0.106089	0.0911757	0.0752993	0.0828152	0.0846313	0.0932609	0.0767546	0.0756571	0.127803	0.173063	0.202937	0.244897	0.240833	0.223861	0.254569	0.225122	0.203522
0.11228	0.0821062	0.0729202	0.0850095	0.0724333	0.086619	0.0801186	0.0835868	0.0731893	0.0748425	0.0831018	0.0992043	0.106022	0.106157	0.0910957	0.0754835	0.0827296	0.0843793	0.093239	0.0768032	0.0759177	0.128099	0.173484	0.20333	0.245171	0.241058	0.224001	0.254588	0.225193	0.203597
0.114244	0.0807391	0.0729618	0.0841764	0.070384	0.0851774	0.081295	0.0854375	0.0726732	0.0746796	0.082508	0.0985483	0.105996	0.106203	0.0910131	0.0756779	0.0826392	0.0841108	0.0932208	0.0767669	0.0761899	0.1284	0.173906	0.203723	0.245445	0.241283	0.224141	0.254611	0.225265	0.203673
0.114411	0.0831986	0.0739309	0.0829925	0.0679727	0.0842306	0.0819786	0.0873212	0.0718344	0.0752965	0.0818302	0.0980009	0.106368	0.106459	0.0909242	0.075882	0.0825449	0.0838307	0.093206	0.0767335	0.0764767	0.128706	0.174329	0.204115	0.245719	0.241507	0.224281	0.254638	0.225336	0.203749
0.11512	0.0850063	0.0744659	0.0806419	0.0660031	0.0828239	0.0820558	0.0889742	0.0709984	0.0750316	0.081115	0.0975814	0.106783	0.107316	0.0907896	0.0760963	0.0824478	0.0835477	0.0931935	0.076715	0.0767837	0.12902	0.174753	0.204507	0.245994	0.241731	0.224419	0.25467	0.225408	0.203824
0.11432	0.0856638	0.0754053	0.0787161	0.0646656	0.0806465	0.0815506	0.0899841	0.0704477	0.0747065	0.0803861	0.0972617	0.106986	0.107102	0.0904847	0.0763203	0.082349	0.0832746	0.0931826	0.0767098	0.0771237	0.129354	0.175178	0.204897	0.246269	0.241955	0.224557	0.254705	0.22548	0.2039
0.114337	0.0866109	0.0753215	0.0777514	0.065036	0.0793891	0.0818469	0.0904441	0.0701147	0.0745161	0.0796461	0.0970378	0.107055	0.106803	0.0899883	0.0765514	0.0822501	0.0830262	0.093172	0.0767151	0.0775284	0.12974	0.175605	0.205287	0.246544	0.242179	0.224695	0.254744	0.225552	0.203975
0.114008	0.0900183	0.0755878	0.0762279	0.0648921	0.0782022	0.0825566	0.0908733	0.0698966	0.0745778	0.0788911	0.0969113	0.107061	0.106491	0.0895253	0.0767822	0.0821529	0.0828165	0.0931607	0.0767288	0.0780623	0.130258	0.176032	0.205675	0.24682	0.242403	0.224831	0.254785	0.225624	0.204051
0.112387	0.0912422	0.0742035	0.0729852	0.0653933	0.07587	0.0828326	0.0907862	0.0699051	0.0748165	0.0781084	0.0969558	0.107036	0.106143	0.0891743	0.0769995	0.0820596	0.082655	0.093148	0.0767493	0.0786323	0.130929	0.176461	0.206062	0.247096	0.242627	0.224967	0.254829	0.225696	0.204126
0.109595	0.0933077	0.0719566	0.0710248	0.0667321	0.0749954	0.0827631	0.0907616	0.0703858	0.0738025	0.0773301	0.0960291	0.106988	0.105732	0.0890091	0.0771883	0.0819732	0.082544	0.0931336	0.0767753	0.0788939	0.131564	0.176892	0.206447	0.247372	0.242852	0.225103	0.254875	0.225768	0.204201
0.106507	0.0943103	0.0714985	0.0698245	0.0691955	0.0742078	0.0829142	0.0906381	0.070508	0.0739503	0.0769432	0.0956727	0.106912	0.105274	0.0890061	0.0773525	0.0818975	0.0824767	0.0931183	0.0768058	0.0790686	0.132076	0.177324	0.206831	0.247649	0.243077	0.225238	0.254923	0.22584	0.204276
0.104836	0.0949514	0.0694786	0.0675863	0.0718088	0.0734294	0.0836589	0.0901363	0.0707593	0.0739092	0.076793	0.0953823	0.1068	0.104837	0.0890592	0.0775203	0.0818367	0.0824373	0.0931038	0.0768395	0.0792676	0.132508	0.177758	0.207214	0.247926	0.243304	0.225372	0.254973	0.225912	0.204351
0.103316	0.0964213	0.0715	0.0676284	0.0731886	0.0737409	0.0850913	0.0893112	0.0710906	0.0739632	0.0770418	0.0950761	0.106645	0.10446	0.0891163	0.0775351	0.0817951	0.0824051	0.0930929	0.0768751	0.0794916	0.132901	0.178194	0.207596	0.248204	0.243533	0.225506	0.255024	0.225984	0.204427
0.103306	0.0959835	0.067731	0.0680056	0.0726402	0.0748828	0.0868899	0.0884052	0.0712424	0.0741085	0.0771355	0.0947537	0.106449	0.104138	0.0891601	0.0769652	0.0817733	0.0823628	0.0930885	0.0769111	0.0797371	0.133273	0.178632	0.207976	0.248483	0.243765	0.225639	0.255076	0.226057	0.204502
0.102606	0.0994507	0.0667031	0.068298	0.0717037	0.0757663	0.0874798	0.0877715	0.0709819	0.07432	0.0767623	0.0944268	0.106225	0.103851	0.0891722	0.0773179	0.0817625	0.0823046	0.0930936	0.0769457	0.0800064	0.133636	0.179074	0.208355	0.248762	0.244	0.225772	0.25513	0.226129	0.204577
0.103157	0.0991314	0.0667417	0.0699551	0.0717869	0.0776931	0.0875686	0.0873757	0.0705332	0.0745633	0.0763335	0.0941035	0.105995	0.103584	0.0891017	0.0776008	0.08174	0.0822339	0.0931107	0.0769769	0.0803068	0.133992	0.179518	0.208734	0.249041	0.244241	0.225904	0.255184	0.226202	0.204652
0.10595	0.0967396	0.0651404	0.0728271	0.0724973	0.0780724	0.0867506	0.0870378	0.0700211	0.0748032	0.076071	0.0937814	0.105778	0.103318	0.0887057	0.0778433	0.0816795	0.082158	0.0931411	0.0770023	0.0806511	0.134345	0.179966	0.209111	0.249321	0.24449	0.226036	0.25524	0.226275	0.204726
0.102694	0.0943932	0.0654953	0.0752547	0.073439	0.0784867	0.0868158	0.0865897	0.0692588	0.0750271	0.0758603	0.0934471	0.105585	0.103016	0.0877557	0.0780539	0.0815769	0.0820832	0.0931856	0.0770198	0.0810494	0.134697	0.180419	0.209488	0.249601	0.244749	0.226167	0.255296	0.226347	0.204801
0.0993134	0.0930143	0.0674589	0.0762588	0.0746155	0.0790249	0.0877379	0.0867699	0.0689249	0.0752511	0.0757048	0.0930827	0.105419	0.102617	0.0875311	0.0782416	0.0814561	0.0820139	0.0932441	0.0770275	0.08147	0.135048	0.180876	0.209864	0.249882	0.245021	0.226298	0.255353	0.22642	0.204876
0.0951839	0.0936369	0.0686633	0.0751611	0.0749595	0.0785995	0.0891366	0.0870392	0.0683258	0.075498	0.0756621	0.0926846	0.105274	0.10212	0.0875798	0.0784152	0.0813473	0.0819526	0.0933161	0.0770245	0.0818104	0.135398	0.181339	0.210241	0.250164	0.245307	0.226429	0.255411	0.226493	0.204951
0.091919	0.094675	0.0705829	0.0752406	0.0752912	0.0776254	0.090057	0.0867367	0.067565	0.0757678	0.0757285	0.0924049	0.105143	0.101691	0.0877384	0.0785816	0.0812669	0.0819004	0.0934003	0.0770115	0.0820388	0.135749	0.181808	0.210618	0.250446	0.245609	0.22656	0.255469	0.226566	0.205025
0.0903217	0.0971152	0.0732891	0.0748451	0.0752898	0.0768377	0.090179	0.0864484	0.0667903	0.0760407	0.0758553	0.0933023	0.105024	0.101416	0.0879435	0.078744	0.0812172	0.0818576	0.0934951	0.0769903	0.0822225	0.136101	0.182285	0.210996	0.250729	0.245924	0.226691	0.255527	0.226639	0.2051
0.0910134	0.0982906	0.0744438	0.0723565	0.0772542	0.0767519	0.0902019	0.0861614	0.0661572	0.0763105	0.0760176	0.0928969	0.104933	0.10126	0.0881479	0.0788986	0.0811944	0.0818234	0.0935983	0.0769642	0.0823991	0.136453	0.182772	0.211374	0.251013	0.24625	0.226821	0.255586	0.226712	0.205175
0.0930038	0.0975107	0.0758294	0.0725002	0.0780508	0.0768903	0.0909652	0.0856798	0.0656056	0.0766108	0.0762209	0.0925394	0.1049	0.10118	0.0883344	0.0790335	0.0811943	0.081797	0.0937071	0.0769367	0.0825739	0.136806	0.18327	0.211754	0.251297	0.24658	0.226952	0.255646	0.226785	0.205249
0.0932846	0.098679	0.0762871	0.0700075	0.0766744	0.0769508	0.0926519	0.0847789	0.0651154	0.0770582	0.0764698	0.0922268	0.104938	0.101152	0.0885094	0.0791303	0.0812134	0.081777	0.0938187	0.0769118	0.0827438	0.137159	0.183784	0.212137	0.251582	0.246908	0.227082	0.255705	0.226859	0.205324
0.0927558	0.100943	0.0757339	0.0684444	0.075169	0.0774649	0.0942334	0.0832264	0.064726	0.078079	0.0765822	0.0919613	0.105035	0.101157	0.0886004	0.0791807	0.0812487	0.0817621	0.0939294	0.0768925	0.0829066	0.137513	0.184318	0.212521	0.251868	0.247229	0.227213	0.255765	0.226932	0.205398
0.09281	0.102481	0.0741131	0.0666943	0.076237	0.0772985	0.0947787	0.0826528	0.0644839	0.0787294	0.0774579	0.0907585	0.105158	0.101185	0.0885848	0.0792026	0.0812963	0.081751	0.0940362	0.0768814	0.083062	0.137867	0.184877	0.212908	0.252155	0.247542	0.227344	0.255826	0.227005	0.205473
0.0947092	0.102093	0.0739245	0.0641755	0.0760793	0.0772356	0.0954103	0.0822998	0.0644691	0.0790603	0.0777555	0.0903132	0.105227	0.101228	0.0888261	0.0792291	0.08135	0.0817424	0.0941358	0.0768803	0.0832112	0.138221	0.185466	0.213297	0.252442	0.247846	0.227474	0.255886	0.227079	0.205547
0.093626	0.0998878	0.07495	0.0602498	0.0757207	0.0772386	0.0959001	0.0821164	0.0647153	0.0791609	0.0775596	0.0899185	0.104919	0.101281	0.089033	0.0792862	0.0813991	0.0817355	0.0942258	0.0768902	0.0833564	0.138575	0.186082	0.21369	0.25273	0.24814	0.227605	0.255947	0.227153	0.205621
0.0954183	0.0988019	0.0760683	0.0592146	0.0762511	0.0774145	0.0954131	0.0818617	0.0651084	0.0786689	0.0773069	0.0894146	0.105404	0.101342	0.0891036	0.0793938	0.0814294	0.0817296	0.0943048	0.0769111	0.0835006	0.138929	0.186709	0.214084	0.25302	0.248427	0.227737	0.256008	0.227226	0.205696
0.0985953	0.0974164	0.0786811	0.0580345	0.077233	0.0777918	0.0958596	0.081599	0.0655583	0.0781514	0.0771221	0.0889216	0.105884	0.101409	0.0890781	0.0795851	0.0814285	0.0817247	0.0943717	0.0769423	0.0836469	0.139282	0.187321	0.21448	0.25331	0.248706	0.227868	0.25607	0.2273	0.20577
0.0995723	0.0929268	0.0794242	0.0566959	0.0788228	0.0779563	0.0969619	0.0814592	0.0660061	0.0780629	0.0769772	0.0882721	0.106304	0.101484	0.0890101	0.0799303	0.0813954	0.0817212	0.0944263	0.0769825	0.0837988	0.139633	0.187896	0.214878	0.253601	0.248981	0.228	0.256131	0.227374	0.205844
0.100541	0.0936432	0.0803994	0.0569491	0.0790987	0.0774731	0.0965395	0.0812858	0.0664033	0.0788582	0.0768469	0.0879928	0.106714	0.101568	0.0889696	0.0804481	0.0813412	0.0817197	0.0944687	0.0770296	0.0839598	0.139982	0.188427	0.215276	0.253893	0.249251	0.228132	0.256193	0.227447	0.205919
0.0987296	0.0943138	0.080806	0.0575531	0.0799054	0.0763699	0.0944349	0.0810177	0.0666794	0.0792707	0.0773333	0.0881964	0.107103	0.101663	0.088998	0.0808869	0.0812798	0.0817215	0.0944986	0.0770811	0.0841331	0.140327	0.188921	0.215673	0.254186	0.249518	0.228264	0.256255	0.227521	0.205993
0.0959645	0.0917013	0.077764	0.0586701	0.0803848	0.0761801	0.0926154	0.0806315	0.0666274	0.0795516	0.0771646	0.0883692	0.1074	0.101774	0.0890893	0.0811557	0.0812199	0.0817278	0.0945144	0.0771343	0.0843212	0.140667	0.189384	0.216069	0.25448	0.249784	0.228397	0.256317	0.227595	0.206067
0.0909399	0.0911844	0.0749124	0.0616342	0.0795629	0.0775928	0.093247	0.0804981	0.0662856	0.0798679	0.0766725	0.0884019	0.107372	0.101905	0.0892112	0.0813554	0.0811646	0.0817401	0.0945107	0.0771863	0.0845258	0.140994	0.189824	0.216463	0.254775	0.250047	0.22853	0.256379	0.227669	0.206141
0.0901209	0.0888778	0.0730627	0.0639938	0.0777558	0.0787993	0.0937834	0.0804802	0.0663721	0.0802816	0.07628	0.0883641	0.107223	0.10206	0.0893196	0.0815373	0.0811136	0.08176	0.0944641	0.0772339	0.0847482	0.1412	0.190248	0.216854	0.255072	0.250311	0.228663	0.256441	0.227743	0.206215
0.0890516	0.0861	0.0723029	0.0652618	0.0765944	0.0795899	0.0943655	0.0808531	0.0661664	0.0809772	0.0759998	0.0882735	0.107518	0.102245	0.0893725	0.081717	0.0810653	0.0817887	0.0939498	0.0772743	0.0849889	0.142028	0.190657	0.217241	0.25537	0.250574	0.228797	0.256503	0.227818	0.206289
0.0874956	0.0849452	0.0723288	0.0660343	0.0745535	0.0801527	0.0950315	0.0815783	0.0662786	0.0818883	0.0757685	0.0880988	0.107888	0.102466	0.0893597	0.0818981	0.0810178	0.0818276	0.0935847	0.0773044	0.0852485	0.142409	0.191055	0.217625	0.255669	0.250839	0.228931	0.256566	0.227892	0.206363
0.0873738	0.083689	0.0731414	0.0665668	0.0737682	0.080765	0.0948434	0.0822087	0.066644	0.0828324	0.0754519	0.0877947	0.108246	0.102721	0.0893136	0.0820788	0.0809696	0.0818776	0.0935588	0.0773217	0.0855266	0.142761	0.191444	0.218004	0.255969	0.251104	0.229065	0.256628	0.227966	0.206437
0.0819179	0.0824683	0.0741045	0.066484	0.0737813	0.0814132	0.0950888	0.0827131	0.0672411	0.0833254	0.0746385	0.0875956	0.108581	0.103003	0.0892759	0.082252	0.0809191	0.0819395	0.0933446	0.077324	0.085822	0.143105	0.191825	0.21838	0.256271	0.251372	0.2292	0.256691	0.22804	0.206511
0.0810023	0.0828497	0.0735443	0.0676205	0.0745558	0.08152	0.0958742	0.0830146	0.0681334	0.083354	0.0737309	0.0876784	0.108894	0.103294	0.0892758	0.0824043	0.0808656	0.0820135	0.0930552	0.0773098	0.0861317	0.143447	0.192201	0.218751	0.256575	0.251643	0.229335	0.256754	0.228115	0.206585
0.0782507	0.0828461	0.0725574	0.0699206	0.0752334	0.0815975	0.0960452	0.0830872	0.0692287	0.0835076	0.0726722	0.0877554	0.109188	0.103592	0.0893542	0.0825209	0.0808088	0.082099	0.09297	0.0772784	0.0864505	0.143792	0.192571	0.219119	0.25688	0.251917	0.22947	0.256817	0.228189	0.206659
0.077941	0.0837059	0.0693764	0.0713179	0.0756066	0.0820009	0.0971146	0.0831857	0.0704975	0.0838944	0.0717437	0.087837	0.109461	0.103914	0.0896245	0.0826015	0.0807489	0.0821944	0.0930597	0.0772298	0.0867718	0.14415	0.192938	0.219483	0.257187	0.252194	0.229605	0.25688	0.228264	0.206732
0.0787784	0.0853718	0.0693623	0.0729938	0.0762308	0.0824832	0.0984906	0.0835132	0.0717704	0.0844161	0.0708908	0.0879932	0.109694	0.104261	0.0900053	0.0826706	0.0806868	0.0822967	0.0931758	0.0771651	0.087089	0.144541	0.193302	0.219844	0.257496	0.252477	0.22974	0.256943	0.228338	0.206806
0.0781107	0.0862335	0.0699016	0.0746232	0.0794563	0.0825578	0.0989926	0.0840016	0.0730497	0.0849188	0.0700398	0.0882338	0.109829	0.104625	0.0899701	0.0827584	0.0806244	0.0824021	0.0932846	0.0770855	0.0873968	0.145005	0.193664	0.220202	0.257807	0.252765	0.229876	0.257006	0.228413	0.20688
0.0778509	0.087527	0.0717791	0.0756681	0.08123	0.0829511	0.0991869	0.0846083	0.0726203	0.0854965	0.0691527	0.0884823	0.109705	0.104963	0.089824	0.0828801	0.0805639	0.0825057	0.0933949	0.0769931	0.0876923	0.145591	0.194024	0.220557	0.258121	0.253058	0.230011	0.257069	0.228487	0.206954
0.078323	0.0885272	0.0747482	0.0761963	0.0816928	0.0850398	0.0992685	0.0855232	0.0725974	0.0862518	0.0681827	0.0886461	0.109308	0.105229	0.0896674	0.0830353	0.0805085	0.0826031	0.0935317	0.0768902	0.0879746	0.146252	0.194384	0.22091	0.258437	0.253358	0.230147	0.257132	0.228562	0.207027
0.0758805	0.0889182	0.0764739	0.0761541	0.0820688	0.0861616	0.101336	0.086672	0.073342	0.0871649	0.068017	0.0887013	0.109124	0.105438	0.0894972	0.0832166	0.0804622	0.0826905	0.0937346	0.0767792	0.0882442	0.146859	0.194743	0.221261	0.258755	0.253663	0.230282	0.257196	0.228637	0.207101
0.0754244	0.0912179	0.077249	0.0774446	0.0828776	0.0862686	0.102806	0.0876569	0.0742412	0.0881083	0.0683249	0.0886956	0.109176	0.105622	0.089295	0.0834146	0.0804298	0.0827655	0.094026	0.076663	0.0885024	0.147374	0.195101	0.22161	0.259077	0.253974	0.230418	0.257259	0.228712	0.207175
0.0753035	0.0922118	0.0784136	0.0773638	0.0833194	0.0883109	0.103016	0.0883806	0.0754262	0.0889333	0.0685237	0.088829	0.10936	0.105796	0.0890277	0.0836188	0.0804163	0.0828276	0.0943491	0.0765449	0.0887509	0.147828	0.195461	0.221958	0.259402	0.25429	0.230553	0.257323	0.228787	0.207248
0.0745752	0.0951669	0.0818029	0.0753983	0.0842667	0.0903828	0.103517	0.0890369	0.0765311	0.0893023	0.0686737	0.0893311	0.109569	0.105961	0.0886968	0.0838174	0.0804267	0.0828774	0.0946222	0.0764288	0.0889912	0.148247	0.19582	0.222305	0.25973	0.254609	0.230688	0.257386	0.228861	0.207322
0.0746154	0.0965342	0.0834384	0.0752107	0.0854652	0.091957	0.103642	0.0897104	0.0769624	0.0895978	0.068837	0.089246	0.109758	0.106117	0.0899493	0.0839975	0.0804636	0.0829169	0.0948275	0.0763189	0.0892248	0.148635	0.196181	0.222651	0.260062	0.254929	0.230823	0.25745	0.228936	0.207395
0.0772759	0.0983279	0.0848943	0.0749504	0.0864391	0.0928787	0.103916	0.0903942	0.0773934	0.0903069	0.0690342	0.0888769	0.109939	0.106265	0.0900936	0.0841493	0.0805255	0.0829486	0.0949836	0.0762197	0.089453	0.148977	0.196543	0.222996	0.260399	0.25525	0.230958	0.257514	0.229011	0.207469
0.0790807	0.0996725	0.0864133	0.0745153	0.086791	0.0930981	0.104054	0.092254	0.0783374	0.0906093	0.0691227	0.0883879	0.11012	0.106407	0.0903006	0.084278	0.0806047	0.0829751	0.0951099	0.0761355	0.0896769	0.149265	0.196906	0.223341	0.260742	0.25557	0.231093	0.257578	0.229086	0.207542
0.0809221	0.0986429	0.0881837	0.0726441	0.0883671	0.093815	0.104263	0.0927422	0.0793545	0.0907383	0.0686149	0.087849	0.110298	0.106546	0.090559	0.0844148	0.0806887	0.0829989	0.0952191	0.0760698	0.0898973	0.149513	0.197271	0.223686	0.261089	0.255887	0.231227	0.257642	0.229162	0.207616
0.0838299	0.0982192	0.0891645	0.0716949	0.0878629	0.0949402	0.104589	0.0930857	0.0797212	0.0907223	0.0692352	0.0873245	0.110486	0.106683	0.0908652	0.0846	0.0807643	0.0830217	0.0953192	0.0760241	0.090115	0.149755	0.197637	0.224032	0.261444	0.256199	0.231361	0.257706	0.229237	0.207689
0.0840507	0.0969905	0.0891701	0.0722319	0.0882614	0.0954247	0.104776	0.0935218	0.0787758	0.0905141	0.0691935	0.0868462	0.11077	0.106821	0.0912116	0.0848457	0.0808271	0.0830445	0.0954154	0.075998	0.0903306	0.150011	0.198006	0.224377	0.261805	0.256508	0.231495	0.25777	0.229312	0.207763
0.0863791	0.0937456	0.0877589	0.0732073	0.0893557	0.0956941	0.104518	0.0938313	0.0792005	0.0900295	0.0694933	0.0864353	0.111261	0.106958	0.0915853	0.0851382	0.0808907	0.0830679	0.0955115	0.0759888	0.0905448	0.150286	0.198377	0.224724	0.262175	0.256811	0.231628	0.257834	0.229387	0.207836
0.0843395	0.0924594	0.0868017	0.0758119	0.0893615	0.0953611	0.102996	0.0943137	0.0789408	0.0893404	0.0691804	0.0861137	0.111353	0.107097	0.0919683	0.0854634	0.0809771	0.0830921	0.0956108	0.0759911	0.090758	0.150576	0.198751	0.225071	0.262553	0.25711	0.231761	0.257898	0.229462	0.207909
0.0865254	0.0937682	0.0847014	0.0777693	0.0892551	0.0948144	0.102076	0.0947292	0.0796576	0.088858	0.0687413	0.0858679	0.111009	0.107235	0.0923207	0.0858343	0.081093	0.0831171	0.0957159	0.0759973	0.0909706	0.150877	0.199127	0.22542	0.262941	0.257404	0.231893	0.257963	0.229538	0.207983
0.0916908	0.0947758	0.0852112	0.0790678	0.0887661	0.0946496	0.101466	0.0946326	0.079573	0.0876067	0.0684526	0.0856179	0.11037	0.107376	0.0925872	0.0864882	0.0812265	0.0831433	0.0958293	0.0759993	0.0911831	0.151185	0.199507	0.225771	0.263339	0.257694	0.232025	0.258027	0.229613	0.208056
0.0955254	0.0934965	0.0870444	0.0819616	0.0895344	0.0945149	0.0992542	0.0943231	0.0801034	0.0868529	0.068455	0.0853552	0.109993	0.107521	0.0927909	0.0872909	0.0813626	0.0831712	0.0959537	0.0759902	0.0913957	0.151497	0.199889	0.226123	0.263748	0.257981	0.232156	0.258091	0.229688	0.208129
0.0982186	0.0934585	0.0877767	0.0840004	0.0904033	0.093875	0.0977071	0.0941969	0.0806853	0.0863001	0.0687234	0.0851687	0.109744	0.107673	0.0937395	0.0874771	0.0814921	0.0832018	0.0960915	0.0759671	0.0916087	0.15181	0.200274	0.226477	0.264166	0.258264	0.232287	0.258156	0.229763	0.208202
0.097598	0.0929205	0.0882758	0.0857119	0.0908623	0.0916154	0.0981929	0.0944839	0.081253	0.0858336	0.0691075	0.0851107	0.109377	0.107831	0.0940293	0.0877501	0.0816113	0.0832363	0.0962449	0.0759316	0.0918225	0.152124	0.200662	0.226833	0.264592	0.258544	0.232417	0.258221	0.229839	0.208275
0.0953035	0.0898434	0.0904033	0.0874577	0.0922718	0.0905003	0.0986906	0.0950079	0.0820684	0.0855012	0.0694911	0.0851735	0.10889	0.10799	0.0941543	0.0880539	0.0817193	0.0832763	0.0964159	0.0758884	0.0920372	0.152441	0.201053	0.227192	0.265026	0.258821	0.232546	0.258285	0.229914	0.208349
0.0910722	0.0863818	0.0908746	0.0887758	0.0923589	0.0892517	0.0991043	0.095303	0.0834963	0.0853285	0.0697922	0.0852948	0.108304	0.10814	0.0943146	0.0883874	0.0818161	0.0833234	0.0966058	0.0758431	0.0922529	0.152765	0.201446	0.227553	0.265464	0.259097	0.232675	0.25835	0.22999	0.208422
0.0841277	0.0851591	0.0922606	0.0895675	0.0942474	0.0885704	0.100183	0.0958955	0.0845899	0.0852852	0.0699284	0.0854145	0.107657	0.10827	0.0944913	0.0887593	0.0819026	0.083379	0.0968151	0.0758009	0.0924699	0.153104	0.20184	0.227916	0.265905	0.25937	0.232803	0.258415	0.230065	0.208495
0.0762825	0.0845696	0.0917621	0.0908938	0.0952825	0.0883523	0.101932	0.0967048	0.0854497	0.0852896	0.0697953	0.0855024	0.107003	0.108371	0.0946783	0.089186	0.0819794	0.0834438	0.0970428	0.0757661	0.0926882	0.153465	0.202236	0.228281	0.266347	0.259642	0.232931	0.25848	0.230141	0.208568
0.0717873	0.0824862	0.0898051	0.0910876	0.0948119	0.0876539	0.103066	0.0975718	0.0861244	0.0852611	0.0687062	0.0854724	0.106394	0.108439	0.0948724	0.0896907	0.0820471	0.0835177	0.0972867	0.0757424	0.0929078	0.153857	0.202632	0.228648	0.266788	0.259911	0.233058	0.258545	0.230216	0.208641
0.0725171	0.0819471	0.0915607	0.0911925	0.094817	0.0868707	0.104704	0.0993237	0.0868816	0.0852449	0.0685223	0.0849018	0.10586	0.108473	0.0950717	0.0902797	0.0821066	0.0835996	0.0975432	0.0757321	0.0931286	0.154279	0.203028	0.229017	0.267226	0.26018	0.233184	0.25861	0.230292	0.208714
0.0727158	0.0797631	0.0926041	0.0908437	0.0956898	0.0863768	0.105063	0.100392	0.087813	0.0853126	0.0686382	0.0850137	0.105392	0.10847	0.0952754	0.0909259	0.0821591	0.0836873	0.0978079	0.0757366	0.0933504	0.154725	0.203423	0.229388	0.267662	0.260447	0.233309	0.258675	0.230367	0.208787
0.0741746	0.0796265	0.0916957	0.0914451	0.0950547	0.0852501	0.10429	0.100382	0.0888465	0.0854505	0.0689072	0.0853882	0.104952	0.108431	0.0954833	0.091619	0.0822058	0.083778	0.0980761	0.0757558	0.0935732	0.155186	0.203816	0.229759	0.268094	0.260713	0.233434	0.258741	0.230443	0.20886
0.0750599	0.0797277	0.091265	0.0900887	0.0950134	0.0851558	0.102999	0.0992015	0.0901478	0.0856031	0.0692611	0.085838	0.104472	0.108354	0.0956951	0.09255	0.0822484	0.0838694	0.0983436	0.0757883	0.0937967	0.155654	0.204206	0.230132	0.268523	0.260977	0.233557	0.258806	0.230518	0.208933
0.0739838	0.077909	0.0917389	0.0892365	0.0947555	0.0856999	0.105261	0.0982933	0.0918221	0.0857017	0.0696616	0.0863722	0.103877	0.10824	0.0959086	0.0941612	0.0822889	0.0839595	0.0986065	0.0758318	0.0940204	0.156123	0.204594	0.230506	0.268948	0.261241	0.23368	0.258872	0.230594	0.209006
0.0727646	0.0761474	0.0917565	0.0879537	0.0945647	0.0867677	0.106006	0.0978391	0.0934404	0.0846987	0.0701464	0.0868675	0.102389	0.10809	0.0961163	0.0947755	0.0823293	0.0840476	0.098862	0.0758833	0.0942442	0.156591	0.20498	0.23088	0.269369	0.261503	0.233803	0.258937	0.23067	0.209079
0.0715494	0.0765962	0.0936542	0.0855477	0.0957633	0.0872203	0.106986	0.0975713	0.0943252	0.084294	0.0707337	0.0872465	0.102043	0.107908	0.0963035	0.0953112	0.0823717	0.0841335	0.0991082	0.0759398	0.0944679	0.157057	0.205363	0.231254	0.269785	0.261764	0.233925	0.259003	0.230745	0.209152
0.0700464	0.0753782	0.092448	0.0846456	0.095484	0.0878272	0.107001	0.0974172	0.0956429	0.0845655	0.0713989	0.0875343	0.101584	0.107697	0.0964588	0.0957862	0.0824177	0.0842178	0.0993444	0.075999	0.0946915	0.157522	0.205744	0.231628	0.270196	0.262024	0.234047	0.259069	0.230821	0.209225
0.0683547	0.0737889	0.0894451	0.0828782	0.0954139	0.0888692	0.105125	0.0965175	0.0960916	0.0852732	0.0721227	0.087777	0.101206	0.107466	0.0965961	0.0961982	0.0824683	0.0843016	0.0995708	0.0760593	0.0949157	0.157985	0.206123	0.232001	0.270603	0.262283	0.23417	0.259135	0.230897	0.209297
0.0713379	0.0739023	0.087291	0.0809791	0.0967616	0.0885622	0.103846	0.0954015	0.0961576	0.0866225	0.0729506	0.08802	0.100859	0.107228	0.0967495	0.0965561	0.0825237	0.0843859	0.0997889	0.0761198	0.0951416	0.15845	0.2065	0.232374	0.271004	0.262541	0.234295	0.259201	0.230972	0.20937
0.0717011	0.0741297	0.0855368	0.0797068	0.0982384	0.0882906	0.10382	0.0939308	0.0962324	0.0871919	0.0737968	0.0882964	0.100468	0.107012	0.0969367	0.0968696	0.0825838	0.0844717	0.100001	0.0761803	0.0953716	0.158915	0.206877	0.232746	0.2714	0.262798	0.234425	0.259267	0.231048	0.209443
0.0732391	0.0731716	0.0830591	0.0798037	0.098257	0.0878361	0.104147	0.0936292	0.0963033	0.0878211	0.0742658	0.0886136	0.100002	0.106932	0.0971472	0.0971443	0.0826477	0.08456	0.10021	0.0762414	0.0956085	0.159384	0.207253	0.233118	0.271792	0.263054	0.234562	0.259333	0.231124	0.209516
0.0727466	0.0710712	0.0819714	0.0775716	0.0985452	0.0874103	0.102722	0.0933703	0.0963614	0.0884702	0.0745852	0.0889616	0.0994752	0.107257	0.0973582	0.0973805	0.0827145	0.084652	0.100421	0.0763041	0.0958559	0.159858	0.207629	0.233489	0.272178	0.263309	0.234711	0.259399	0.231199	0.209589
0.0723709	0.0683241	0.0821887	0.0782436	0.09852	0.0862361	0.101352	0.0931129	0.0963883	0.0891426	0.0748653	0.0893292	0.0989204	0.107487	0.0975517	0.0975688	0.0827831	0.0847487	0.100639	0.0763697	0.0961171	0.160338	0.208004	0.233859	0.272561	0.263564	0.234878	0.259466	0.231275	0.209661
0.0728032	0.0656929	0.0795835	0.0786466	0.0986524	0.085367	0.0993962	0.0929759	0.096358	0.0900548	0.0751131	0.0897116	0.0983683	0.107413	0.097723	0.0976836	0.0828525	0.0848509	0.100869	0.0764399	0.0963949	0.160827	0.20838	0.234228	0.272941	0.263817	0.235064	0.259532	0.231351	0.209734
0.0737532	0.0651691	0.0763799	0.0785153	0.0978534	0.0850506	0.0965252	0.0927328	0.0962027	0.0911348	0.0753293	0.0901113	0.0978325	0.107163	0.0978726	0.0976932	0.0829219	0.0849596	0.101117	0.0765163	0.0966907	0.161325	0.208755	0.234596	0.273318	0.26407	0.235273	0.259599	0.231426	0.209807
0.0773052	0.0673859	0.0745785	0.0779115	0.0964741	0.0846275	0.0953419	0.0923946	0.0955173	0.0920517	0.0755033	0.0905351	0.0972843	0.106755	0.0979836	0.0976314	0.082991	0.0850756	0.101382	0.0766002	0.0970048	0.161829	0.209131	0.234963	0.273692	0.264321	0.235498	0.259666	0.231502	0.209879
0.0736843	0.0676908	0.0733412	0.0754101	0.0951409	0.0839079	0.0931064	0.0917142	0.0950756	0.0928353	0.0756108	0.0909896	0.0966532	0.106327	0.0979894	0.0976018	0.0830593	0.0851994	0.101654	0.0766927	0.0973362	0.162321	0.209508	0.235329	0.274065	0.264572	0.235734	0.259732	0.231578	0.209952
0.0707037	0.0679754	0.0732881	0.0761483	0.0935123	0.082445	0.0923869	0.0909344	0.0950222	0.093535	0.0756192	0.0914683	0.0958905	0.105959	0.097853	0.0976396	0.0831268	0.0853312	0.101908	0.076794	0.0976834	0.162774	0.209884	0.235694	0.274436	0.264822	0.235971	0.2598	0.231653	0.210025
0.0704267	0.0690061	0.0721431	0.0784785	0.0921876	0.0819574	0.0912927	0.0903721	0.0950334	0.0941612	0.0754999	0.091938	0.0950049	0.105647	0.0977731	0.0977395	0.0831936	0.0854707	0.102123	0.0769038	0.0980443	0.163168	0.21026	0.236059	0.274807	0.265072	0.236203	0.259867	0.231729	0.210097
0.0698689	0.0702056	0.0727869	0.0793573	0.0919272	0.0809763	0.0925194	0.0896845	0.0952141	0.0934432	0.0752605	0.0923616	0.094133	0.105379	0.0975227	0.0979068	0.0832601	0.0856174	0.102293	0.0770213	0.098417	0.163523	0.210637	0.236422	0.275177	0.265321	0.236428	0.259934	0.231804	0.21017
0.0656323	0.0711218	0.0764106	0.0800642	0.0915718	0.0799325	0.0949853	0.0875102	0.095613	0.0940998	0.0750079	0.0927384	0.0934795	0.105142	0.097192	0.0981414	0.0833269	0.0857702	0.102427	0.0771459	0.0987994	0.163871	0.211014	0.236785	0.275546	0.265569	0.236645	0.260001	0.23188	0.210243
0.0643827	0.0717507	0.0794009	0.0821817	0.090913	0.0803824	0.0970694	0.0864806	0.0963525	0.0947322	0.0749194	0.0930879	0.092963	0.104924	0.0969771	0.0984301	0.0833946	0.0859282	0.10253	0.077277	0.0991897	0.164231	0.211391	0.237147	0.275916	0.265816	0.236852	0.260069	0.231956	0.210315
0.0637942	0.0728532	0.0817475	0.085513	0.090354	0.0791979	0.0988146	0.0864714	0.0975087	0.0953692	0.0750654	0.0934254	0.0924758	0.104712	0.0967857	0.0987477	0.0834643	0.0860913	0.102606	0.077414	0.099586	0.164608	0.211768	0.237509	0.276285	0.266063	0.237052	0.260136	0.232031	0.210388
0.0667934	0.0727583	0.0849823	0.0863061	0.0905611	0.0770743	0.0996679	0.0864769	0.0982676	0.0958918	0.075395	0.0937616	0.0919957	0.10451	0.0966121	0.0990644	0.083537	0.0862604	0.102659	0.0775568	0.0999868	0.165	0.212145	0.237869	0.276654	0.266309	0.237246	0.260204	0.232107	0.210461
0.0685818	0.0730212	0.0876481	0.0852189	0.0902007	0.076889	0.0996244	0.0868235	0.0988079	0.0958037	0.0752948	0.0941066	0.0915158	0.104352	0.0964585	0.0993565	0.0836138	0.0864384	0.102692	0.0777056	0.100391	0.165406	0.212521	0.238229	0.277024	0.266555	0.237435	0.260272	0.232182	0.210533
0.0702248	0.072376	0.0901779	0.0848044	0.0914371	0.0759122	0.0964469	0.0878917	0.0992766	0.0958186	0.0751996	0.0944654	0.0910252	0.104303	0.0963254	0.0996127	0.0836957	0.0866321	0.102711	0.0778604	0.100796	0.165822	0.212898	0.238589	0.277393	0.2668	0.23762	0.26034	0.232258	0.210606
0.0677979	0.0719333	0.0918811	0.086193	0.091793	0.075287	0.0961617	0.0892295	0.099638	0.0962203	0.0754281	0.0948261	0.0905121	0.104428	0.0962107	0.0998321	0.0837832	0.0868568	0.10272	0.0780214	0.101202	0.166249	0.213275	0.238947	0.277763	0.267045	0.237801	0.260408	0.232334	0.210679
0.066746	0.0716089	0.0932272	0.0887286	0.0934305	0.0750762	0.0958977	0.0902125	0.0997149	0.0966292	0.076076	0.0951693	0.089968	0.104769	0.0961119	0.100019	0.083876	0.0871483	0.102718	0.0781888	0.101608	0.166683	0.213651	0.239306	0.278132	0.267289	0.23798	0.260477	0.232409	0.210751
0.0672012	0.0717796	0.094803	0.0918005	0.0943512	0.0744343	0.0955043	0.0908015	0.0994367	0.0969876	0.0770398	0.0955227	0.0893878	0.105142	0.0960271	0.100177	0.0839723	0.087576	0.1027	0.0783626	0.102012	0.167126	0.214027	0.239663	0.278502	0.267533	0.238157	0.260545	0.232485	0.210824
0.0690097	0.075034	0.0962546	0.0959956	0.0947677	0.0751551	0.0950632	0.0914126	0.0991397	0.0973001	0.0776342	0.0958615	0.0887664	0.105309	0.0959551	0.100312	0.0840692	0.088022	0.102653	0.0785426	0.102414	0.167576	0.214403	0.24002	0.278872	0.267777	0.238332	0.260614	0.23256	0.210897
0.0699718	0.0779272	0.0970551	0.10009	0.0947909	0.0761458	0.0945705	0.0924355	0.0988841	0.0976126	0.0781766	0.0958913	0.0880939	0.105403	0.0958954	0.100429	0.0841627	0.0881958	0.102565	0.0787283	0.102813	0.168033	0.214779	0.240376	0.279242	0.26802	0.238506	0.260683	0.232636	0.210969
0.0705908	0.08014	0.0981013	0.102339	0.0980542	0.07816	0.0939923	0.0928799	0.0986852	0.0980736	0.0789658	0.0958083	0.0873564	0.105487	0.0958474	0.100538	0.0842485	0.088291	0.102428	0.0789185	0.103211	0.168497	0.215154	0.240732	0.279612	0.268262	0.23868	0.260751	0.232711	0.211042
0.0714771	0.0811606	0.0990214	0.103507	0.0973936	0.0788756	0.0931419	0.093772	0.0994723	0.0986274	0.0798701	0.0957121	0.0865461	0.105556	0.0958106	0.100815	0.0843231	0.0883799	0.10227	0.0791116	0.103605	0.168969	0.215529	0.241088	0.279982	0.268505	0.238852	0.260821	0.232786	0.211115
0.0739074	0.0821164	0.0990159	0.104969	0.0983627	0.0779275	0.0934213	0.0938759	0.0994835	0.0986576	0.0807185	0.0955958	0.0856766	0.105588	0.0957852	0.102159	0.0843837	0.088458	0.102164	0.0793049	0.103997	0.169447	0.215904	0.241442	0.280352	0.268747	0.239024	0.26089	0.232862	0.211187
0.0757232	0.0845359	0.100339	0.108676	0.0982647	0.0794099	0.0937018	0.0933988	0.0993404	0.0983933	0.0801016	0.0954581	0.0847855	0.105547	0.0957723	0.102252	0.0844281	0.0885148	0.102147	0.0794953	0.104387	0.169933	0.216279	0.241797	0.280722	0.268989	0.239196	0.260959	0.232937	0.21126
0.0786054	0.0869032	0.101897	0.109145	0.0978665	0.0803018	0.0934667	0.092586	0.0998129	0.0979227	0.0806213	0.0952992	0.0839334	0.105335	0.0957749	0.102298	0.0844533	0.0885464	0.102177	0.0796795	0.104777	0.170427	0.216654	0.24215	0.281092	0.26923	0.239368	0.261029	0.233012	0.211333
0.0825727	0.0892673	0.10415	0.110466	0.0980041	0.0806713	0.0929084	0.0916669	0.100648	0.0972326	0.0810931	0.0951125	0.0831847	0.104646	0.0957975	0.102326	0.0844556	0.0885665	0.102211	0.0798546	0.105168	0.170927	0.217029	0.242504	0.281461	0.269471	0.239539	0.261098	0.233088	0.211406
0.0870082	0.0900484	0.105084	0.109963	0.0990175	0.0803959	0.0925374	0.0907468	0.0998357	0.0971732	0.0814519	0.0948877	0.0825641	0.103366	0.0958454	0.10234	0.0844317	0.0886017	0.102231	0.0800187	0.105564	0.171435	0.217403	0.242856	0.281831	0.269712	0.23971	0.261168	0.233163	0.211479
0.0882969	0.0884501	0.107776	0.108872	0.0991454	0.080007	0.0923792	0.0898369	0.0984694	0.0977496	0.0817043	0.0946363	0.0820548	0.102577	0.0959197	0.102343	0.084382	0.0886656	0.102235	0.0801714	0.105974	0.17195	0.217778	0.243209	0.282201	0.269953	0.239881	0.261238	0.233238	0.211551
0.0897832	0.0889798	0.107389	0.10781	0.0992107	0.0807835	0.0919323	0.0888076	0.0968151	0.0972111	0.0818581	0.0944509	0.0816343	0.102088	0.0960107	0.102335	0.0843116	0.0887385	0.102224	0.0803137	0.106417	0.172472	0.218152	0.24356	0.282571	0.270193	0.240052	0.261308	0.233313	0.211624
0.0933113	0.0933031	0.106529	0.107224	0.0994418	0.0818219	0.0903892	0.0873811	0.0952249	0.0970541	0.0819664	0.094428	0.0812944	0.101905	0.0960887	0.10232	0.084229	0.0887867	0.1022	0.0804475	0.106931	0.173001	0.218527	0.243912	0.28294	0.270433	0.240223	0.261379	0.233389	0.211697
0.0962013	0.0948622	0.103285	0.107032	0.100225	0.0809901	0.0880582	0.0856181	0.0936826	0.0974029	0.0826437	0.094502	0.0810507	0.102045	0.0960937	0.102304	0.0841423	0.0888056	0.102164	0.0805747	0.107559	0.173537	0.218902	0.244263	0.28331	0.270673	0.240394	0.261449	0.233464	0.21177
0.101691	0.0955343	0.101116	0.107359	0.102793	0.080517	0.0867164	0.0839114	0.092176	0.0982468	0.0829816	0.0946056	0.0809535	0.102306	0.0959549	0.10229	0.0840571	0.0888217	0.102116	0.0806977	0.108242	0.174081	0.219278	0.244613	0.28368	0.270912	0.240565	0.26152	0.233539	0.211843
0.102771	0.0944221	0.101146	0.10864	0.103707	0.0800345	0.0853356	0.0823856	0.090804	0.0993136	0.0828807	0.0947523	0.081054	0.102595	0.0956868	0.102285	0.0839767	0.0888571	0.102057	0.0808182	0.108832	0.174631	0.219654	0.244962	0.28405	0.271151	0.240735	0.261591	0.233614	0.211916
0.101361	0.091527	0.0988931	0.107917	0.104058	0.0799213	0.0838163	0.0812403	0.0892271	0.0996773	0.0827922	0.0949924	0.0812918	0.102881	0.0954042	0.102298	0.0839022	0.0889181	0.101985	0.0809379	0.109308	0.175187	0.22003	0.245312	0.28442	0.271389	0.240906	0.261662	0.233689	0.21199
0.100835	0.091477	0.0982767	0.109837	0.103335	0.0799643	0.0820812	0.0800181	0.0883476	0.0991841	0.0825178	0.0953544	0.0815355	0.103145	0.095187	0.102337	0.083834	0.0890028	0.101898	0.081058	0.109719	0.17575	0.220407	0.24566	0.28479	0.271627	0.241077	0.261733	0.233764	0.212063
0.102189	0.0900639	0.0982443	0.112413	0.103891	0.080616	0.0791901	0.0787589	0.0873626	0.100484	0.0831774	0.0957663	0.0816847	0.10337	0.0950509	0.102413	0.0837716	0.0891081	0.101793	0.0811795	0.110098	0.17632	0.220785	0.246008	0.28516	0.271864	0.241248	0.261804	0.233839	0.212136
0.104285	0.0890994	0.0997817	0.114153	0.104786	0.0820211	0.0776707	0.0777417	0.0864578	0.101374	0.0833245	0.0959798	0.0816688	0.10354	0.0949836	0.102538	0.0837147	0.0892314	0.101667	0.0813032	0.110463	0.176895	0.221164	0.246356	0.285531	0.2721	0.241419	0.261875	0.233914	0.212209
0.103746	0.0886731	0.0985178	0.114536	0.104191	0.0830336	0.0761767	0.0768662	0.0860919	0.102239	0.082331	0.0959857	0.0816132	0.103641	0.0949657	0.10272	0.0836635	0.0893712	0.101517	0.0814296	0.110821	0.177476	0.221544	0.246703	0.285901	0.272335	0.24159	0.261947	0.233989	0.212283
0.101159	0.0886701	0.096835	0.114929	0.104573	0.0817815	0.0752198	0.0757012	0.0852749	0.103883	0.0810095	0.0959431	0.0816393	0.103649	0.0949776	0.102954	0.0836206	0.0895271	0.101347	0.0815594	0.111179	0.178062	0.221925	0.247049	0.286272	0.272568	0.241761	0.262019	0.234064	0.212356
0.0991282	0.0878048	0.0963172	0.114587	0.104165	0.0819526	0.0752479	0.0741262	0.0842946	0.10407	0.0805368	0.0959128	0.081701	0.103564	0.0950008	0.103221	0.0835974	0.0896997	0.101165	0.0816928	0.111539	0.178653	0.222307	0.247395	0.286643	0.272798	0.241931	0.262091	0.234138	0.21243
0.0968912	0.0850616	0.0961146	0.113008	0.103205	0.0825382	0.075145	0.0733988	0.0832218	0.103739	0.0806362	0.0959002	0.0817159	0.103508	0.0950263	0.103493	0.0836376	0.0898906	0.100993	0.0818302	0.111905	0.17925	0.222691	0.24774	0.287015	0.273025	0.242102	0.262163	0.234213	0.212503
0.0934713	0.0830632	0.0969399	0.111879	0.103314	0.0824813	0.073215	0.0733553	0.0816272	0.103255	0.080796	0.095892	0.0818025	0.103618	0.0955094	0.103745	0.0838821	0.0901023	0.100849	0.081972	0.11228	0.17985	0.223077	0.248084	0.287387	0.273247	0.242273	0.262235	0.234288	0.212577
0.0933157	0.0817374	0.0941825	0.111997	0.103428	0.0817763	0.0720465	0.0736063	0.0817237	0.102579	0.0807412	0.0952289	0.0820078	0.103825	0.0968824	0.103969	0.0843042	0.0903378	0.100739	0.0821182	0.112672	0.180455	0.223465	0.248427	0.287759	0.273462	0.242444	0.262307	0.234362	0.21265
0.0922184	0.0797692	0.0902875	0.112941	0.103992	0.0811536	0.0714019	0.0740906	0.0820199	0.101911	0.0806505	0.0952511	0.0822831	0.104043	0.0971519	0.104165	0.0844056	0.0906007	0.100658	0.0822693	0.113096	0.181064	0.223856	0.24877	0.288131	0.273665	0.242615	0.26238	0.234437	0.212724
0.0911691	0.0799706	0.0906879	0.113886	0.1046	0.080601	0.0707947	0.0744598	0.0823051	0.101427	0.0805794	0.0951896	0.0825599	0.104245	0.0971595	0.10434	0.0842938	0.0908948	0.100593	0.0824253	0.113588	0.181676	0.224249	0.249112	0.288504	0.273848	0.242786	0.262453	0.234512	0.212798
0.0915246	0.0804558	0.0906095	0.113453	0.105181	0.0802258	0.0707678	0.074965	0.0825646	0.10105	0.0805285	0.0950043	0.0828342	0.10443	0.0971208	0.1045	0.0841207	0.0912235	0.100534	0.0825866	0.114184	0.182291	0.224646	0.249452	0.288878	0.273996	0.242957	0.262525	0.234586	0.212872
0.0884565	0.0803958	0.0893473	0.112009	0.106664	0.0800672	0.0705353	0.0755995	0.0826748	0.100725	0.0804667	0.094677	0.0831888	0.104611	0.0970881	0.104645	0.0839404	0.0915889	0.100475	0.0827531	0.114859	0.182909	0.225046	0.249792	0.289252	0.27409	0.243128	0.262598	0.234661	0.212946
0.0871495	0.0811857	0.0889347	0.109798	0.107207	0.0800719	0.070064	0.0762367	0.0832898	0.100411	0.0803476	0.0942424	0.0838187	0.1048	0.0970931	0.104777	0.0837746	0.0919894	0.100404	0.0829252	0.115515	0.18353	0.225451	0.25013	0.289626	0.274175	0.243299	0.262672	0.234735	0.21302
0.0858889	0.083206	0.0874874	0.109008	0.106285	0.0799399	0.0698803	0.0767798	0.0828716	0.10025	0.0801543	0.0937995	0.0845645	0.105005	0.0971402	0.104894	0.0836294	0.0924165	0.10029	0.0831029	0.116107	0.184154	0.225862	0.250467	0.29	0.274475	0.24347	0.262745	0.23481	0.213094
0.0850549	0.0854519	0.090153	0.109785	0.105956	0.0795957	0.0693652	0.0772942	0.0835994	0.100414	0.0799747	0.0935142	0.0850081	0.105258	0.0972213	0.104994	0.0835037	0.0928545	0.0999929	0.0832863	0.116647	0.184781	0.22628	0.250802	0.290375	0.27492	0.243642	0.262818	0.234884	0.213168
0.0835002	0.0891475	0.0938229	0.110197	0.105032	0.0796203	0.0689341	0.077222	0.0843729	0.100686	0.0806084	0.0935027	0.0853154	0.105755	0.0973283	0.105076	0.0833939	0.0932855	0.0994475	0.0834754	0.117156	0.18541	0.226708	0.251136	0.290751	0.275318	0.243813	0.262892	0.234958	0.213242
0.0839651	0.091075	0.0948591	0.11031	0.103254	0.078317	0.0685268	0.0776812	0.0853025	0.099773	0.0807557	0.093597	0.0856255	0.106034	0.0974553	0.105138	0.0832969	0.0936973	0.0990381	0.0836702	0.11765	0.186041	0.227207	0.251468	0.291127	0.275663	0.243985	0.262965	0.235033	0.213316
0.0853793	0.0919836	0.0948617	0.111115	0.101132	0.0781426	0.0679145	0.0771679	0.0860585	0.0992607	0.0802314	0.0936877	0.0860334	0.105887	0.0975974	0.105182	0.0832101	0.0940865	0.0987883	0.0838707	0.118136	0.186676	0.229041	0.251798	0.291503	0.275976	0.244156	0.263039	0.235107	0.21339
0.086174	0.0920686	0.0967105	0.110968	0.0985454	0.0769196	0.0668659	0.0773836	0.0867989	0.0989593	0.0795518	0.093803	0.0855031	0.10584	0.0976882	0.105207	0.0831318	0.0944557	0.0986064	0.0840766	0.118618	0.187314	0.229531	0.252126	0.29188	0.276271	0.244328	0.263113	0.235181	0.213464
0.0863713	0.092943	0.0968439	0.110406	0.0941013	0.0762684	0.0654698	0.0773828	0.0875178	0.0986463	0.078975	0.093929	0.085576	0.105801	0.0965813	0.105218	0.0830606	0.0948092	0.0984532	0.0842877	0.119101	0.187955	0.230048	0.252453	0.292258	0.276556	0.2445	0.263187	0.235255	0.213539
0.0875556	0.0946408	0.0967055	0.110254	0.0921797	0.0756631	0.0645084	0.0772689	0.0882383	0.0983946	0.0784373	0.093958	0.0858345	0.105721	0.0967748	0.105214	0.082995	0.095151	0.0983146	0.0845035	0.119584	0.1886	0.230605	0.252778	0.292635	0.276835	0.244672	0.263261	0.235329	0.213613
0.08808	0.0958523	0.0956489	0.109693	0.0888702	0.0758434	0.0644442	0.0772221	0.0888032	0.0982262	0.0780804	0.0940218	0.0861309	0.105557	0.0970607	0.1052	0.0829337	0.0954839	0.0981851	0.0847234	0.12007	0.189251	0.231208	0.253103	0.293013	0.277109	0.244844	0.263335	0.235403	0.213687
0.0881791	0.0975648	0.0950615	0.109147	0.086383	0.0764483	0.0648282	0.0772995	0.0885105	0.0981362	0.077912	0.0940821	0.0865082	0.10529	0.097363	0.105175	0.0828751	0.0958097	0.098063	0.0849467	0.120559	0.189907	0.23185	0.253429	0.293392	0.277381	0.245016	0.263409	0.235477	0.213761
0.0882288	0.0993412	0.0954766	0.108559	0.0830705	0.0772845	0.0651512	0.0778294	0.0881347	0.0981291	0.0778648	0.0940336	0.0870119	0.104934	0.0976207	0.10514	0.082818	0.0961294	0.0979483	0.0851723	0.121052	0.19057	0.232514	0.253758	0.293771	0.277651	0.245188	0.263483	0.235551	0.213836
0.0872639	0.0989424	0.0947511	0.107333	0.0808792	0.0782936	0.0659305	0.0784296	0.0879732	0.0981917	0.0780539	0.0939354	0.0876643	0.104518	0.0978221	0.105096	0.0827609	0.0964436	0.0978411	0.0853986	0.121548	0.191242	0.233181	0.254094	0.29415	0.277921	0.245361	0.263558	0.235625	0.21391
0.0878421	0.0978944	0.0966863	0.105094	0.0791092	0.0790769	0.0662328	0.0786019	0.0867223	0.0982078	0.0777779	0.0938328	0.0884079	0.104052	0.0979947	0.105041	0.0827029	0.0967524	0.0977419	0.0856238	0.122047	0.191925	0.233839	0.254441	0.29453	0.27819	0.245533	0.263632	0.235699	0.213984
0.0883208	0.0941924	0.0997235	0.101926	0.0765757	0.079038	0.0659306	0.0781651	0.0862672	0.0979704	0.0775916	0.0936903	0.088046	0.103552	0.0981661	0.104975	0.0826428	0.0970558	0.0976508	0.0858454	0.122551	0.192621	0.23448	0.254804	0.29491	0.27846	0.245706	0.263707	0.235773	0.214059
0.0889692	0.0916541	0.102235	0.09834	0.0743784	0.0804854	0.0651876	0.076757	0.0860318	0.0980396	0.0775814	0.0939493	0.0889364	0.103124	0.0983523	0.104896	0.0825798	0.0973535	0.0975678	0.0860602	0.123058	0.193332	0.235102	0.255184	0.295291	0.27873	0.245879	0.263781	0.235846	0.214133
0.0929624	0.0900631	0.104327	0.0960546	0.0727157	0.0817554	0.0646844	0.0765236	0.0859055	0.0980423	0.0775894	0.0932915	0.0896665	0.102849	0.0985589	0.1048	0.0825128	0.0976448	0.0974926	0.0862652	0.123569	0.19406	0.235708	0.255584	0.295672	0.279002	0.246052	0.263856	0.23592	0.214207
0.0934562	0.0876083	0.10477	0.0948605	0.0733967	0.0819495	0.065539	0.0765497	0.0858366	0.0979244	0.0775648	0.0926787	0.0903156	0.102557	0.0987856	0.104684	0.0824404	0.0979288	0.0974247	0.0864597	0.124084	0.194804	0.2363	0.255998	0.296053	0.279275	0.246225	0.263931	0.235994	0.214281
0.0918555	0.0876106	0.105115	0.0950294	0.0732074	0.0817536	0.066379	0.0772553	0.0857992	0.0977223	0.0774813	0.0922679	0.0908333	0.102165	0.0990295	0.104537	0.0823611	0.0982043	0.0973634	0.0866509	0.124603	0.195561	0.236883	0.256422	0.296434	0.27955	0.246399	0.264005	0.236068	0.214355
0.0905333	0.0905431	0.102837	0.0947412	0.0728754	0.0819931	0.0669951	0.0767725	0.0857914	0.0972363	0.0773494	0.0919492	0.0912381	0.101815	0.0992884	0.104335	0.082273	0.0984689	0.097308	0.0868629	0.125126	0.196325	0.237462	0.256852	0.296816	0.279827	0.246572	0.26408	0.236141	0.214429
0.090514	0.0924897	0.102256	0.0956902	0.0723028	0.0820277	0.0679411	0.0764128	0.0858035	0.0974195	0.0772452	0.0916859	0.0915703	0.101552	0.099563	0.103983	0.082174	0.0987195	0.0972574	0.0871323	0.125653	0.197087	0.238042	0.257281	0.297198	0.280109	0.246746	0.264155	0.236215	0.214503
0.0929796	0.0944718	0.102716	0.0947248	0.0725643	0.0840299	0.0686354	0.0761128	0.0857703	0.0970672	0.0772279	0.0915062	0.0918561	0.101374	0.0998576	0.104016	0.0820638	0.0989511	0.0972108	0.0874754	0.126183	0.197841	0.23863	0.257707	0.297581	0.280394	0.246919	0.264229	0.236288	0.214577
0.0932149	0.0954458	0.102149	0.0923472	0.0735061	0.0853995	0.0690881	0.0756877	0.0857216	0.0964168	0.0771716	0.0912039	0.0921073	0.101291	0.10018	0.104282	0.0819506	0.0991564	0.097167	0.0878716	0.126718	0.198582	0.239233	0.258129	0.297964	0.280686	0.247093	0.264304	0.236362	0.214651
0.096866	0.0956815	0.100494	0.0906965	0.0726945	0.0857937	0.0709403	0.0745676	0.0857878	0.0952901	0.0769598	0.0905224	0.0923264	0.101305	0.100537	0.104248	0.081871	0.0993253	0.097125	0.0882902	0.127257	0.199312	0.239861	0.258547	0.298347	0.280985	0.247267	0.264379	0.236435	0.214724
0.0992059	0.0957232	0.100266	0.0905887	0.0717044	0.0839394	0.0722824	0.0738086	0.0862907	0.0942703	0.0759083	0.0901641	0.0925082	0.101377	0.100937	0.104145	0.081895	0.099447	0.0970837	0.088714	0.127801	0.200036	0.240525	0.25896	0.29873	0.281294	0.247441	0.264453	0.236509	0.214798
0.0989305	0.0954426	0.101155	0.0906141	0.0707494	0.0817809	0.0742143	0.0731749	0.0868414	0.0936421	0.0753297	0.0900308	0.0926368	0.101433	0.101376	0.10402	0.0820241	0.0995147	0.0970419	0.0891376	0.12835	0.200759	0.241237	0.25937	0.299114	0.281616	0.247615	0.264528	0.236582	0.214871
0.0984056	0.0965919	0.104354	0.0907414	0.0703384	0.081201	0.075976	0.0722919	0.0872912	0.0931306	0.075141	0.0899816	0.0926738	0.10148	0.101841	0.10389	0.0821549	0.0995329	0.0969985	0.0895615	0.128904	0.201488	0.241994	0.259777	0.299498	0.281955	0.247789	0.264603	0.236656	0.214944
0.0940267	0.0977151	0.10549	0.0921539	0.0701285	0.0816486	0.0773107	0.071449	0.0876284	0.0915441	0.0749386	0.0899056	0.0925081	0.101555	0.102318	0.103762	0.0822322	0.0995153	0.0969522	0.0899878	0.129465	0.202231	0.242759	0.260182	0.299882	0.282314	0.247962	0.264677	0.236729	0.215017
0.093388	0.0968068	0.107272	0.0914788	0.0704939	0.0829158	0.0781333	0.0703011	0.0881316	0.0913243	0.0747153	0.089772	0.0914824	0.101404	0.102792	0.103641	0.0822613	0.0994726	0.0969018	0.0904181	0.130033	0.202993	0.243479	0.260584	0.300267	0.282694	0.248136	0.264752	0.236802	0.21509
0.0897364	0.0957433	0.1093	0.0910787	0.0718143	0.0843698	0.0787824	0.0692007	0.0886035	0.0910788	0.0744875	0.0896032	0.0907843	0.10105	0.103224	0.103529	0.0822587	0.0994057	0.0968458	0.0908533	0.13061	0.203781	0.244135	0.260986	0.300652	0.283093	0.24831	0.264826	0.236876	0.215163
0.0864682	0.0939612	0.108526	0.0929505	0.0733292	0.0852661	0.0796413	0.0682976	0.0890499	0.090751	0.0743022	0.0894286	0.0909052	0.100695	0.103574	0.103422	0.0822379	0.0993165	0.0967828	0.0912929	0.131199	0.2046	0.244741	0.261387	0.301037	0.2835	0.248484	0.264901	0.236949	0.215236
0.0811032	0.0949521	0.107152	0.0940741	0.0749574	0.0862137	0.0803456	0.0675223	0.0895188	0.0903056	0.0741955	0.0892787	0.0908548	0.100346	0.103834	0.103315	0.0822095	0.0992211	0.0967109	0.0917344	0.131801	0.205453	0.245318	0.261787	0.301422	0.283902	0.248658	0.264975	0.237022	0.215309
0.0782196	0.0931626	0.105582	0.0963143	0.0765167	0.0865726	0.0806236	0.0671052	0.0890885	0.0897172	0.0741467	0.0894035	0.0907192	0.0999877	0.104022	0.103202	0.082184	0.0991436	0.0966284	0.0921741	0.132423	0.206341	0.245879	0.262188	0.301807	0.284287	0.248832	0.265049	0.237095	0.215381
0.0729111	0.0943458	0.106876	0.0981433	0.077414	0.0882395	0.0804343	0.0668992	0.0893048	0.0889204	0.074146	0.0883632	0.0898517	0.0996123	0.104157	0.103076	0.0821737	0.0990993	0.0965336	0.0926077	0.133067	0.207257	0.246432	0.262589	0.302193	0.284649	0.249005	0.265124	0.237169	0.215453
0.0683617	0.0942087	0.107594	0.0994557	0.0793855	0.089852	0.0804969	0.0665095	0.0895302	0.089285	0.0741725	0.0879131	0.0891912	0.0992232	0.104251	0.102934	0.0821958	0.0990891	0.0964252	0.0930321	0.133742	0.208193	0.24698	0.26299	0.302578	0.28499	0.249179	0.265198	0.237242	0.215525
0.0675322	0.0922685	0.107342	0.101348	0.0797916	0.091439	0.0803322	0.0662641	0.0884855	0.0890899	0.0742183	0.0874854	0.0888639	0.098838	0.104301	0.102775	0.0822852	0.0991068	0.096303	0.0934462	0.134449	0.209138	0.247526	0.263392	0.302964	0.285313	0.249352	0.265272	0.237315	0.215597
0.0663546	0.0902385	0.106919	0.103573	0.0792681	0.0933169	0.0815729	0.0661637	0.0886846	0.0888539	0.0743219	0.0870907	0.0886712	0.0984946	0.104253	0.102601	0.0825863	0.0991447	0.0961682	0.0938513	0.135183	0.210081	0.248071	0.263794	0.30335	0.285623	0.249525	0.265346	0.237388	0.215669
0.0678835	0.0882194	0.107528	0.10428	0.0793584	0.0956777	0.083175	0.0661541	0.0900053	0.0867569	0.0746677	0.0868099	0.0896134	0.0982385	0.104031	0.102416	0.0833935	0.0991964	0.0960236	0.0942504	0.135919	0.211015	0.248615	0.264197	0.303736	0.285924	0.249698	0.26542	0.237461	0.21574
0.0674878	0.0832494	0.108911	0.104785	0.0801916	0.0975451	0.0851689	0.0662856	0.0911029	0.0856976	0.0753452	0.0871449	0.0895285	0.098086	0.10465	0.102226	0.0837014	0.0992572	0.0958735	0.0946468	0.136628	0.211936	0.249159	0.2646	0.304122	0.28622	0.24987	0.265493	0.237535	0.215812
0.068289	0.0793841	0.109259	0.104988	0.0811929	0.0989866	0.0863296	0.066661	0.0921659	0.0860194	0.0758867	0.0864301	0.0891765	0.0980362	0.105604	0.10204	0.0838182	0.099324	0.0957227	0.0950439	0.137295	0.212842	0.249703	0.265003	0.304508	0.286513	0.250042	0.265567	0.237608	0.215883
0.0694446	0.0772891	0.109635	0.105006	0.0834648	0.0995816	0.0866858	0.0666605	0.0934057	0.085955	0.0764906	0.0860235	0.0887691	0.0981573	0.105736	0.101869	0.0839246	0.0993949	0.0955756	0.0954444	0.137929	0.213732	0.250247	0.265405	0.304894	0.286806	0.250214	0.265641	0.237681	0.215954
0.0688109	0.0754364	0.108907	0.104251	0.0848994	0.100746	0.0866098	0.0661137	0.0949484	0.08595	0.0777962	0.0860771	0.0882494	0.0984862	0.105937	0.101726	0.0840289	0.0994692	0.0954357	0.0958504	0.138544	0.214607	0.250792	0.265807	0.305279	0.2871	0.250385	0.265714	0.237754	0.216025
0.0687092	0.0719141	0.105371	0.103179	0.0857349	0.101675	0.0864825	0.0653448	0.0965676	0.085712	0.07796	0.0855454	0.0875359	0.0986684	0.106159	0.101588	0.0841273	0.0995474	0.0953048	0.0962637	0.139152	0.215468	0.251337	0.266207	0.305665	0.287397	0.250556	0.265787	0.237827	0.216096
0.0678958	0.0739144	0.105456	0.102562	0.0892153	0.10451	0.0869476	0.0655045	0.0982694	0.0854952	0.0780968	0.085389	0.0877367	0.0986543	0.106397	0.101369	0.0842188	0.0996316	0.0951837	0.0966851	0.139761	0.216315	0.251883	0.266606	0.306051	0.287698	0.250726	0.265861	0.237901	0.216166
0.0664856	0.0759374	0.104382	0.102506	0.0917012	0.106802	0.0869495	0.066653	0.0991253	0.0855015	0.0781991	0.0854909	0.087705	0.0986084	0.106655	0.101002	0.0843075	0.0997255	0.0950721	0.0971152	0.140374	0.217153	0.252429	0.267004	0.306436	0.288006	0.250896	0.265934	0.237974	0.216237
0.0653994	0.0781212	0.102253	0.098718	0.093279	0.108249	0.087433	0.067008	0.100822	0.0858675	0.0782738	0.0856825	0.0875434	0.0986299	0.106935	0.100007	0.0844007	0.0998345	0.0949691	0.0975534	0.140991	0.217984	0.252975	0.2674	0.306821	0.288319	0.251066	0.266007	0.238047	0.216307
0.0641224	0.0807003	0.104518	0.0961928	0.0946925	0.109252	0.0872656	0.06737	0.101971	0.0864453	0.0783287	0.0858498	0.0872556	0.0987672	0.107241	0.0991902	0.0845053	0.0999635	0.0948734	0.0979982	0.141612	0.218811	0.253523	0.267793	0.307206	0.28864	0.251235	0.26608	0.23812	0.216378
0.0654136	0.0837191	0.107686	0.0944558	0.0959526	0.107496	0.0871529	0.069556	0.102655	0.0860672	0.0783756	0.0859675	0.086884	0.0988497	0.107571	0.0989242	0.0846251	0.100113	0.0947838	0.0984476	0.142238	0.219637	0.25407	0.268186	0.307591	0.288969	0.251403	0.266152	0.238194	0.216448
0.0684277	0.086572	0.109322	0.0933443	0.0980478	0.108351	0.0869796	0.0701304	0.103244	0.0861349	0.0784008	0.0860447	0.0865109	0.098753	0.107918	0.0986389	0.0847608	0.100275	0.094699	0.0988987	0.142867	0.220464	0.254618	0.268576	0.307975	0.289305	0.251571	0.266225	0.238267	0.216518
0.0713433	0.0899297	0.110815	0.0938159	0.099451	0.109721	0.0867153	0.0696969	0.103938	0.0862371	0.0783702	0.0860878	0.0861766	0.0986338	0.10827	0.098368	0.0849114	0.100432	0.0946179	0.0993484	0.143497	0.221295	0.255166	0.268965	0.308359	0.289649	0.251739	0.266297	0.23834	0.216588
0.0718467	0.0913513	0.111015	0.0935688	0.0988137	0.11057	0.0864882	0.0689914	0.105058	0.0863363	0.0783192	0.0860937	0.0858683	0.0985565	0.108622	0.0981196	0.085075	0.100566	0.0945398	0.0997935	0.144128	0.222132	0.255715	0.269353	0.308743	0.289998	0.251905	0.26637	0.238414	0.216658
0.0730325	0.0930454	0.11215	0.0937743	0.0985915	0.111391	0.0861718	0.0685582	0.105406	0.0864638	0.0783239	0.0860534	0.0855	0.0985264	0.108974	0.0978961	0.0852494	0.10066	0.0944642	0.10023	0.144759	0.222974	0.256264	0.26974	0.309126	0.290352	0.252071	0.266442	0.238487	0.216727
0.0745504	0.0947706	0.11428	0.093076	0.0989541	0.113392	0.0859355	0.0687291	0.105258	0.0866401	0.0784492	0.0859597	0.0846384	0.0985369	0.109337	0.0976977	0.0854327	0.100686	0.0943911	0.100655	0.145389	0.223822	0.256812	0.270126	0.309509	0.290709	0.252237	0.266514	0.238561	0.216797
0.0746609	0.0941853	0.114008	0.0926578	0.0988588	0.113502	0.0860559	0.0683211	0.104772	0.0870002	0.0787693	0.0858166	0.0842785	0.0985765	0.109724	0.0975236	0.0856234	0.100411	0.0943207	0.101059	0.146018	0.224675	0.257361	0.270512	0.309892	0.291067	0.252401	0.266586	0.238634	0.216867
0.0745141	0.0930853	0.11259	0.0920183	0.098716	0.113545	0.0867253	0.0678215	0.104289	0.087429	0.0792537	0.0856489	0.0842746	0.0986286	0.11014	0.0973723	0.0858202	0.101326	0.0942531	0.101429	0.146646	0.225532	0.25791	0.270899	0.310274	0.291426	0.252566	0.266658	0.238708	0.216937
0.0772511	0.0919885	0.108796	0.0907825	0.098408	0.114679	0.0886465	0.0675476	0.103998	0.0871699	0.0795247	0.0855518	0.0842742	0.0986726	0.110551	0.0972414	0.0860222	0.101498	0.094189	0.101734	0.147274	0.226393	0.258458	0.271285	0.310655	0.291784	0.252729	0.26673	0.238781	0.217006
0.0780612	0.0916408	0.104928	0.0918327	0.0956585	0.115428	0.0902334	0.0675173	0.103971	0.0873992	0.0793039	0.0858598	0.0842903	0.0986855	0.110893	0.097128	0.0862287	0.101624	0.0941287	0.101914	0.1479	0.227256	0.259007	0.271673	0.311037	0.29214	0.252892	0.266802	0.238855	0.217076
0.0766315	0.0905362	0.102032	0.0925713	0.0960539	0.11473	0.092113	0.0677632	0.104083	0.0877772	0.0790958	0.0862309	0.0843279	0.0986496	0.111142	0.0970278	0.0864393	0.101769	0.0940727	0.101959	0.148526	0.228121	0.259555	0.272061	0.311418	0.292494	0.253054	0.266874	0.238929	0.217146
0.0762736	0.0899671	0.0995006	0.0923887	0.0956525	0.112955	0.0934419	0.0672232	0.104065	0.0881236	0.0787974	0.086205	0.0843851	0.0985641	0.111325	0.0969345	0.0866535	0.101926	0.0940213	0.102089	0.149153	0.228989	0.260103	0.272451	0.311798	0.292845	0.253215	0.266945	0.239003	0.217215
0.077145	0.0877726	0.099356	0.0925498	0.0953219	0.113453	0.0949765	0.0678002	0.10373	0.0883106	0.0784556	0.0858991	0.0844568	0.0984742	0.111467	0.0968363	0.086871	0.10208	0.0939749	0.102404	0.14978	0.229859	0.260652	0.272842	0.312179	0.293194	0.253376	0.267017	0.239077	0.217285
0.0773817	0.0875622	0.0973533	0.0915062	0.09558	0.113293	0.0980533	0.0682248	0.102799	0.0883115	0.078306	0.0853886	0.0845368	0.0985049	0.111579	0.096712	0.0870914	0.102224	0.0939338	0.102804	0.150409	0.230732	0.2612	0.273234	0.312559	0.29354	0.253537	0.267088	0.23915	0.217355
0.0787682	0.0874385	0.0957273	0.0905628	0.0966337	0.112861	0.099641	0.0678007	0.10207	0.0880943	0.0783371	0.084867	0.08462	0.0986938	0.111666	0.0965348	0.0873144	0.102358	0.0938982	0.103231	0.151039	0.231607	0.261748	0.273628	0.312938	0.293882	0.253696	0.267159	0.239224	0.217425
0.0824858	0.0905695	0.0976095	0.0910945	0.0959104	0.111832	0.101149	0.0669572	0.101725	0.0877191	0.0782458	0.0844616	0.0847044	0.0988918	0.111731	0.0962971	0.0875394	0.102487	0.0938686	0.103665	0.151671	0.232486	0.262296	0.274023	0.313318	0.294222	0.253855	0.26723	0.239299	0.217494
0.085439	0.0906198	0.0983188	0.0928131	0.0942046	0.111106	0.1024	0.0673696	0.101404	0.0872907	0.0779407	0.08413	0.0847909	0.0990337	0.111778	0.096029	0.0877657	0.102615	0.0938457	0.1041	0.152306	0.233367	0.262845	0.27442	0.313697	0.294559	0.254013	0.267301	0.239373	0.217564
0.0865126	0.0907207	0.0995278	0.0932313	0.0931422	0.110422	0.103274	0.0680886	0.101131	0.0869384	0.0773633	0.0838273	0.0848814	0.0991216	0.111814	0.0957687	0.0879927	0.102746	0.0938306	0.104533	0.152944	0.234252	0.263395	0.274818	0.314076	0.294893	0.254171	0.267372	0.239447	0.217635
0.0870832	0.093711	0.100773	0.0940503	0.093129	0.109916	0.103492	0.0682932	0.10154	0.0867109	0.0765494	0.0835496	0.0849771	0.0991541	0.111845	0.0955337	0.0882197	0.102882	0.0938253	0.104965	0.153585	0.23514	0.263946	0.275219	0.314455	0.295225	0.254328	0.267443	0.239521	0.217705
0.0863976	0.0955668	0.102422	0.0958054	0.0923041	0.111347	0.104557	0.0689118	0.101903	0.0866702	0.0758987	0.0833771	0.085078	0.0991281	0.111878	0.0953248	0.0884462	0.103026	0.0938339	0.105395	0.15423	0.236029	0.264498	0.275621	0.314833	0.295554	0.254485	0.267514	0.239596	0.217775
0.0898304	0.0975912	0.104793	0.0995023	0.0934821	0.111074	0.105525	0.0721896	0.101268	0.0869339	0.0755761	0.083494	0.0851832	0.0990301	0.111922	0.0951376	0.0886729	0.103176	0.0938668	0.105824	0.154878	0.23692	0.265053	0.276024	0.315212	0.295881	0.254641	0.267585	0.23967	0.217845
0.0882867	0.0999388	0.106576	0.102343	0.0955015	0.110322	0.106551	0.0730304	0.098901	0.0872399	0.0755179	0.0837288	0.085292	0.0986306	0.112004	0.0949675	0.0889022	0.103327	0.0939562	0.10625	0.155531	0.23781	0.265611	0.276429	0.315591	0.296205	0.254796	0.267655	0.239745	0.217916
0.0866854	0.100194	0.106763	0.102528	0.0929359	0.110179	0.107897	0.0734213	0.0982525	0.0865915	0.075602	0.0837391	0.0854051	0.097797	0.112171	0.0948103	0.089139	0.103477	0.0942395	0.106674	0.156189	0.238699	0.266174	0.276836	0.315969	0.296527	0.254951	0.267726	0.23982	0.217987
0.0831573	0.101718	0.104926	0.10276	0.0914967	0.108843	0.109354	0.0734704	0.0975699	0.0854502	0.0757274	0.0837175	0.0855256	0.0978365	0.112453	0.0946626	0.0893904	0.103618	0.0948651	0.107097	0.156851	0.239584	0.266747	0.277244	0.316348	0.296847	0.255106	0.267796	0.239894	0.218058
0.0800571	0.0985293	0.10395	0.103053	0.0904942	0.107937	0.109893	0.0738973	0.0973468	0.084119	0.0758226	0.0837636	0.0856589	0.0978416	0.112726	0.0945211	0.0896636	0.103748	0.0949385	0.107518	0.157518	0.240466	0.267337	0.277653	0.316728	0.297165	0.25526	0.267867	0.239969	0.218129
0.0773156	0.0958081	0.102506	0.101631	0.0889338	0.108057	0.111597	0.0744256	0.0964488	0.0833481	0.0758576	0.0838621	0.0858101	0.0978158	0.112858	0.094383	0.0899623	0.103863	0.094908	0.107936	0.15819	0.241344	0.267959	0.278064	0.317108	0.297481	0.255413	0.267937	0.240044	0.2182
0.0749659	0.0937233	0.101007	0.100154	0.0875784	0.107501	0.112337	0.074292	0.0956094	0.082865	0.0759219	0.0839971	0.0859788	0.0977847	0.11287	0.0942466	0.0902841	0.103934	0.094891	0.108353	0.158868	0.242218	0.268646	0.278476	0.317488	0.297795	0.255566	0.268007	0.24012	0.218271
0.0756902	0.0911384	0.0997375	0.0996637	0.0864538	0.106278	0.112886	0.0742245	0.0948311	0.0824624	0.0766655	0.08417	0.086155	0.097775	0.112812	0.0941137	0.0906219	0.103894	0.0948849	0.108768	0.15955	0.243089	0.269435	0.278888	0.317869	0.298107	0.255719	0.268077	0.240195	0.218343
0.0758225	0.0896101	0.0986893	0.0996456	0.085449	0.104113	0.113123	0.0762074	0.0941885	0.0821091	0.077013	0.0844033	0.0863225	0.0978029	0.112718	0.0939918	0.0909672	0.104241	0.0948858	0.109181	0.160237	0.243957	0.270303	0.279302	0.31825	0.298417	0.255871	0.268147	0.24027	0.218415
[truncated: 2,599 more rows]
