# Supplementary material for: Visual evoked feedforward–feedback traveling waves organize neural activity across the cortical hierarchy in mice
Source: Nat Commun. 2022 Aug 13;13:4754. doi: 10.1038/s41467-022-32378-x (PMC9376099; doi:10.1038/s41467-022-32378-x)
Supplement: Supplementary file 9 — Source Data [file 41467_2022_32378_MOESM9_ESM.zip › ExcelSheets/Figure1/itpc_timeAxis.xlsx]

## Sheet: Sheet1
-2	-1.999	-1.998	-1.997	-1.996	-1.995	-1.994	-1.993	-1.992	-1.991	-1.99	-1.989	-1.988	-1.987	-1.986	-1.985	-1.984	-1.983	-1.982	-1.981	-1.98	-1.979	-1.978	-1.977	-1.976	-1.975	-1.974	-1.973	-1.972	-1.971	-1.97	-1.969	-1.968	-1.967	-1.966	-1.965	-1.964	-1.963	-1.962	-1.961	-1.96	-1.959	-1.958	-1.957	-1.956	-1.955	-1.954	-1.953	-1.952	-1.951
[truncated: 3,951 more columns]
