# Supplementary material for: Visual evoked feedforward–feedback traveling waves organize neural activity across the cortical hierarchy in mice
Source: Nat Commun. 2022 Aug 13;13:4754. doi: 10.1038/s41467-022-32378-x (PMC9376099; doi:10.1038/s41467-022-32378-x)
Supplement: Supplementary file 9 — Source Data [file 41467_2022_32378_MOESM9_ESM.zip › ExcelSheets/Figure1/SupFigure14C.xlsx]

## Sheet: Sheet1
figureSup14C1	figureSup14C2	figureSup14C3	figureSup14C4	figureSup14C5	figureSup14C6	figureSup14C7	figureSup14C8	figureSup14C9	figureSup14C10	figureSup14C11	figureSup14C12	figureSup14C13	figureSup14C14	figureSup14C15	figureSup14C16	figureSup14C17	figureSup14C18	figureSup14C19	figureSup14C20	figureSup14C21	figureSup14C22	figureSup14C23	figureSup14C24	figureSup14C25	figureSup14C26	figureSup14C27
201	301	401	501	601	701	801	901	1001	1101	1201	1301	1401	1501	1601	1701	1801	1901	2001	2101	2201	2301	2401	2501	2601	2701	2801
0.000305974	0.000287605	0.000301066	0.000265959	0.000269495	0.000276939	0.000242144	0.0123375	0.0245147	0.0336619	0.0393116	0.0299217	0.0226293	0.00847333	0.00711989	0.00466726	0.0034874	0.00318087	0.0026009	0.00205163	0.00138008	0.000889987	0.000715384	0.000609527	0.000548923	0.000456391	0.000349095
0.00022997	0.000206856	0.000229853	0.000262984	0.000270367	0.000280012	0.000286331	0.000610956	0.000815584	0.00171943	0.00257739	0.00245594	0.00196625	0.000764741	0.000547205	0.00038452	0.000424455	0.000528259	0.000529232	0.000516147	0.000365187	0.000368573	0.00035152	0.000295338	0.000375611	0.000346109	0.000356563
