# Supplementary material for: Visual evoked feedforward–feedback traveling waves organize neural activity across the cortical hierarchy in mice
Source: Nat Commun. 2022 Aug 13;13:4754. doi: 10.1038/s41467-022-32378-x (PMC9376099; doi:10.1038/s41467-022-32378-x)
Supplement: Supplementary file 9 — Source Data [file 41467_2022_32378_MOESM9_ESM.zip › ExcelSheets/Figure1/SupFigure14E.xlsx]

## Sheet: Sheet1
figureSup14E1	figureSup14E2	figureSup14E3	figureSup14E4	figureSup14E5	figureSup14E6	figureSup14E7	figureSup14E8	figureSup14E9	figureSup14E10	figureSup14E11	figureSup14E12
2.19911	1.88496			1.88496	-3.14159	-2.82743	-1.88496			1.25664	-3.14159
1.88496	1.88496	2.19911	2.19911	1.88496	2.19911	-0.942478	-1.88496	-1.88496	1.5708	1.5708	1.5708
-2.51327	1.25664	1.88496	1.88496	1.88496	2.51327	-0.942478	-1.88496	1.5708	1.5708	1.5708	1.88496
-0.314159	-0.628319	0.314159	1.25664	2.19911	2.51327	-0.942478	-2.51327	0	0.942478	1.5708	1.88496
-0.314159	-0.628319	-0.628319	-0.314159	2.51327	2.51327	-1.25664	-1.25664	-0.314159	-0.314159	1.88496	2.19911
-0.628319	-0.628319	-0.942478	-0.628319	2.19911	2.51327	-0.628319	-1.25664	-1.25664	-1.5708	1.88496	2.51327
-0.628319	-0.942478	-0.942478	-0.942478	2.51327	2.51327	-0.628319	-1.25664	-1.5708	-1.25664	2.19911	2.51327
-0.314159	-0.942478	-1.25664	-1.5708	2.82743	-3.14159	-0.628319	-1.5708	-1.88496	-1.88496	2.82743	-3.14159
-0.314159	-1.25664	-1.5708	-2.19911	2.82743	-3.14159	-0.942478	-2.19911	-2.51327	-2.51327	2.51327	-3.14159
-1.25664	-2.82743	2.82743	2.82743	2.51327	2.51327	-1.88496	-2.82743	-3.14159	2.51327	2.19911	2.19911
-3.14159	2.82743	2.82743	2.51327	2.51327	2.51327	-3.14159	2.82743	2.82743	2.19911	2.19911	2.19911
