# Supplementary material for: Visual evoked feedforward–feedback traveling waves organize neural activity across the cortical hierarchy in mice
Source: Nat Commun. 2022 Aug 13;13:4754. doi: 10.1038/s41467-022-32378-x (PMC9376099; doi:10.1038/s41467-022-32378-x)
Supplement: Supplementary file 9 — Source Data [file 41467_2022_32378_MOESM9_ESM.zip › ExcelSheets/Figure1/SupFigure14D.xlsx]

## Sheet: Sheet1
figureSup14D1	figureSup14D2	figureSup14D3	figureSup14D4	figureSup14D5	figureSup14D6	figureSup14D7	figureSup14D8	figureSup14D9	figureSup14D10	figureSup14D11	figureSup14D12	figureSup14D13	figureSup14D14
0.00108389	0.000138934	0.000210726	0.000523096	0.00152965	0.000693407	0.000360248	0.00036649	0.000215814	0.000294977	0.000355572	0.000318277	0.000163643	0.000162946
0.00066252	0.00296932	0.000556478	0.000661816	0.00100149	0.00189294	0.00218391	0.00043771	0.000453152	0.000368673	0.000272817	0.000263444	0.000424748	0.00050693
0.000916025	0.00308542	0.00244332	0.00192777	0.00190651	0.00210531	0.00342757	0.000617087	0.000527161	0.000526672	0.000458865	0.000358327	0.000381888	0.000641781
0.000980047	0.00926236	0.0047205	0.00312469	0.0022192	0.00265923	0.00419425	0.000703922	0.00110929	0.000664925	0.000564427	0.000398982	0.000441057	0.000686796
0.0031591	0.0172263	0.0186601	0.0132582	0.0040153	0.00328693	0.00306459	0.00081616	0.00180681	0.00144479	0.000879108	0.000678785	0.000736325	0.00111455
0.0123287	0.021688	0.0241435	0.0233962	0.0110524	0.00381762	0.00500826	0.0037604	0.00300019	0.00301182	0.0029818	0.00179622	0.00115186	0.00196193
0.0186682	0.0223843	0.0349825	0.0268907	0.00997324	0.00575906	0.00743753	0.0060879	0.00676946	0.00580151	0.0040609	0.00229624	0.00122642	0.00159646
0.00631763	0.0230464	0.0327391	0.0184954	0.0116615	0.00659066	0.00666339	0.00238316	0.00926585	0.00661615	0.00434411	0.00249303	0.00160684	0.00128123
0.00375555	0.0161969	0.0214695	0.0134398	0.0130427	0.00759282	0.00156719	0.000486964	0.00774961	0.00617244	0.00364264	0.00331309	0.00138156	0.000148459
0.00213858	0.00741038	0.00760129	0.0108391	0.0102873	0.00467097	0.00523795	0.00012862	0.00328076	0.00369773	0.00248559	0.00180676	0.000385242	0.000485511
0.000601344	0.00234179	0.00501626	0.00707431	0.00466448	0.0044874	0.00539267	0.000127039	0.00180799	0.00253997	0.00109128	0.000598603	0.000568131	0.000528805
