# Supplementary material for: Visual evoked feedforward–feedback traveling waves organize neural activity across the cortical hierarchy in mice
Source: Nat Commun. 2022 Aug 13;13:4754. doi: 10.1038/s41467-022-32378-x (PMC9376099; doi:10.1038/s41467-022-32378-x)
Supplement: Supplementary file 9 — Source Data [file 41467_2022_32378_MOESM9_ESM.zip › ExcelSheets/Figure1/itpc_FreqAxis.xlsx]

## Sheet: Sheet1
85.5611	71.948	60.5008	50.8749	42.7805	35.974	30.2504	25.4375	21.3903	17.987	15.1252	12.7187	10.6951	8.9935	7.5626	6.35937	5.34757	4.49675	3.7813	3.17968	2.67378	2.24838	1.89065	1.58984	1.33689	1.12419	0.945325	0.794921	0.668446	0.562094
